# Supplementary material for: RNA localization is a key determinant of neurite-enriched proteome
Source: Nat Commun. 2017 Sep 19;8:583. doi: 10.1038/s41467-017-00690-6 (PMC5605627; doi:10.1038/s41467-017-00690-6)
Supplement: Supplementary file 2 — Supplementary Data 1 [file 41467_2017_690_MOESM2_ESM.xls]

## Sheet: (A) Cellular Components GO
Supplementary Data 1. ASCL1-iNeurons express genes associated with neuron-related GO terms. (A) A subset of proteins identified by SILAC as overexpressed in ASCL1-iNeurons compared with mESC (log2 FC iNeurons/mESC >2 in both forward and reverse experiments) were used for 'cellular component' GO terms overrepresentation analysis using PANTHER. The complete mouse genome was used as reference. (B) S…
Analysis Type:	PANTHER Overrepresentation Test (release 20160715)
Annotation Version and Release Date:	GO Ontology database Released 2016-06-22
Analyzed List:	upregulated in iNs (Mus musculus)
Reference List:	Mus musculus (all genes in database)
Bonferroni correction:	TRUE
GO cellular component complete	Mus musculus - REFLIST (22322)	upregulated in iNs (340)	upregulated in iNs (expected)	upregulated in iNs (over/under)	upregulated in iNs (fold Enrichment)	upregulated in iNs (P-value)
calcineurin complex (GO:0005955)	4	3	0.06	+	49.24	0.0437
semaphorin receptor complex (GO:0002116)	9	4	0.14	+	29.18	0.0159
filopodium (GO:0030175)	79	14	1.2	+	11.63	4.87e-08
myelin sheath (GO:0043209)	201	26	3.06	+	8.49	3.2e-13
postsynaptic density (GO:0097481)	72	9	1.1	+	8.21	0.00267
terminal bouton (GO:0043195)	106	13	1.61	+	8.05	1.87e-05
site of polarized growth (GO:0030427)	161	18	2.45	+	7.34	1.38e-07
growth cone (GO:0030426)	156	17	2.38	+	7.15	6.67e-07
actomyosin (GO:0042641)	74	8	1.13	+	7.1	0.0275
lamellipodium (GO:0030027)	143	14	2.18	+	6.43	8.27e-05
actin filament (GO:0005884)	94	9	1.43	+	6.29	0.022
axon part (GO:0033267)	269	25	4.1	+	6.1	1.69e-09
postsynaptic specialization (GO:0099572)	208	19	3.17	+	6	1.15e-06
axon terminus (GO:0043679)	177	16	2.7	+	5.93	2.84e-05
exocytic vesicle (GO:0070382)	155	14	2.36	+	5.93	0.000217
neuron projection terminus (GO:0044306)	190	17	2.89	+	5.87	1.2e-05
excitatory synapse (GO:0060076)	228	20	3.47	+	5.76	8.21e-07
axon (GO:0030424)	502	44	7.65	+	5.75	2.62e-17
neuron spine (GO:0044309)	138	12	2.1	+	5.71	0.00242
synaptic vesicle (GO:0008021)	138	12	2.1	+	5.71	0.00242
presynapse (GO:0098793)	257	22	3.91	+	5.62	1.78e-07
actin-based cell projection (GO:0098858)	178	15	2.71	+	5.53	0.00019
postsynaptic density (GO:0014069)	156	13	2.38	+	5.47	0.00144
cell cortex (GO:0005938)	218	18	3.32	+	5.42	1.48e-05
dendritic spine (GO:0043197)	134	11	2.04	+	5.39	0.011
microtubule associated complex (GO:0005875)	134	11	2.04	+	5.39	0.011
extrinsic component of plasma membrane (GO:0019897)	147	12	2.24	+	5.36	0.00457
microtubule (GO:0005874)	382	31	5.82	+	5.33	1.08e-10
synapse part (GO:0044456)	610	49	9.29	+	5.27	5.44e-18
cytoplasmic side of membrane (GO:0098562)	175	14	2.67	+	5.25	0.000905
cytoplasmic side of plasma membrane (GO:0009898)	163	13	2.48	+	5.24	0.00233
cell cortex part (GO:0044448)	128	10	1.95	+	5.13	0.0423
cytoplasmic region (GO:0099568)	247	19	3.76	+	5.05	1.77e-05
sarcolemma (GO:0042383)	143	11	2.18	+	5.05	0.0199
dendrite (GO:0030425)	541	41	8.24	+	4.98	8.38e-14
cell leading edge (GO:0031252)	318	24	4.84	+	4.95	3.13e-07
neuron projection (GO:0043005)	1115	81	16.98	+	4.77	5.76e-29
actin cytoskeleton (GO:0015629)	428	31	6.52	+	4.76	1.96e-09
transport vesicle (GO:0030133)	238	17	3.63	+	4.69	0.000286
cell body (GO:0044297)	682	47	10.39	+	4.52	1.4e-14
polymeric cytoskeletal fiber (GO:0099513)	599	41	9.12	+	4.49	2.52e-12
supramolecular fiber (GO:0099512)	599	41	9.12	+	4.49	2.52e-12
synapse (GO:0045202)	805	54	12.26	+	4.4	1.27e-16
membrane microdomain (GO:0098857)	315	21	4.8	+	4.38	3.46e-05
membrane raft (GO:0045121)	315	21	4.8	+	4.38	3.46e-05
somatodendritic compartment (GO:0036477)	826	55	12.58	+	4.37	7.74e-17
postsynapse (GO:0098794)	413	27	6.29	+	4.29	5.23e-07
neuronal cell body (GO:0043025)	607	39	9.25	+	4.22	9.18e-11
cell projection part (GO:0044463)	944	60	14.38	+	4.17	1.17e-17
membrane region (GO:0098589)	382	24	5.82	+	4.12	1.06e-05
neuron part (GO:0097458)	1418	89	21.6	+	4.12	1.17e-27
basolateral plasma membrane (GO:0016323)	208	13	3.17	+	4.1	0.0301
synaptic membrane (GO:0097060)	279	17	4.25	+	4	0.00244
secretory vesicle (GO:0099503)	439	26	6.69	+	3.89	8.26e-06
vacuolar membrane (GO:0005774)	323	19	4.92	+	3.86	0.00102
extrinsic component of membrane (GO:0019898)	257	15	3.91	+	3.83	0.0161
vacuolar part (GO:0044437)	338	19	5.15	+	3.69	0.00198
whole membrane (GO:0098805)	983	54	14.97	+	3.61	6.06e-13
cell projection (GO:0042995)	1981	108	30.17	+	3.58	1.55e-29
cytoskeletal part (GO:0044430)	1332	69	20.29	+	3.4	5.18e-16
cell-cell junction (GO:0005911)	408	21	6.21	+	3.38	0.00222
cytoplasmic vesicle (GO:0031410)	1079	54	16.43	+	3.29	2.64e-11
intracellular vesicle (GO:0097708)	1081	54	16.47	+	3.28	2.84e-11
cytoplasmic, membrane-bounded vesicle (GO:0016023)	767	37	11.68	+	3.17	1.28e-06
cytoskeleton (GO:0005856)	1893	90	28.83	+	3.12	1.5e-19
microtubule cytoskeleton (GO:0015630)	995	47	15.16	+	3.1	1.14e-08
cytosol (GO:0005829)	1458	68	22.21	+	3.06	1.95e-13
perinuclear region of cytoplasm (GO:0048471)	562	26	8.56	+	3.04	0.000946
endosome (GO:0005768)	702	32	10.69	+	2.99	6.67e-05
vacuole (GO:0005773)	1020	46	15.54	+	2.96	8.8e-08
extracellular vesicle (GO:1903561)	2557	115	38.95	+	2.95	1.78e-24
extracellular organelle (GO:0043230)	2563	115	39.04	+	2.95	2.18e-24
extracellular exosome (GO:0070062)	2544	114	38.75	+	2.94	4.56e-24
vesicle (GO:0031982)	3424	149	52.15	+	2.86	8.57e-33
membrane-bounded vesicle (GO:0031988)	3119	135	47.51	+	2.84	1.85e-28
bounding membrane of organelle (GO:0098588)	1185	50	18.05	+	2.77	1.19e-07
plasma membrane region (GO:0098590)	882	37	13.43	+	2.75	4.73e-05
cell junction (GO:0030054)	1164	48	17.73	+	2.71	6.27e-07
organelle membrane (GO:0031090)	1761	65	26.82	+	2.42	3.6e-08
extracellular region part (GO:0044421)	3636	126	55.38	+	2.28	2.7e-17
endomembrane system (GO:0012505)	3391	116	51.65	+	2.25	5.41e-15
intracellular non-membrane-bounded organelle (GO:0043232)	3652	121	55.63	+	2.18	8.61e-15
non-membrane-bounded organelle (GO:0043228)	3652	121	55.63	+	2.18	8.61e-15
endoplasmic reticulum (GO:0005783)	1472	48	22.42	+	2.14	0.000782
Golgi apparatus (GO:0005794)	1261	41	19.21	+	2.13	0.006
cytoplasmic part (GO:0044444)	6554	208	99.83	+	2.08	7.36e-31
extracellular region (GO:0005576)	4184	129	63.73	+	2.02	1.35e-13
cytoplasm (GO:0005737)	9882	279	150.52	+	1.85	1.48e-43
cell periphery (GO:0071944)	4606	127	70.16	+	1.81	1.35e-09
organelle part (GO:0044422)	6179	168	94.12	+	1.79	2.26e-14
intracellular organelle part (GO:0044446)	6001	160	91.4	+	1.75	1.94e-12
protein complex (GO:0043234)	3876	102	59.04	+	1.73	9.46e-06
plasma membrane part (GO:0044459)	2340	61	35.64	+	1.71	0.0288
plasma membrane (GO:0005886)	4493	116	68.44	+	1.7	1.5e-06
macromolecular complex (GO:0032991)	4588	113	69.88	+	1.62	4.15e-05
intracellular organelle (GO:0043229)	10900	263	166.02	+	1.58	4.53e-24
intracellular (GO:0005622)	12650	299	192.68	+	1.55	5.12e-33
organelle (GO:0043226)	11976	283	182.41	+	1.55	1.45e-27
intracellular part (GO:0044424)	12538	296	190.97	+	1.55	9.22e-32
membrane-bounded organelle (GO:0043227)	11107	260	169.18	+	1.54	6.07e-21
intracellular membrane-bounded organelle (GO:0043231)	9927	225	151.2	+	1.49	7.8e-13
membrane (GO:0016020)	9119	204	138.9	+	1.47	1.11e-09
cell part (GO:0044464)	14697	313	223.86	+	1.4	4.09e-27
cell (GO:0005623)	14699	313	223.89	+	1.4	4.24e-27
cellular_component (GO:0005575)	20700	335	315.29	+	1.06	0.00118
Unclassified (UNCLASSIFIED)	1622	5	24.71	-	0.2	0

## Sheet: (B) Biological process GO
Analysis Type:	PANTHER Overrepresentation Test (release 20160715)
Annotation Version and Release Date:	GO Ontology database Released 2016-06-22
Analyzed List:	upregulated in iNs .txt (Mus musculus)
Reference List:	Mus musculus (all genes in database)
Bonferroni correction:	TRUE
GO biological process complete	Mus musculus - REFLIST (22322)	upregulated in iNs (340)	upregulated in iNs (expected)	upregulated in iNs (over/under)	upregulated in iNs (fold Enrichment)	upregulated in iNs (P-value)
regulation of NFAT protein import into nucleus (GO:0051532)	16	5	0.24	+	20.52	0.044
positive regulation of axonogenesis (GO:0050772)	75	9	1.14	+	7.88	0.0234
cytoskeleton-dependent intracellular transport (GO:0030705)	82	9	1.25	+	7.21	0.0476
regulation of axon extension (GO:0030516)	98	10	1.49	+	6.7	0.0276
regulation of extent of cell growth (GO:0061387)	112	11	1.71	+	6.45	0.013
dendrite development (GO:0016358)	104	10	1.58	+	6.31	0.0461
actin filament organization (GO:0007015)	167	16	2.54	+	6.29	8.11e-05
regulation of axonogenesis (GO:0050770)	172	16	2.62	+	6.11	0.000121
axonogenesis (GO:0007409)	305	26	4.65	+	5.6	2.51e-08
axon guidance (GO:0007411)	181	15	2.76	+	5.44	0.00148
axon development (GO:0061564)	326	27	4.97	+	5.44	1.82e-08
neuron projection guidance (GO:0097485)	183	15	2.79	+	5.38	0.0017
neuron projection morphogenesis (GO:0048812)	400	32	6.09	+	5.25	3.88e-10
regulation of exocytosis (GO:0017157)	163	13	2.48	+	5.24	0.0147
regulation of protein binding (GO:0043393)	178	14	2.71	+	5.16	0.00696
cell morphogenesis involved in neuron differentiation (GO:0048667)	369	29	5.62	+	5.16	9.6e-09
regulation of protein polymerization (GO:0032271)	168	13	2.56	+	5.08	0.0203
neuron projection development (GO:0031175)	554	42	8.44	+	4.98	2.12e-13
actin cytoskeleton organization (GO:0030036)	373	28	5.68	+	4.93	6.85e-08
endosomal transport (GO:0016197)	191	14	2.91	+	4.81	0.0157
response to metal ion (GO:0010038)	205	15	3.12	+	4.8	0.00692
positive regulation of ion transport (GO:0043270)	239	17	3.64	+	4.67	0.00192
actin filament-based process (GO:0030029)	422	30	6.43	+	4.67	4.53e-08
regulation of transporter activity (GO:0032409)	199	14	3.03	+	4.62	0.025
response to inorganic substance (GO:0010035)	315	21	4.8	+	4.38	0.000218
modulation of synaptic transmission (GO:0050804)	315	21	4.8	+	4.38	0.000218
regulation of neuron projection development (GO:0010975)	476	31	7.25	+	4.28	1.74e-07
cell part morphogenesis (GO:0032990)	630	41	9.6	+	4.27	8.31e-11
regulation of cell morphogenesis involved in differentiation (GO:0010769)	347	22	5.29	+	4.16	0.000243
forebrain development (GO:0030900)	334	21	5.09	+	4.13	0.000576
neuron development (GO:0048666)	715	44	10.89	+	4.04	5.64e-11
positive regulation of neuron projection development (GO:0010976)	278	17	4.23	+	4.01	0.0147
cell morphogenesis involved in differentiation (GO:0000904)	525	32	8	+	4	4.29e-07
cell projection morphogenesis (GO:0048858)	609	37	9.28	+	3.99	1.34e-08
regulation of cellular component size (GO:0032535)	347	21	5.29	+	3.97	0.00107
establishment of organelle localization (GO:0051656)	285	17	4.34	+	3.92	0.0204
regulation of cell projection organization (GO:0031344)	605	36	9.22	+	3.91	4.89e-08
endocytosis (GO:0006897)	372	22	5.67	+	3.88	0.000797
regulation of protein complex assembly (GO:0043254)	341	20	5.19	+	3.85	0.00347
small GTPase mediated signal transduction (GO:0007264)	309	18	4.71	+	3.82	0.0144
regulation of vesicle-mediated transport (GO:0060627)	431	25	6.56	+	3.81	0.000153
negative regulation of transport (GO:0051051)	473	27	7.2	+	3.75	5.67e-05
organelle localization (GO:0051640)	351	20	5.35	+	3.74	0.00539
cell projection organization (GO:0030030)	918	52	13.98	+	3.72	4.24e-12
regulation of cellular protein localization (GO:1903827)	513	29	7.81	+	3.71	1.91e-05
regulation of cellular localization (GO:0060341)	792	44	12.06	+	3.65	1.82e-09
regulation of metal ion transport (GO:0010959)	343	19	5.22	+	3.64	0.0154
cytoskeleton organization (GO:0007010)	795	44	12.11	+	3.63	2.06e-09
neuron differentiation (GO:0030182)	888	49	13.53	+	3.62	8.71e-11
brain development (GO:0007420)	528	29	8.04	+	3.61	3.59e-05
regulation of cytoskeleton organization (GO:0051493)	403	22	6.14	+	3.58	0.00303
endomembrane system organization (GO:0010256)	406	22	6.18	+	3.56	0.00343
positive regulation of cell projection organization (GO:0031346)	353	19	5.38	+	3.53	0.0232
regulation of cell morphogenesis (GO:0022604)	541	29	8.24	+	3.52	6.08e-05
head development (GO:0060322)	570	30	8.68	+	3.46	4.99e-05
movement of cell or subcellular component (GO:0006928)	1103	58	16.8	+	3.45	1.82e-12
cellular response to nitrogen compound (GO:1901699)	362	19	5.51	+	3.45	0.0331
vesicle-mediated transport (GO:0016192)	882	46	13.43	+	3.42	4.37e-09
cellular component morphogenesis (GO:0032989)	921	48	14.03	+	3.42	1.32e-09
single-organism cellular localization (GO:1902580)	614	32	9.35	+	3.42	1.92e-05
regulation of intracellular transport (GO:0032386)	443	23	6.75	+	3.41	0.00388
regulation of neuron differentiation (GO:0045664)	631	32	9.61	+	3.33	3.65e-05
cell morphogenesis (GO:0000902)	840	42	12.79	+	3.28	1.82e-07
locomotion (GO:0040011)	967	48	14.73	+	3.26	7.45e-09
generation of neurons (GO:0048699)	1406	69	21.42	+	3.22	5.34e-14
neurogenesis (GO:0022008)	1500	73	22.85	+	3.2	7.44e-15
intracellular protein transport (GO:0006886)	536	26	8.16	+	3.18	0.00249
intracellular transport (GO:0046907)	826	40	12.58	+	3.18	1.44e-06
positive regulation of hydrolase activity (GO:0051345)	434	21	6.61	+	3.18	0.0359
cell migration (GO:0016477)	683	33	10.4	+	3.17	6.59e-05
single-organism behavior (GO:0044708)	435	21	6.63	+	3.17	0.0371
positive regulation of transport (GO:0051050)	958	46	14.59	+	3.15	7.11e-08
microtubule-based process (GO:0007017)	501	24	7.63	+	3.15	0.00885
regulation of secretion (GO:0051046)	711	34	10.83	+	3.14	4.98e-05
response to nitrogen compound (GO:1901698)	612	29	9.32	+	3.11	0.000824
response to organonitrogen compound (GO:0010243)	508	24	7.74	+	3.1	0.0112
nervous system development (GO:0007399)	1927	91	29.35	+	3.1	8.07e-19
regulation of secretion by cell (GO:1903530)	660	31	10.05	+	3.08	0.000357
establishment of localization in cell (GO:0051649)	1104	51	16.82	+	3.03	1.88e-08
single-organism membrane organization (GO:0044802)	586	27	8.93	+	3.02	0.00393
membrane organization (GO:0061024)	673	31	10.25	+	3.02	0.000547
single-organism organelle organization (GO:1902589)	1327	61	20.21	+	3.02	1.13e-10
regulation of anatomical structure size (GO:0090066)	504	23	7.68	+	3	0.0327
behavior (GO:0007610)	598	27	9.11	+	2.96	0.00577
regulation of protein localization (GO:0032880)	932	42	14.2	+	2.96	4.15e-06
central nervous system development (GO:0007417)	694	31	10.57	+	2.93	0.00107
negative regulation of cellular component organization (GO:0051129)	605	27	9.22	+	2.93	0.00718
localization of cell (GO:0051674)	769	34	11.71	+	2.9	0.000325
cell motility (GO:0048870)	769	34	11.71	+	2.9	0.000325
establishment of protein localization (GO:0045184)	1155	50	17.59	+	2.84	3.11e-07
regulation of anatomical structure morphogenesis (GO:0022603)	971	42	14.79	+	2.84	1.37e-05
regulation of transport (GO:0051049)	1734	75	26.41	+	2.84	1.36e-12
regulation of neurogenesis (GO:0050767)	765	33	11.65	+	2.83	0.00091
intracellular signal transduction (GO:0035556)	1206	52	18.37	+	2.83	1.38e-07
regulation of nervous system development (GO:0051960)	861	37	13.11	+	2.82	0.000163
regulation of growth (GO:0040008)	641	27	9.76	+	2.77	0.0209
protein transport (GO:0015031)	1045	44	15.92	+	2.76	1.22e-05
cellular localization (GO:0051641)	1571	66	23.93	+	2.76	5.03e-10
cellular protein localization (GO:0034613)	1037	43	15.8	+	2.72	2.98e-05
cellular macromolecule localization (GO:0070727)	1045	43	15.92	+	2.7	3.72e-05
regulation of establishment of protein localization (GO:0070201)	783	32	11.93	+	2.68	0.00459
positive regulation of molecular function (GO:0044093)	1203	49	18.32	+	2.67	3.83e-06
regulation of cellular component movement (GO:0051270)	792	32	12.06	+	2.65	0.00586
regulation of localization (GO:0032879)	2397	96	36.51	+	2.63	3.46e-15
regulation of protein transport (GO:0051223)	727	29	11.07	+	2.62	0.0252
positive regulation of catalytic activity (GO:0043085)	908	36	13.83	+	2.6	0.00179
cell development (GO:0048468)	1512	59	23.03	+	2.56	2.62e-07
positive regulation of cellular component organization (GO:0051130)	1155	45	17.59	+	2.56	8.01e-05
regulation of hydrolase activity (GO:0051336)	847	33	12.9	+	2.56	0.00857
regulation of organelle organization (GO:0033043)	1056	41	16.08	+	2.55	0.000424
protein complex subunit organization (GO:0071822)	954	37	14.53	+	2.55	0.00205
protein localization (GO:0008104)	1585	61	24.14	+	2.53	1.99e-07
regulation of cellular component organization (GO:0051128)	2227	83	33.92	+	2.45	1.05e-10
regulation of cell development (GO:0060284)	928	34	14.13	+	2.41	0.0222
phosphorylation (GO:0016310)	930	34	14.17	+	2.4	0.0232
transport (GO:0006810)	3221	117	49.06	+	2.38	2.02e-16
establishment of localization (GO:0051234)	3364	122	51.24	+	2.38	2.26e-17
single-organism localization (GO:1902578)	2314	83	35.25	+	2.35	8.44e-10
single-organism transport (GO:0044765)	2113	74	32.18	+	2.3	8.23e-08
localization (GO:0051179)	4241	146	64.6	+	2.26	3.19e-20
anatomical structure morphogenesis (GO:0009653)	2073	71	31.58	+	2.25	6.49e-07
macromolecule localization (GO:0033036)	1861	63	28.35	+	2.22	1.5e-05
regulation of multicellular organismal development (GO:2000026)	1733	58	26.4	+	2.2	0.000111
system development (GO:0048731)	3715	124	56.59	+	2.19	9.01e-15
regulation of molecular function (GO:0065009)	2114	70	32.2	+	2.17	3.89e-06
cellular component assembly (GO:0022607)	1696	56	25.83	+	2.17	0.000325
cellular component organization (GO:0016043)	4511	148	68.71	+	2.15	1.6e-18
cellular developmental process (GO:0048869)	3440	110	52.4	+	2.1	4.49e-11
regulation of developmental process (GO:0050793)	2105	67	32.06	+	2.09	4.86e-05
cell differentiation (GO:0030154)	3239	103	49.34	+	2.09	7.11e-10
cellular component organization or biogenesis (GO:0071840)	4671	148	71.15	+	2.08	5.02e-17
regulation of biological quality (GO:0065008)	3128	98	47.64	+	2.06	9.06e-09
organelle organization (GO:0006996)	2764	86	42.1	+	2.04	5.25e-07
multicellular organism development (GO:0007275)	4278	132	65.16	+	2.03	2.73e-13
regulation of catalytic activity (GO:0050790)	1592	49	24.25	+	2.02	0.0188
regulation of multicellular organismal process (GO:0051239)	2601	80	39.62	+	2.02	5.21e-06
developmental process (GO:0032502)	4757	145	72.46	+	2	6.61e-15
single-organism developmental process (GO:0044767)	4703	143	71.63	+	2	1.75e-14
anatomical structure development (GO:0048856)	4650	141	70.83	+	1.99	4.69e-14
cellular component biogenesis (GO:0044085)	1887	57	28.74	+	1.98	0.0045
single-multicellular organism process (GO:0044707)	4932	147	75.12	+	1.96	2.54e-14
regulation of signaling (GO:0023051)	2641	75	40.23	+	1.86	0.000593
regulation of cell communication (GO:0010646)	2620	74	39.91	+	1.85	0.000922
single-organism metabolic process (GO:0044710)	2630	71	40.06	+	1.77	0.00952
response to chemical (GO:0042221)	2990	80	45.54	+	1.76	0.00232
positive regulation of biological process (GO:0048518)	4870	123	74.18	+	1.66	8.66e-06
positive regulation of cellular process (GO:0048522)	4445	112	67.7	+	1.65	8.8e-05
negative regulation of biological process (GO:0048519)	4264	105	64.95	+	1.62	0.00107
multicellular organismal process (GO:0032501)	6582	155	100.25	+	1.55	2.07e-06
single-organism cellular process (GO:0044763)	10575	246	161.07	+	1.53	6.14e-17
cell communication (GO:0007154)	4803	110	73.16	+	1.5	0.0184
signaling (GO:0023052)	4703	107	71.63	+	1.49	0.0373
single-organism process (GO:0044699)	11946	268	181.96	+	1.47	1.93e-18
regulation of biological process (GO:0050789)	10387	210	158.21	+	1.33	9.29e-05
biological regulation (GO:0065007)	10888	220	165.84	+	1.33	1.84e-05
regulation of cellular process (GO:0050794)	9907	199	150.9	+	1.32	0.000876
cellular process (GO:0009987)	13428	268	204.53	+	1.31	1.38e-09
nucleic acid metabolic process (GO:0090304)	3005	18	45.77	-	0.39	0.00549
RNA metabolic process (GO:0016070)	2603	15	39.65	-	0.38	0.0193
Unclassified (UNCLASSIFIED)	1911	9	29.11	-	0.31	0

## Sheet: (C) genes upregulated in iNs
SILAC iNeurons/mESC log2FC>2
ENSMUSG00000045411
ENSMUSG00000028300
ENSMUSG00000036046
ENSMUSG00000057230
ENSMUSG00000057880
ENSMUSG00000032047
ENSMUSG00000021226
ENSMUSG00000031278
ENSMUSG00000029712
ENSMUSG00000025228
ENSMUSG00000030000
ENSMUSG00000055013
ENSMUSG00000023827
ENSMUSG00000027893
ENSMUSG00000024782
ENSMUSG00000021057
ENSMUSG00000039740
ENSMUSG00000032826
ENSMUSG00000024659
ENSMUSG00000032231
ENSMUSG00000029484
ENSMUSG00000027712
ENSMUSG00000022892
ENSMUSG00000054277
ENSMUSG00000035199
ENSMUSG00000026426
ENSMUSG00000033436
ENSMUSG00000049047
ENSMUSG00000029621
ENSMUSG00000018909
ENSMUSG00000022377
ENSMUSG00000024426
ENSMUSG00000021066
ENSMUSG00000040907
ENSMUSG00000019943
ENSMUSG00000026463
ENSMUSG00000019302
ENSMUSG00000045763
ENSMUSG00000007659
ENSMUSG00000022098
ENSMUSG00000002413
ENSMUSG00000032076
ENSMUSG00000003657
ENSMUSG00000057897
ENSMUSG00000021820
ENSMUSG00000026509
ENSMUSG00000008393
ENSMUSG00000031012
ENSMUSG00000032740
ENSMUSG00000035914
ENSMUSG00000006699
ENSMUSG00000021279
ENSMUSG00000024304
ENSMUSG00000028969
ENSMUSG00000003031
ENSMUSG00000058793
ENSMUSG00000060240
ENSMUSG00000057335
ENSMUSG00000062929
ENSMUSG00000045193
ENSMUSG00000064302
ENSMUSG00000004317
ENSMUSG00000029016
ENSMUSG00000063146
ENSMUSG00000030282
ENSMUSG00000028719
ENSMUSG00000055022
ENSMUSG00000031502
ENSMUSG00000031503
ENSMUSG00000030707
ENSMUSG00000041729
ENSMUSG00000031827
ENSMUSG00000020841
ENSMUSG00000037852
ENSMUSG00000032291
ENSMUSG00000004885
ENSMUSG00000006356
ENSMUSG00000029121
ENSMUSG00000029121
ENSMUSG00000032312
ENSMUSG00000022433
ENSMUSG00000037373
ENSMUSG00000052928
ENSMUSG00000022240
ENSMUSG00000062127
ENSMUSG00000022865
ENSMUSG00000026883
ENSMUSG00000034675
ENSMUSG00000049106
ENSMUSG00000027797
ENSMUSG00000028078
ENSMUSG00000031865
ENSMUSG00000024603
ENSMUSG00000031285
ENSMUSG00000007039
ENSMUSG00000058454
ENSMUSG00000020834
ENSMUSG00000023026
ENSMUSG00000048264
ENSMUSG00000053333
ENSMUSG00000061689
ENSMUSG00000026825
ENSMUSG00000031093
ENSMUSG00000022048
ENSMUSG00000024501
ENSMUSG00000025478
ENSMUSG00000029168
ENSMUSG00000018707
ENSMUSG00000035770
ENSMUSG00000034488
ENSMUSG00000036499
ENSMUSG00000024065
ENSMUSG00000028760
ENSMUSG00000003410
ENSMUSG00000028546
ENSMUSG00000035151
ENSMUSG00000025366
ENSMUSG00000027809
ENSMUSG00000033769
ENSMUSG00000027533
ENSMUSG00000019874
ENSMUSG00000010663
ENSMUSG00000036667
ENSMUSG00000049339
ENSMUSG00000025555
ENSMUSG00000020883
ENSMUSG00000023092
ENSMUSG00000019054
ENSMUSG00000059714
ENSMUSG00000061981
ENSMUSG00000036053
ENSMUSG00000039735
ENSMUSG00000070733
ENSMUSG00000011589
ENSMUSG00000054752
ENSMUSG00000039357
ENSMUSG00000020150
ENSMUSG00000047261
ENSMUSG00000017943
ENSMUSG00000015291
ENSMUSG00000061666
ENSMUSG00000042744
ENSMUSG00000031748
ENSMUSG00000024639
ENSMUSG00000027523
ENSMUSG00000029064
ENSMUSG00000043004
ENSMUSG00000029209
ENSMUSG00000034707
ENSMUSG00000034220
ENSMUSG00000029510
ENSMUSG00000058571
ENSMUSG00000031517
ENSMUSG00000069227
ENSMUSG00000026930
ENSMUSG00000027883
ENSMUSG00000034813
ENSMUSG00000031153
ENSMUSG00000022812
ENSMUSG00000026879
ENSMUSG00000004032
ENSMUSG00000020086
ENSMUSG00000025104
ENSMUSG00000000915
ENSMUSG00000007617
ENSMUSG00000037234
ENSMUSG00000028759
ENSMUSG00000071379
ENSMUSG00000034189
ENSMUSG00000025092
ENSMUSG00000028763
ENSMUSG00000025950
ENSMUSG00000035847
ENSMUSG00000031537
ENSMUSG00000034336
ENSMUSG00000026113
ENSMUSG00000021676
ENSMUSG00000041037
ENSMUSG00000051243
ENSMUSG00000061751
ENSMUSG00000063077
ENSMUSG00000022629
ENSMUSG00000041642
ENSMUSG00000027475
ENSMUSG00000026764
ENSMUSG00000021288
ENSMUSG00000024862
ENSMUSG00000031391
ENSMUSG00000032370
ENSMUSG00000032796
ENSMUSG00000002900
ENSMUSG00000026478
ENSMUSG00000021998
ENSMUSG00000037353
ENSMUSG00000068220
ENSMUSG00000063804
ENSMUSG00000021608
ENSMUSG00000028670
ENSMUSG00000028990
ENSMUSG00000057777
ENSMUSG00000025268
ENSMUSG00000027602
ENSMUSG00000021936
ENSMUSG00000024277
ENSMUSG00000029166
ENSMUSG00000018411
ENSMUSG00000069662
ENSMUSG00000027210
ENSMUSG00000051855
ENSMUSG00000026150
ENSMUSG00000053192
ENSMUSG00000017314
ENSMUSG00000052373
ENSMUSG00000054256
ENSMUSG00000024012
ENSMUSG00000020900
ENSMUSG00000000631
ENSMUSG00000018417
ENSMUSG00000034593
ENSMUSG00000033577
ENSMUSG00000041073
ENSMUSG00000027438
ENSMUSG00000027799
ENSMUSG00000051359
ENSMUSG00000039542
ENSMUSG00000062661
ENSMUSG00000033585
ENSMUSG00000022055
ENSMUSG00000022054
ENSMUSG00000032340
ENSMUSG00000020716
ENSMUSG00000026442
ENSMUSG00000005397
ENSMUSG00000021047
ENSMUSG00000030411
ENSMUSG00000052854
ENSMUSG00000033768
ENSMUSG00000031349
ENSMUSG00000061462
ENSMUSG00000049401
ENSMUSG00000052214
ENSMUSG00000040462
ENSMUSG00000020189
ENSMUSG00000027071
ENSMUSG00000018906
ENSMUSG00000024855
ENSMUSG00000003131
ENSMUSG00000005447
ENSMUSG00000025451
ENSMUSG00000030774
ENSMUSG00000031934
ENSMUSG00000028032
ENSMUSG00000039278
ENSMUSG00000029998
ENSMUSG00000024579
ENSMUSG00000038170
ENSMUSG00000092035
ENSMUSG00000033065
ENSMUSG00000027805
ENSMUSG00000073678
ENSMUSG00000030729
ENSMUSG00000037747
ENSMUSG00000018547
ENSMUSG00000051177
ENSMUSG00000016933
ENSMUSG00000030084
ENSMUSG00000026640
ENSMUSG00000029765
ENSMUSG00000053646
ENSMUSG00000020260
ENSMUSG00000046442
ENSMUSG00000034595
ENSMUSG00000038976
ENSMUSG00000028161
ENSMUSG00000021816
ENSMUSG00000033953
ENSMUSG00000005161
ENSMUSG00000024953
ENSMUSG00000005034
ENSMUSG00000002997
ENSMUSG00000052889
ENSMUSG00000021948
ENSMUSG00000052920
ENSMUSG00000002731
ENSMUSG00000004207
ENSMUSG00000028134
ENSMUSG00000030122
ENSMUSG00000027540
ENSMUSG00000033059
ENSMUSG00000020671
ENSMUSG00000026878
ENSMUSG00000047187
ENSMUSG00000056515
ENSMUSG00000021700
ENSMUSG00000000711
ENSMUSG00000030704
ENSMUSG00000021027
ENSMUSG00000027652
ENSMUSG00000074909
ENSMUSG00000028149
ENSMUSG00000070565
ENSMUSG00000046402
ENSMUSG00000032320
ENSMUSG00000019539
ENSMUSG00000052852
ENSMUSG00000005873
ENSMUSG00000054364
ENSMUSG00000068048
ENSMUSG00000060450
ENSMUSG00000042790
ENSMUSG00000052516
ENSMUSG00000021087
ENSMUSG00000021087
ENSMUSG00000024758
ENSMUSG00000024758
ENSMUSG00000029291
ENSMUSG00000006575
ENSMUSG00000036529
ENSMUSG00000034007
ENSMUSG00000038936
ENSMUSG00000032181
ENSMUSG00000019124
ENSMUSG00000069539
ENSMUSG00000019802
ENSMUSG00000020964
ENSMUSG00000072214
ENSMUSG00000050379
ENSMUSG00000070436
ENSMUSG00000031246
ENSMUSG00000020142
ENSMUSG00000027010
ENSMUSG00000019082
ENSMUSG00000023169
ENSMUSG00000021733
ENSMUSG00000025369
ENSMUSG00000027273
ENSMUSG00000033419
ENSMUSG00000025889
ENSMUSG00000023064
ENSMUSG00000028385
ENSMUSG00000022808
ENSMUSG00000027646
ENSMUSG00000020121
ENSMUSG00000030257
ENSMUSG00000027030
ENSMUSG00000028832
ENSMUSG00000024077
ENSMUSG00000028879
ENSMUSG00000019998
ENSMUSG00000026797
ENSMUSG00000038486
ENSMUSG00000037217
ENSMUSG00000022973
ENSMUSG00000034940
ENSMUSG00000035864
ENSMUSG00000032085
ENSMUSG00000022658
ENSMUSG00000027175
ENSMUSG00000028347
ENSMUSG00000021072
ENSMUSG00000000538
ENSMUSG00000017485
ENSMUSG00000021376
ENSMUSG00000014846
ENSMUSG00000047921
ENSMUSG00000027993
ENSMUSG00000022263
ENSMUSG00000018199
ENSMUSG00000040785
ENSMUSG00000072235
ENSMUSG00000045136
ENSMUSG00000062380
ENSMUSG00000062591
ENSMUSG00000036752
ENSMUSG00000050148
ENSMUSG00000029223
ENSMUSG00000089917
ENSMUSG00000026556
ENSMUSG00000054455
ENSMUSG00000034993
ENSMUSG00000046844
ENSMUSG00000009621
ENSMUSG00000031988
ENSMUSG00000043940
ENSMUSG00000021147
ENSMUSG00000045374
ENSMUSG00000026469
ENSMUSG00000055670
