# Supplementary material for: RNA localization is a key determinant of neurite-enriched proteome
Source: Nat Commun. 2017 Sep 19;8:583. doi: 10.1038/s41467-017-00690-6 (PMC5605627; doi:10.1038/s41467-017-00690-6)
Supplement: Supplementary file 3 — Supplementary Data 2 [file 41467_2017_690_MOESM3_ESM.xlsx]

## Sheet: A) Differential expression
Annotation										Proteomics							RNA-seq				Ribo-seq				Localization categories
transcript_id	gene_id	gene_name	gene_biotype	gene_coordinate	gene_width	transcript_coordinates	transcript_width	CDS_width	RBP	Proteomics_peptide_filter	Proteomics_log2_mean_LFQ_Neurite	Proteomics_log2_mean_LFQ_Soma	Proteomics_log2FC_Neurite_Soma	Proteomics_padj_Neurite_Soma	pSILAC_log2FC_Neurite_Soma	QuaNCAT_log2FC_Neurite_Soma	rzRNA_log2_mean_RPKM_Neurite	rzRNA_log2_mean_RPKM_Soma	rzRNA_log2FC_Neurite_Soma	rzRNA_padj_Neurite_Soma	RiboSeq_mean_Neurite	RiboSeq_mean_Soma	RiboSeq_log2FC_Neurite_Soma	RiboSeq_padj_Neurite_Soma	Prot log2FC >1, RNA log2FC >1	Prot log2FC >1, RNA log2FC <0	Prot log2FC >1, 1> RNA log2FC >0
ENSMUST00000177545	ENSMUSG00000029720	Lrch4	protein_coding	chr5:138070403-138084127	13725	chr5:138070403-138084127	4464	2040	FALSE	NA	NA	NA	NA	NA	NA	NA	-1.6833	-1.6423	-0.0104	NA	-1.0286	-1.0286	NA	NA	FALSE	FALSE	FALSE
ENSMUST00000177528	ENSMUSG00000093473	RP23-117L24.1	pseudogene	chr9:58543651-58543818	168	chr9:58543651-58543818	168	168	FALSE	NA	NA	NA	NA	NA	NA	NA	2.5735	2.5735	NA	NA	3.7938	4.0945	-0.0784	0.983	FALSE	FALSE	FALSE
ENSMUST00000177523	ENSMUSG00000059934	Prh1	protein_coding	chr6:132519827-132522959	3133	chr6:132519827-132522959	993	867	FALSE	NA	NA	NA	NA	NA	NA	NA	0.0101	0.0101	NA	NA	0.2059	0.2059	NA	NA	FALSE	FALSE	FALSE
ENSMUST00000177515	ENSMUSG00000093541	RP24-171M1.3	pseudogene	chr6:57899677-57899965	289	chr6:57899677-57899965	289	289	FALSE	NA	NA	NA	NA	NA	NA	NA	1.7909	1.7909	NA	NA	1.7909	1.7909	NA	NA	FALSE	FALSE	FALSE
ENSMUST00000177510	ENSMUSG00000093644	Gm19560	pseudogene	chr5:72800683-72801196	514	chr5:72800683-72801196	514	514	FALSE	NA	NA	NA	NA	NA	NA	NA	0.9602	0.9602	NA	NA	1.8477	2.2821	-0.0692	0.983	FALSE	FALSE	FALSE
ENSMUST00000177509	ENSMUSG00000093569	Vmn2r-ps129	protein_coding	chr17:23129673-23145937	16265	chr17:23129673-23145937	2568	2061	FALSE	NA	NA	NA	NA	NA	NA	NA	-1.0387	-1.0387	0.0303	NA	-1.0433	-0.6985	0.0283	0.987	FALSE	FALSE	FALSE
ENSMUST00000177506	ENSMUSG00000093561	RP23-152I2.3	pseudogene	chr14:19544853-19547016	2164	chr14:19544853-19547016	2164	2164	FALSE	NA	NA	NA	NA	NA	NA	NA	0.4568	2.0369	-1.4538	0.0749	-1.1137	-0.6807	0.0173	0.991	FALSE	FALSE	FALSE
ENSMUST00000177503	ENSMUSG00000093381	RP24-106J5.4	pseudogene	chr16:20488861-20491220	2360	chr16:20488861-20491220	705	705	FALSE	NA	NA	NA	NA	NA	NA	NA	0.5043	1.0203	-0.2316	NA	0.5043	0.5043	NA	NA	FALSE	FALSE	FALSE
ENSMUST00000177492	ENSMUSG00000093568	RP23-425D13.2	lincRNA	chr10:60494051-60500828	6778	chr10:60494051-60500828	1131	1131	FALSE	NA	NA	NA	NA	NA	NA	NA	-0.1776	-0.1776	NA	NA	-0.1776	0.024	0.0951	0.938	FALSE	FALSE	FALSE
ENSMUST00000177490	ENSMUSG00000093419	Gm19898	pseudogene	chr12:100483881-100484131	251	chr12:100483881-100484131	251	251	FALSE	NA	NA	NA	NA	NA	NA	NA	1.9942	2.3162	-0.102	NA	6.5623	7.009	-0.4245	0.657	FALSE	FALSE	FALSE
ENSMUST00000177482	ENSMUSG00000093675	RP24-129K7.2	lincRNA	chr6:6553712-6641521	87810	chr6:6553712-6634806	734	734	FALSE	NA	NA	NA	NA	NA	NA	NA	1.0691	2.2244	-1.002	0.316	0.4461	1.5967	-0.2536	0.891	FALSE	FALSE	FALSE
ENSMUST00000177481	ENSMUSG00000093533	Vmn2r-ps119	pseudogene	chr17:19278431-19313552	35122	chr17:19278431-19313552	2406	2406	FALSE	NA	NA	NA	NA	NA	NA	NA	-1.2666	-1.2666	NA	NA	-1.2666	-1.2666	NA	NA	FALSE	FALSE	FALSE
ENSMUST00000177479	ENSMUSG00000093626	RP23-138I21.1	protein_coding	chr15:75279887-75281836	1950	chr15:75279887-75281836	430	420	FALSE	NA	NA	NA	NA	NA	NA	NA	1.2176	1.2176	NA	NA	1.2515	1.3759	0.1265	0.936	FALSE	FALSE	FALSE
ENSMUST00000177464	ENSMUSG00000093433	Gm18415	pseudogene	chr17:23151354-23152000	647	chr17:23151354-23152000	647	647	FALSE	NA	NA	NA	NA	NA	NA	NA	0.6282	0.6282	NA	NA	0.6282	0.7917	0.1124	0.936	FALSE	FALSE	FALSE
ENSMUST00000177461	ENSMUSG00000093413	Snora15	snoRNA	chr5:130300422-130300552	131	chr5:130300422-130300552	131	131	FALSE	NA	NA	NA	NA	NA	NA	NA	3.6635	3.5553	0.081	NA	5.3109	3.3219	1.6734	0.0216	FALSE	FALSE	FALSE
ENSMUST00000177459	ENSMUSG00000093723	Gm3987	pseudogene	chr7:15770017-15771730	1714	chr7:15770017-15771730	1137	1137	FALSE	NA	NA	NA	NA	NA	NA	NA	0.1016	-0.1852	0.1574	NA	-0.1852	-0.1852	NA	NA	FALSE	FALSE	FALSE
ENSMUST00000177457	ENSMUSG00000026657	Frmd4a	protein_coding	chr2:3938763-4535089	596327	chr2:3938790-4535087	6538	3105	FALSE	TRUE	26.6378	26.196	0.4418	0.0427	NA	NA	9.5234	8.3126	1.2047	1.82e-27	8.8117	8.368	0.4288	0.0189	FALSE	FALSE	FALSE
ENSMUST00000177452	ENSMUSG00000093547	RP24-247F6.1	pseudogene	chr6:58344048-58344416	369	chr6:58344048-58344416	369	369	FALSE	NA	NA	NA	NA	NA	NA	NA	1.4383	1.4383	NA	NA	1.4383	2.1782	-0.075	0.967	FALSE	FALSE	FALSE
ENSMUST00000177451	ENSMUSG00000033713	Foxn3	protein_coding	chr12:100433190-100688321	255132	chr12:100433304-100631282	2882	1371	FALSE	NA	NA	NA	NA	NA	NA	NA	7.2108	7.42	-0.2179	0.277	6.7589	7.1221	-0.3487	0.286	FALSE	FALSE	FALSE
ENSMUST00000177446	ENSMUSG00000093699	Vmn2r-ps9	pseudogene	chr3:64395437-64396818	1382	chr3:64395437-64396818	1099	1099	FALSE	NA	NA	NA	NA	NA	NA	NA	-0.1362	-0.1362	NA	NA	-0.1362	-0.1362	NA	NA	FALSE	FALSE	FALSE
ENSMUST00000177439	ENSMUSG00000093624	RP23-260N23.12	pseudogene	chr2:155368383-155368673	291	chr2:155368383-155368673	291	291	FALSE	NA	NA	NA	NA	NA	NA	NA	1.7809	2.2969	-0.2316	NA	2.3465	1.7809	0.2427	0.79	FALSE	FALSE	FALSE
ENSMUST00000177436	ENSMUSG00000093643	Gm10679	pseudogene	chr7:16017011-16018949	1939	chr7:16017011-16018949	1362	1362	FALSE	NA	NA	NA	NA	NA	NA	NA	-0.4457	-0.1238	-0.102	NA	-0.4457	-0.4457	NA	NA	FALSE	FALSE	FALSE
ENSMUST00000177435	ENSMUSG00000093501	Vmn1r22	protein_coding	chr6:57849953-57851048	1096	chr6:57849953-57851048	1096	906	FALSE	NA	NA	NA	NA	NA	NA	NA	0.1546	-0.1322	0.1574	NA	0.1424	0.1424	NA	NA	FALSE	FALSE	FALSE
ENSMUST00000177433	ENSMUSG00000093694	Vmn2r-ps34	pseudogene	chr6:124088751-124089654	904	chr6:124088751-124089654	904	904	FALSE	NA	NA	NA	NA	NA	NA	NA	0.1456	0.1456	NA	NA	0.1456	0.1456	NA	NA	FALSE	FALSE	FALSE
ENSMUST00000177431	ENSMUSG00000093614	RP23-325I3.4	pseudogene	chr2:101410781-101410991	211	chr2:101410781-101410991	211	211	FALSE	NA	NA	NA	NA	NA	NA	NA	2.2447	2.2447	NA	NA	2.2447	2.2447	NA	NA	FALSE	FALSE	FALSE
ENSMUST00000177426	ENSMUSG00000093689	Vmn1r-ps52	pseudogene	chr7:11252115-11252976	862	chr7:11252115-11252976	862	862	FALSE	NA	NA	NA	NA	NA	NA	NA	0.2142	0.865	-0.3482	NA	0.2142	0.2142	NA	NA	FALSE	FALSE	FALSE
ENSMUST00000177421	ENSMUSG00000093587	Gm20554	antisense	chr13:72755368-72766012	10645	chr13:72755368-72766012	10405	10405	FALSE	NA	NA	NA	NA	NA	NA	NA	-0.1177	2.2249	-2.1792	1.16e-05	-0.9597	0.8458	-1.1534	0.125	FALSE	FALSE	FALSE
ENSMUST00000177419	ENSMUSG00000093787	RP23-286K8.2	pseudogene	chr14:19678549-19678696	148	chr14:19678549-19678696	148	148	FALSE	NA	NA	NA	NA	NA	NA	NA	2.7563	2.7563	NA	NA	2.7563	2.7563	NA	NA	FALSE	FALSE	FALSE
ENSMUST00000177415	ENSMUSG00000093686	Gm4705	pseudogene	chr17:66762971-66763324	354	chr17:66762971-66763324	354	354	FALSE	NA	NA	NA	NA	NA	NA	NA	12.7757	12.3224	0.4343	0.0965	4.2185	2.6291	1.0771	0.224	FALSE	FALSE	FALSE
ENSMUST00000177413	ENSMUSG00000093663	Gm7171	pseudogene	chr5:109825349-109831111	5763	chr5:109825349-109831111	1349	1349	FALSE	NA	NA	NA	NA	NA	NA	NA	-0.4319	0.191	-0.2432	NA	-0.4319	-0.2054	0.0768	0.958	FALSE	FALSE	FALSE
ENSMUST00000177411	ENSMUSG00000093581	Gm18006	pseudogene	chr6:6595334-6597278	1945	chr6:6595334-6597278	662	662	FALSE	NA	NA	NA	NA	NA	NA	NA	0.5951	0.8938	-0.102	NA	0.5951	0.7586	0.1124	0.936	FALSE	FALSE	FALSE
ENSMUST00000177403	ENSMUSG00000072494	Ppp1r3e	protein_coding	chr14:55491518-55496387	4870	chr14:55491518-55496387	1957	837	FALSE	NA	NA	NA	NA	NA	NA	NA	-0.6467	-0.6467	0.0303	NA	3.3219	4.152	-0.484	0.729	FALSE	FALSE	FALSE
ENSMUST00000177400	ENSMUSG00000058258	Idi1	protein_coding	chr13:8884747-8891697	6951	chr13:8885239-8890604	581	488	FALSE	TRUE	30.0767	31.0309	-0.9542	0.00667	NA	NA	11.1025	11.6253	-0.5264	0.0205	8.1463	9.1523	-0.9825	2.78e-05	FALSE	FALSE	FALSE
ENSMUST00000177393	ENSMUSG00000093582	Vmn2r-ps115	pseudogene	chr17:18831472-18843948	12477	chr17:18831472-18843948	1809	1809	FALSE	NA	NA	NA	NA	NA	NA	NA	-0.8552	0.0934	-0.6082	NA	-0.8552	-0.8552	NA	NA	FALSE	FALSE	FALSE
ENSMUST00000177387	ENSMUSG00000093563	RP24-189B10.1	pseudogene	chr10:51839125-51839675	551	chr10:51839125-51839675	551	551	FALSE	NA	NA	NA	NA	NA	NA	NA	0.8599	0.8599	NA	NA	0.8599	0.8599	NA	NA	FALSE	FALSE	FALSE
ENSMUST00000177378	ENSMUSG00000019893	Ros1	protein_coding	chr10:51765527-51915050	149524	chr10:51765527-51914762	7425	5565	FALSE	NA	NA	NA	NA	NA	NA	NA	-0.7582	-0.085	-0.6392	0.459	-2.4764	-2.0013	-0.0011	0.999	FALSE	FALSE	FALSE
ENSMUST00000177375	ENSMUSG00000093639	RP23-49P22.2	protein_coding	chr7:50683040-50691361	8322	chr7:50683040-50691361	2180	555	FALSE	NA	NA	NA	NA	NA	NA	NA	-1.1243	-1.1243	NA	NA	0.8494	1.6485	-0.1953	0.917	FALSE	FALSE	FALSE
ENSMUST00000177374	ENSMUSG00000022377	Asap1	protein_coding	chr15:63918419-64214481	296063	chr15:63920101-64214481	4582	3441	FALSE	TRUE	26.7391	26.8696	-0.1305	0.42	NA	NA	6.0153	6.4031	-0.377	0.0661	7.0406	7.1502	-0.112	0.835	FALSE	FALSE	FALSE
ENSMUST00000177365	ENSMUSG00000093666	Vmn1r-ps15	pseudogene	chr6:58027167-58028076	910	chr6:58027167-58028076	910	910	FALSE	NA	NA	NA	NA	NA	NA	NA	0.1361	0.1361	NA	NA	0.1361	0.1361	NA	NA	FALSE	FALSE	FALSE
ENSMUST00000177363	ENSMUSG00000093656	RP24-201C14.10	antisense	chr3:96070998-96074212	3215	chr3:96070998-96074212	3215	3215	FALSE	NA	NA	NA	NA	NA	NA	NA	2.456	2.77	-0.1382	0.855	-1.0903	-0.5738	-0.1109	0.964	FALSE	FALSE	FALSE
ENSMUST00000177351	ENSMUSG00000093538	RP23-45N11.1	antisense	chr1:170045375-170052596	7222	chr1:170045375-170052596	374	374	FALSE	NA	NA	NA	NA	NA	NA	NA	1.9349	1.7408	0.2016	NA	1.4189	1.6205	0.0951	0.938	FALSE	FALSE	FALSE
ENSMUST00000177348	ENSMUSG00000093425	Shox2	protein_coding	chr3:66775217-66785693	10477	chr3:66775217-66785693	3566	993	FALSE	NA	NA	NA	NA	NA	NA	NA	0.8728	3.7495	-2.6473	1.03e-07	1.1672	3.3117	-1.1841	0.16	FALSE	FALSE	FALSE
ENSMUST00000177341	ENSMUSG00000093730	RP24-399B3.4	pseudogene	chr3:68705752-68706066	315	chr3:68705752-68706066	315	315	FALSE	NA	NA	NA	NA	NA	NA	NA	1.6666	1.6666	NA	NA	1.6666	1.6666	NA	NA	FALSE	FALSE	FALSE
ENSMUST00000177331	ENSMUSG00000093562	AL807823.1	snoRNA	chr4:41160809-41160886	78	chr4:41160809-41160886	78	78	FALSE	NA	NA	NA	NA	NA	NA	NA	6.2773	5.496	0.6279	0.5	3.6804	3.9673	0.0534	0.975	FALSE	FALSE	FALSE
ENSMUST00000177330	ENSMUSG00000024913	Lrp5	protein_coding	chr19:3584828-3686564	101737	chr19:3584831-3686561	8893	837	FALSE	NA	NA	NA	NA	NA	NA	NA	6.3804	5.6599	0.7229	1.78e-05	7.9532	6.9489	0.948	0.00143	FALSE	FALSE	FALSE
ENSMUST00000177318	ENSMUSG00000093379	Vmn1r31	protein_coding	chr6:58421892-58425337	3446	chr6:58422550-58425337	474	323	FALSE	NA	NA	NA	NA	NA	NA	NA	1.077	1.077	NA	NA	1.6304	1.6304	NA	NA	FALSE	FALSE	FALSE
ENSMUST00000177314	ENSMUSG00000093390	RP23-398K14.3	protein_coding	chr3:88420379-88424983	4605	chr3:88420379-88424983	383	231	FALSE	NA	NA	NA	NA	NA	NA	NA	2.4956	2.7065	0.0377	0.974	2.114	2.114	NA	NA	FALSE	FALSE	FALSE
ENSMUST00000177313	ENSMUSG00000093427	Gm18513	pseudogene	chr10:51909054-51909613	560	chr10:51909054-51909613	560	560	FALSE	NA	NA	NA	NA	NA	NA	NA	1.1234	0.8365	0.1574	NA	0.8365	0.8365	NA	NA	FALSE	FALSE	FALSE
ENSMUST00000177308	ENSMUSG00000093402	Gm18588	pseudogene	chr3:68706189-68706680	492	chr3:68706189-68706680	492	492	FALSE	NA	NA	NA	NA	NA	NA	NA	8.4097	8.9712	-0.5554	0.00356	7.9437	8.7016	-0.7398	0.00482	FALSE	FALSE	FALSE
ENSMUST00000177306	ENSMUSG00000085555	2610035F20Rik	lincRNA	chr14:122869506-122874421	4916	chr14:122869599-122874421	1149	1149	FALSE	NA	NA	NA	NA	NA	NA	NA	-0.2004	2.1041	-1.9663	0.0342	0.3942	0.4956	0.0348	0.991	FALSE	FALSE	FALSE
ENSMUST00000177289	ENSMUSG00000042320	Prox2	protein_coding	chr12:86426764-86447381	20618	chr12:86426764-86438030	3636	1779	FALSE	NA	NA	NA	NA	NA	NA	NA	2.6256	2.456	0.147	0.801	0.326	-0.1351	0.1108	0.961	FALSE	FALSE	FALSE
ENSMUST00000177285	ENSMUSG00000093766	RP24-347O5.6	pseudogene	chr7:10779810-10791026	11217	chr7:10779810-10791026	1402	1402	FALSE	NA	NA	NA	NA	NA	NA	NA	-0.4875	-0.4875	NA	NA	-0.4875	0.1354	-0.083	0.958	FALSE	FALSE	FALSE
ENSMUST00000177284	ENSMUSG00000093590	RP24-553E23.2	antisense	chr9:105110526-105114193	3668	chr9:105110526-105114193	322	322	FALSE	NA	NA	NA	NA	NA	NA	NA	1.6349	1.6349	NA	NA	1.6349	1.6349	NA	NA	FALSE	FALSE	FALSE
ENSMUST00000177271	ENSMUSG00000093478	Vmn2r-ps51	pseudogene	chr7:10471627-10485092	13466	chr7:10471627-10485092	2461	2461	FALSE	NA	NA	NA	NA	NA	NA	NA	-0.7832	0.8084	-1.2432	0.204	-1.2992	-1.1749	0.1265	0.936	FALSE	FALSE	FALSE
ENSMUST00000177267	ENSMUSG00000093523	Vmn1r16	protein_coding	chr6:57272639-57273651	1013	chr6:57272639-57273651	1013	909	FALSE	NA	NA	NA	NA	NA	NA	NA	-0.0186	0.3033	-0.102	NA	0.1376	0.1376	NA	NA	FALSE	FALSE	FALSE
ENSMUST00000177265	ENSMUSG00000093552	Gm5777	pseudogene	chr10:57502160-57502607	448	chr10:57502160-57502607	448	448	FALSE	NA	NA	NA	NA	NA	NA	NA	1.1584	1.1584	NA	NA	1.974	1.6541	0.3227	0.833	FALSE	FALSE	FALSE
ENSMUST00000177264	ENSMUSG00000093560	Gm6695	pseudogene	chr6:58041070-58042663	1594	chr6:58041070-58042663	1594	1594	FALSE	NA	NA	NA	NA	NA	NA	NA	-0.3507	0.1673	-0.3462	NA	3.9896	4.0992	0.0563	0.983	FALSE	FALSE	FALSE
ENSMUST00000177261	ENSMUSG00000093678	RP24-370G23.7	pseudogene	chr7:16435663-16436065	403	chr7:16435663-16436065	403	403	FALSE	NA	NA	NA	NA	NA	NA	NA	1.3111	1.6331	-0.102	NA	1.3111	1.3111	NA	NA	FALSE	FALSE	FALSE
ENSMUST00000177251	ENSMUSG00000093739	RP23-329D14.2	antisense	chr6:120462467-120463250	784	chr6:120462467-120463250	681	681	FALSE	NA	NA	NA	NA	NA	NA	NA	0.5543	0.5543	NA	NA	0.5543	0.5543	NA	NA	FALSE	FALSE	FALSE
ENSMUST00000177243	ENSMUSG00000093584	Gm8040	pseudogene	chr7:15385573-15387175	1603	chr7:15385573-15387175	1004	1004	FALSE	NA	NA	NA	NA	NA	NA	NA	0.3162	0.645	-0.1629	NA	-0.0058	-0.0058	NA	NA	FALSE	FALSE	FALSE
ENSMUST00000177242	ENSMUSG00000093509	Gm8064	pseudogene	chr7:15516985-15518587	1603	chr7:15516985-15518587	1004	1004	FALSE	NA	NA	NA	NA	NA	NA	NA	-0.0058	1.2692	-0.9402	NA	-0.0058	-0.0058	NA	NA	FALSE	FALSE	FALSE
ENSMUST00000177237	ENSMUSG00000093713	Vmn1r235	protein_coding	chr17:21398379-21399365	987	chr17:21398379-21399365	987	984	FALSE	NA	NA	NA	NA	NA	NA	NA	0.0189	0.0189	NA	NA	0.0233	0.0233	NA	NA	FALSE	FALSE	FALSE
ENSMUST00000177223	ENSMUSG00000093664	RP24-370G23.6	pseudogene	chr7:15363364-15363580	217	chr7:15363364-15363580	217	217	FALSE	NA	NA	NA	NA	NA	NA	NA	2.2042	2.2042	NA	NA	2.2042	2.2042	NA	NA	FALSE	FALSE	FALSE
ENSMUST00000177220	ENSMUSG00000093460	Six3os1	lincRNA	chr17:85999543-86018751	19209	chr17:86007267-86018751	6614	6614	FALSE	NA	NA	NA	NA	NA	NA	NA	-0.375	0.2043	-0.4762	0.588	0.1601	1.5628	-1.1096	0.129	FALSE	FALSE	FALSE
ENSMUST00000177219	ENSMUSG00000093492	RP23-356F8.3	pseudogene	chr4:95228522-95228850	329	chr4:95228522-95228850	329	329	FALSE	NA	NA	NA	NA	NA	NA	NA	1.6038	1.6038	NA	NA	1.6038	1.6038	NA	NA	FALSE	FALSE	FALSE
ENSMUST00000177214	ENSMUSG00000093438	Gm3665	pseudogene	chr7:10011509-10024962	13454	chr7:10011509-10024962	2461	2461	FALSE	NA	NA	NA	NA	NA	NA	NA	-0.7832	1.0569	-1.4921	0.119	-1.2992	-1.0727	0.0768	0.958	FALSE	FALSE	FALSE
ENSMUST00000177210	ENSMUSG00000093513	Gm4018	pseudogene	chr7:16175002-16176709	1708	chr7:16175002-16176709	1137	1137	FALSE	NA	NA	NA	NA	NA	NA	NA	-0.1852	0.4377	-0.2433	NA	-0.1852	-0.1852	NA	NA	FALSE	FALSE	FALSE
ENSMUST00000177209	ENSMUSG00000093784	AC158612.2	snoRNA	chr10:77375381-77375456	76	chr10:77375381-77375456	76	76	FALSE	NA	NA	NA	NA	NA	NA	NA	3.7179	3.7179	NA	NA	3.7179	3.7179	NA	NA	FALSE	FALSE	FALSE
ENSMUST00000177206	ENSMUSG00000093549	RP24-194K24.4	pseudogene	chr7:15353074-15353794	721	chr7:15353074-15353794	721	721	FALSE	NA	NA	NA	NA	NA	NA	NA	0.4719	0.4719	NA	NA	0.4719	0.4719	NA	NA	FALSE	FALSE	FALSE
ENSMUST00000177201	ENSMUSG00000093738	AI606473	antisense	chr3:153993785-153997218	3434	chr3:153993785-153997218	1731	1731	FALSE	NA	NA	NA	NA	NA	NA	NA	-0.7916	-0.1408	-0.3482	NA	0.3974	0.0157	0.1568	0.938	FALSE	FALSE	FALSE
ENSMUST00000177200	ENSMUSG00000093728	Vmn1r-ps8	pseudogene	chr6:57138501-57139338	838	chr6:57138501-57139338	838	838	FALSE	NA	NA	NA	NA	NA	NA	NA	0.255	1.0541	-0.4269	NA	0.255	0.255	NA	NA	FALSE	FALSE	FALSE
ENSMUST00000177198	ENSMUSG00000093623	Gm3981	pseudogene	chr7:15747595-15749298	1704	chr7:15747595-15749298	1127	1127	FALSE	NA	NA	NA	NA	NA	NA	NA	-0.1725	-0.1725	NA	NA	-0.1725	-0.1725	NA	NA	FALSE	FALSE	FALSE
ENSMUST00000177180	ENSMUSG00000022388	Ttll8	protein_coding	chr15:88721063-88784848	63786	chr15:88721063-88784848	2719	582	FALSE	NA	NA	NA	NA	NA	NA	NA	-1.1211	-0.2043	-0.7521	0.437	0.7809	0.7809	NA	NA	FALSE	FALSE	FALSE
ENSMUST00000177173	ENSMUSG00000032595	Cdhr4	protein_coding	chr9:107894828-107902015	7188	chr9:107894828-107902015	2480	2349	FALSE	NA	NA	NA	NA	NA	NA	NA	-1.3103	-0.3176	-0.6066	NA	2.5409	-0.9217	2.6235	7.3e-05	FALSE	FALSE	FALSE
ENSMUST00000177169	ENSMUSG00000093486	Lhx8	protein_coding	chr3:153969252-153993615	24364	chr3:153969260-153993615	2066	1101	FALSE	NA	NA	NA	NA	NA	NA	NA	-1.0468	-1.0468	NA	NA	-0.1388	-0.1388	NA	NA	FALSE	FALSE	FALSE
ENSMUST00000177167	ENSMUSG00000093747	RP24-97C18.3	pseudogene	chr6:58411101-58411530	430	chr6:58411101-58411530	430	430	FALSE	NA	NA	NA	NA	NA	NA	NA	1.2176	1.5395	-0.102	NA	1.7832	2.2811	-0.0975	0.969	FALSE	FALSE	FALSE
ENSMUST00000177157	ENSMUSG00000093651	Gm5873	pseudogene	chr6:6685427-6686492	1066	chr6:6685427-6686492	1066	1066	FALSE	NA	NA	NA	NA	NA	NA	NA	3.7688	3.8271	-0.0533	0.944	8.182	8.7504	-0.5505	0.00447	FALSE	FALSE	FALSE
ENSMUST00000177151	ENSMUSG00000043897	Vmn2r2	protein_coding	chr3:63920354-63944465	24112	chr3:63920354-63944465	2727	2724	FALSE	NA	NA	NA	NA	NA	NA	NA	-0.7874	0.5199	-0.7941	0.437	-1.4457	-1.2192	0.0768	0.958	FALSE	FALSE	FALSE
ENSMUST00000177147	ENSMUSG00000093406	Rpl48-ps1	pseudogene	chr10:57321199-57321754	556	chr10:57321199-57321754	556	556	FALSE	NA	NA	NA	NA	NA	NA	NA	0.8468	1.3629	-0.2316	NA	4.5506	4.4222	0.1119	0.967	FALSE	FALSE	FALSE
ENSMUST00000177146	ENSMUSG00000093434	Vmn2r-ps11	pseudogene	chr3:64436496-64648665	212170	chr3:64436785-64648665	2261	2261	FALSE	NA	NA	NA	NA	NA	NA	NA	-1.177	-1.177	NA	NA	-1.177	-1.177	NA	NA	FALSE	FALSE	FALSE
ENSMUST00000177136	ENSMUSG00000093778	RP23-71K9.1	antisense	chr1:42749785-42751670	1886	chr1:42749785-42751670	1630	1630	FALSE	NA	NA	NA	NA	NA	NA	NA	1.4359	5.0838	-3.5254	6.42e-12	2.3604	4.0921	-1.2442	0.0499	FALSE	FALSE	FALSE
ENSMUST00000177126	ENSMUSG00000014846	Tppp3	protein_coding	chr8:107991393-107995426	4034	chr8:107991569-107993310	1396	528	FALSE	TRUE	31.3809	31.8793	-0.4984	0.0934	NA	NA	6.2682	9.1431	-2.761	1.08e-25	8.7201	9.0228	-0.2995	0.337	FALSE	FALSE	FALSE
ENSMUST00000177115	ENSMUSG00000093510	Vmn2r-ps21	pseudogene	chr5:109301674-109321399	19726	chr5:109301674-109321399	2947	2947	FALSE	NA	NA	NA	NA	NA	NA	NA	-1.5592	-0.5665	-0.6066	NA	-1.5592	-1.5592	NA	NA	FALSE	FALSE	FALSE
ENSMUST00000177106	ENSMUSG00000093649	RP24-106J5.3	pseudogene	chr16:20436111-20443455	7345	chr16:20436111-20443455	632	632	FALSE	NA	NA	NA	NA	NA	NA	NA	0.662	1.6475	-0.7211	0.381	0.662	0.7863	0.1265	0.936	FALSE	FALSE	FALSE
ENSMUST00000177104	ENSMUSG00000093732	RP23-60H16.1	lincRNA	chr10:70773493-70776725	3233	chr10:70773493-70776725	1527	1527	FALSE	NA	NA	NA	NA	NA	NA	NA	-0.6107	1.2729	-1.5621	0.0956	-0.6107	-0.3238	0.0534	0.975	FALSE	FALSE	FALSE
ENSMUST00000177102	ENSMUSG00000093750	AC139849.1	protein_coding	chr7:71344242-71368861	24620	chr7:71344242-71368861	1629	1626	FALSE	NA	NA	NA	NA	NA	NA	NA	-0.704	-0.704	NA	NA	-0.7013	-0.7013	NA	NA	FALSE	FALSE	FALSE
ENSMUST00000177100	ENSMUSG00000093742	Gm3977	pseudogene	chr7:15724895-15726833	1939	chr7:15724895-15726833	1362	1362	FALSE	NA	NA	NA	NA	NA	NA	NA	-0.4457	-0.1238	-0.102	NA	-0.4457	-0.4457	NA	NA	FALSE	FALSE	FALSE
ENSMUST00000177097	ENSMUSG00000093443	AC158612.1	snoRNA	chr10:77376543-77376596	54	chr10:77376543-77376596	54	54	FALSE	NA	NA	NA	NA	NA	NA	NA	4.2109	4.2109	NA	NA	4.2109	4.2109	NA	NA	FALSE	FALSE	FALSE
ENSMUST00000177095	ENSMUSG00000093564	Gm18396	pseudogene	chr17:23182465-23182825	361	chr17:23182465-23182825	361	361	FALSE	NA	NA	NA	NA	NA	NA	NA	1.4699	1.4699	NA	NA	1.4699	1.4699	NA	NA	FALSE	FALSE	FALSE
ENSMUST00000177088	ENSMUSG00000093375	Vmn2r-ps8	pseudogene	chr3:64280940-64283241	2302	chr3:64280940-64283241	898	898	FALSE	NA	NA	NA	NA	NA	NA	NA	0.1552	1.0032	-0.5515	NA	0.1552	0.1552	NA	NA	FALSE	FALSE	FALSE
ENSMUST00000177082	ENSMUSG00000093658	RP23-120A15.2	lincRNA	chr6:6406189-6434487	28299	chr6:6406593-6434487	717	717	FALSE	NA	NA	NA	NA	NA	NA	NA	0.48	0.48	NA	NA	0.48	0.48	NA	NA	FALSE	FALSE	FALSE
ENSMUST00000177081	ENSMUSG00000093415	Gm3989	pseudogene	chr7:15781330-15783043	1714	chr7:15781330-15783043	1137	1137	FALSE	NA	NA	NA	NA	NA	NA	NA	-0.1852	-0.1852	NA	NA	-0.1852	-0.1852	NA	NA	FALSE	FALSE	FALSE
ENSMUST00000177079	ENSMUSG00000093484	RP23-445D13.4	pseudogene	chr3:64400835-64409695	8861	chr3:64400835-64409695	515	515	FALSE	NA	NA	NA	NA	NA	NA	NA	6.2564	6.2234	0.0503	0.919	8.9895	9.133	-0.1287	0.82	FALSE	FALSE	FALSE
ENSMUST00000177072	ENSMUSG00000093764	Vmn1r36	protein_coding	chr6:66665896-66666924	1029	chr6:66665896-66666924	1029	915	FALSE	NA	NA	NA	NA	NA	NA	NA	-0.0412	0.2807	-0.102	NA	0.1282	0.1282	NA	NA	FALSE	FALSE	FALSE
ENSMUST00000177069	ENSMUSG00000055817	Mta3	protein_coding	chr17:84105503-84220856	115354	chr17:84105524-84220856	3287	120	FALSE	TRUE	27.5231	27.8076	-0.2845	0.216	NA	NA	8.4935	7.9985	0.4918	0.000118	9.2198	10.0415	-0.7861	0.0312	FALSE	FALSE	FALSE
ENSMUST00000177068	ENSMUSG00000046691	Chtf8	protein_coding	chr8:109407763-109417501	9739	chr8:109407763-109417493	2931	363	FALSE	TRUE	23.8305	24.0623	-0.2318	0.381	NA	NA	9.9593	9.8063	0.1428	0.417	9.5839	9.3909	0.1926	0.624	FALSE	FALSE	FALSE
ENSMUST00000177065	ENSMUSG00000093489	RP23-425D13.4	lincRNA	chr10:60500977-60505559	4583	chr10:60500977-60505559	698	698	FALSE	NA	NA	NA	NA	NA	NA	NA	0.5187	0.8406	-0.102	NA	0.5187	0.5187	NA	NA	FALSE	FALSE	FALSE
ENSMUST00000177063	ENSMUSG00000093532	Gm3994	pseudogene	chr7:15792661-15794374	1714	chr7:15792661-15794374	1137	1137	FALSE	NA	NA	NA	NA	NA	NA	NA	-0.1852	0.1367	-0.102	NA	-0.1852	-0.1852	NA	NA	FALSE	FALSE	FALSE
ENSMUST00000177054	ENSMUSG00000032010	Usp2	protein_coding	chr9:43875104-43903710	28607	chr9:43875161-43902012	2370	1857	FALSE	NA	NA	NA	NA	NA	NA	NA	5.6567	5.461	0.2023	0.453	5.4679	5.6638	-0.1909	0.831	FALSE	FALSE	FALSE
ENSMUST00000177047	ENSMUSG00000093520	Vmn1r-ps9	pseudogene	chr6:57228016-57228373	358	chr6:57228016-57228373	358	358	FALSE	NA	NA	NA	NA	NA	NA	NA	1.482	1.482	NA	NA	1.482	1.482	NA	NA	FALSE	FALSE	FALSE
ENSMUST00000177043	ENSMUSG00000093629	Gm19357	antisense	chr12:86427324-86429178	1855	chr12:86427324-86429178	1133	1133	FALSE	NA	NA	NA	NA	NA	NA	NA	2.1214	2.1984	-0.0962	0.925	-0.1801	-0.1801	NA	NA	FALSE	FALSE	FALSE
ENSMUST00000177034	ENSMUSG00000052105	1110012J17Rik	protein_coding	chr17:66686322-66799090	112769	chr17:66687018-66788372	5441	4770	FALSE	TRUE	28.3227	29.1596	-0.8369	0.00754	NA	NA	7.6146	7.2284	0.3913	0.0391	5.5091	6.2814	-0.7708	0.000904	FALSE	FALSE	FALSE
ENSMUST00000177033	ENSMUSG00000093490	Gm19932	pseudogene	chr5:49815080-49815394	315	chr5:49815080-49815394	315	315	FALSE	NA	NA	NA	NA	NA	NA	NA	1.6666	1.9885	-0.102	NA	1.6666	1.8682	0.0951	0.938	FALSE	FALSE	FALSE
ENSMUST00000177028	ENSMUSG00000093788	Vmn1r-ps147	pseudogene	chr17:21362442-21362954	513	chr17:21362442-21362954	513	513	FALSE	NA	NA	NA	NA	NA	NA	NA	0.963	0.963	NA	NA	0.963	0.963	NA	NA	FALSE	FALSE	FALSE
ENSMUST00000177016	ENSMUSG00000093775	Vmn2r-ps114	pseudogene	chr17:18630710-18631989	1280	chr17:18630710-18631989	1280	1280	FALSE	NA	NA	NA	NA	NA	NA	NA	-0.3561	-0.3561	NA	NA	-0.3561	-0.3561	NA	NA	FALSE	FALSE	FALSE
ENSMUST00000177012	ENSMUSG00000087667	Gm13381	antisense	chr2:28417717-28432218	14502	chr2:28417717-28431936	640	640	FALSE	NA	NA	NA	NA	NA	NA	NA	0.6439	0.6439	NA	NA	0.6439	0.7682	0.1265	0.936	FALSE	FALSE	FALSE
ENSMUST00000177009	ENSMUSG00000093595	Vmn1r-ps49	pseudogene	chr7:11134906-11135784	879	chr7:11134906-11135784	879	879	FALSE	NA	NA	NA	NA	NA	NA	NA	0.1861	0.508	-0.102	NA	0.1861	0.1861	NA	NA	FALSE	FALSE	FALSE
ENSMUST00000177008	ENSMUSG00000093522	Vmn1r-ps19	pseudogene	chr6:58206617-58207542	926	chr6:58206617-58207542	926	926	FALSE	NA	NA	NA	NA	NA	NA	NA	0.1109	0.1109	NA	NA	0.1109	0.1109	NA	NA	FALSE	FALSE	FALSE
ENSMUST00000177005	ENSMUSG00000001418	0610031J06Rik	protein_coding	chr3:88128945-88135235	6291	chr3:88128945-88135235	4219	1212	FALSE	NA	NA	NA	NA	NA	NA	NA	9.0134	7.9642	1.0302	4.27e-10	9.6952	9.2103	0.4554	0.0434	FALSE	FALSE	FALSE
ENSMUST00000176997	ENSMUSG00000093449	Vmn1r-ps149	pseudogene	chr17:21406252-21406434	183	chr17:21406252-21406434	183	183	FALSE	NA	NA	NA	NA	NA	NA	NA	2.4501	2.4501	NA	NA	2.4501	2.4501	NA	NA	FALSE	FALSE	FALSE
ENSMUST00000176995	ENSMUSG00000093481	RP23-5H10.4	antisense	chr9:55387356-55388380	1025	chr9:55387367-55388380	465	465	FALSE	NA	NA	NA	NA	NA	NA	NA	1.1047	1.1047	NA	NA	1.1047	1.1047	NA	NA	FALSE	FALSE	FALSE
ENSMUST00000176989	ENSMUSG00000093503	Vmn2r-ps4	pseudogene	chr3:64132582-64136775	4194	chr3:64132582-64136775	1015	1015	FALSE	NA	NA	NA	NA	NA	NA	NA	0.3004	0.6293	-0.1629	NA	-0.0215	-0.0215	NA	NA	FALSE	FALSE	FALSE
ENSMUST00000176980	ENSMUSG00000093416	Gm18294	pseudogene	chr3:63999496-64017599	18104	chr3:63999496-64017599	1748	1748	FALSE	NA	NA	NA	NA	NA	NA	NA	-0.8057	0.8451	-1.2771	0.173	-0.8057	-0.8057	NA	NA	FALSE	FALSE	FALSE
ENSMUST00000176979	ENSMUSG00000093493	Vmn2r-ps133	pseudogene	chr17:23378617-23414145	35529	chr17:23378617-23414145	2569	2569	FALSE	NA	NA	NA	NA	NA	NA	NA	-1.3612	-0.5456	-0.4453	NA	-0.2977	-0.9716	0.6357	0.497	FALSE	FALSE	FALSE
ENSMUST00000176961	ENSMUSG00000073433	Arhgdig	protein_coding	chr17:26333171-26344731	11561	chr17:26333171-26338088	2511	675	FALSE	NA	NA	NA	NA	NA	NA	NA	4.0791	5.7802	-1.6888	1.57e-11	7.8166	7.7219	0.0759	0.945	FALSE	FALSE	FALSE
ENSMUST00000176956	ENSMUSG00000093774	Vmn1r-ps151	pseudogene	chr18:3026901-3027882	982	chr18:3026901-3027882	982	982	FALSE	NA	NA	NA	NA	NA	NA	NA	0.0262	0.8336	-0.4271	NA	0.0262	0.0262	NA	NA	FALSE	FALSE	FALSE
ENSMUST00000176954	ENSMUSG00000093635	Vmn1r11	protein_coding	chr6:57087293-57088319	1027	chr6:57087293-57088319	1027	897	FALSE	NA	NA	NA	NA	NA	NA	NA	-0.0384	-0.0384	NA	NA	0.1568	0.1568	NA	NA	FALSE	FALSE	FALSE
ENSMUST00000176946	ENSMUSG00000093530	Vmn1r-ps12	pseudogene	chr6:57822409-57822910	502	chr6:57822409-57822910	502	502	FALSE	NA	NA	NA	NA	NA	NA	NA	0.9942	0.9942	NA	NA	0.9942	0.9942	NA	NA	FALSE	FALSE	FALSE
ENSMUST00000176943	ENSMUSG00000093446	RP23-230G11.1	pseudogene	chr8:119649235-119649638	404	chr8:119649235-119649638	404	404	FALSE	NA	NA	NA	NA	NA	NA	NA	1.3076	2.8634	-1.2582	0.169	1.3076	1.4319	0.1265	0.936	FALSE	FALSE	FALSE
ENSMUST00000176941	ENSMUSG00000093718	RP23-322O24.4	protein_coding	chr7:10162947-10170345	7399	chr7:10162947-10170345	1533	1533	FALSE	NA	NA	NA	NA	NA	NA	NA	1.1702	1.3728	-0.3276	0.753	-0.6164	-0.6164	NA	NA	FALSE	FALSE	FALSE
ENSMUST00000176927	ENSMUSG00000093707	Gm3965	pseudogene	chr7:15609340-15611047	1708	chr7:15609340-15611047	1136	1136	FALSE	NA	NA	NA	NA	NA	NA	NA	-0.184	0.138	-0.102	NA	1.5984	1.2963	-0.0234	0.993	FALSE	FALSE	FALSE
ENSMUST00000176925	ENSMUSG00000093671	RP23-445D13.2	pseudogene	chr3:64251889-64264017	12129	chr3:64251889-64264017	518	518	FALSE	NA	NA	NA	NA	NA	NA	NA	1.2359	2.0865	-0.5998	NA	8.473	8.4482	-0.0007	0.999	FALSE	FALSE	FALSE
ENSMUST00000176924	ENSMUSG00000036009	BC067068	protein_coding	chr10:105200241-105278436	78196	chr10:105200311-105278436	2145	294	FALSE	NA	NA	NA	NA	NA	NA	NA	5.8243	6.2428	-0.4258	0.0735	7.0471	7.2528	-0.1321	0.936	FALSE	FALSE	FALSE
ENSMUST00000176921	ENSMUSG00000093565	2610019E17Rik	antisense	chr17:24665193-24665689	497	chr17:24665193-24665689	298	298	FALSE	NA	NA	NA	NA	NA	NA	NA	9.687	9.6101	0.0699	0.829	6.7119	5.9459	0.6345	0.391	FALSE	FALSE	FALSE
ENSMUST00000176920	ENSMUSG00000093767	Vmn2r-ps13	pseudogene	chr3:64703079-64703684	606	chr3:64703079-64703684	606	606	FALSE	NA	NA	NA	NA	NA	NA	NA	0.7226	1.2386	-0.2316	NA	0.7226	0.7226	NA	NA	FALSE	FALSE	FALSE
ENSMUST00000176916	ENSMUSG00000032336	Nptn	protein_coding	chr9:58430047-58505762	75716	chr9:58476912-58505762	1401	513	FALSE	TRUE	29.9514	29.9898	-0.0385	0.856	NA	NA	10.4898	10.1011	0.3875	0.0114	10.1048	9.8782	0.2241	0.336	FALSE	FALSE	FALSE
ENSMUST00000176912	ENSMUSG00000022112	Gpc5	protein_coding	chr14:115491437-116924401	1432965	chr14:115491472-116924401	2837	1935	FALSE	NA	NA	NA	NA	NA	NA	NA	1.4235	3.4893	-1.5048	0.0213	4.3811	4.5162	-0.1183	0.938	FALSE	FALSE	FALSE
ENSMUST00000176907	ENSMUSG00000093653	Vmn2r-ps134	pseudogene	chr17:23577978-23583134	5157	chr17:23577978-23583134	1046	1046	FALSE	NA	NA	NA	NA	NA	NA	NA	-0.0649	0.558	-0.2432	NA	0.5297	-0.0649	0.2492	0.79	FALSE	FALSE	FALSE
ENSMUST00000176905	ENSMUSG00000093418	Vmn1r-ps50	pseudogene	chr7:11190114-11190487	374	chr7:11190114-11190487	374	374	FALSE	NA	NA	NA	NA	NA	NA	NA	1.4189	1.4189	NA	NA	1.4189	1.4189	NA	NA	FALSE	FALSE	FALSE
ENSMUST00000176901	ENSMUSG00000093731	Vmn1r-ps18	pseudogene	chr6:58155679-58156919	1241	chr6:58155679-58156919	876	876	FALSE	NA	NA	NA	NA	NA	NA	NA	0.191	0.191	NA	NA	0.191	0.191	NA	NA	FALSE	FALSE	FALSE
ENSMUST00000176899	ENSMUSG00000093531	Vmn2r-ps117	pseudogene	chr17:18959514-18975553	16040	chr17:18959514-18975553	2188	2188	FALSE	NA	NA	NA	NA	NA	NA	NA	-1.1296	-1.1296	NA	NA	-1.1296	-0.9031	0.0768	0.958	FALSE	FALSE	FALSE
ENSMUST00000176894	ENSMUSG00000037971	1110032A03Rik	protein_coding	chr9:50570933-50583625	12693	chr9:50571832-50583625	2761	2761	FALSE	NA	NA	NA	NA	NA	NA	NA	6.4214	7.1232	-0.708	0.0119	3.2016	3.9972	-0.7497	0.231	FALSE	FALSE	FALSE
ENSMUST00000176891	ENSMUSG00000093461	Vmn1r-ps21	pseudogene	chr6:58405063-58405987	925	chr6:58405063-58405987	925	925	FALSE	NA	NA	NA	NA	NA	NA	NA	0.1125	0.1125	NA	NA	0.1125	0.1125	NA	NA	FALSE	FALSE	FALSE
ENSMUST00000176889	ENSMUSG00000093505	RP24-399B3.1	pseudogene	chr3:68707742-68708074	333	chr3:68707742-68708074	333	333	FALSE	NA	NA	NA	NA	NA	NA	NA	4.9312	4.7255	0.1619	0.837	5.207	5.2588	0.059	0.985	FALSE	FALSE	FALSE
ENSMUST00000176885	ENSMUSG00000093665	Gm8057	pseudogene	chr7:15279424-15281023	1600	chr7:15279424-15281023	994	994	FALSE	NA	NA	NA	NA	NA	NA	NA	0.0087	0.3306	-0.102	NA	0.0087	0.0087	NA	NA	FALSE	FALSE	FALSE
ENSMUST00000176881	ENSMUSG00000093511	RP23-432N1.4	antisense	chr15:100416527-100422468	5942	chr15:100416527-100422468	789	789	FALSE	NA	NA	NA	NA	NA	NA	NA	0.3419	0.9927	-0.3484	NA	0.3419	0.5054	0.1124	0.936	FALSE	FALSE	FALSE
ENSMUST00000176872	ENSMUSG00000093452	RP23-171A13.8	antisense	chr14:55675015-55691234	16220	chr14:55675015-55691234	789	789	FALSE	NA	NA	NA	NA	NA	NA	NA	0.3419	0.9648	-0.2433	NA	0.3419	0.5435	0.0951	0.938	FALSE	FALSE	FALSE
ENSMUST00000176862	ENSMUSG00000035067	Xkr6	protein_coding	chr14:64225340-64439646	214307	chr14:64277994-64281934	796	796	FALSE	NA	NA	NA	NA	NA	NA	NA	5.1671	5.6923	-0.5179	0.233	1.8042	1.6568	0.1725	0.938	FALSE	FALSE	FALSE
ENSMUST00000176860	ENSMUSG00000031845	Bcmo1	protein_coding	chr8:119619754-119657620	37867	chr8:119619898-119657216	1995	1578	FALSE	NA	NA	NA	NA	NA	NA	NA	1.0809	2.8833	-1.7503	0.0113	-0.0925	1.2942	-0.5366	0.69	FALSE	FALSE	FALSE
ENSMUST00000176859	ENSMUSG00000093382	Vmn1r-ps14	pseudogene	chr6:57998929-57999841	913	chr6:57998929-57999841	913	913	FALSE	NA	NA	NA	NA	NA	NA	NA	0.4532	0.7542	-0.1472	NA	0.1313	0.1313	NA	NA	FALSE	FALSE	FALSE
ENSMUST00000176838	ENSMUSG00000071893	Vmn1r4	protein_coding	chr6:56874016-56908094	34079	chr6:56874016-56908094	2235	891	FALSE	NA	NA	NA	NA	NA	NA	NA	0.0662	1.3226	-0.8478	0.373	0.1665	0.1665	NA	NA	FALSE	FALSE	FALSE
ENSMUST00000176836	ENSMUSG00000093646	Vmn2r-ps10	pseudogene	chr3:64425616-64427917	2302	chr3:64425616-64427917	898	898	FALSE	NA	NA	NA	NA	NA	NA	NA	0.1552	0.4771	-0.102	NA	0.1552	0.1552	NA	NA	FALSE	FALSE	FALSE
ENSMUST00000176835	ENSMUSG00000093430	Isl2	protein_coding	chr9:55386479-55393986	7508	chr9:55388955-55393986	1853	1077	FALSE	NA	NA	NA	NA	NA	NA	NA	-0.8899	-0.8899	NA	NA	-0.107	-0.107	NA	NA	FALSE	FALSE	FALSE
ENSMUST00000176822	ENSMUSG00000045658	Pid1	protein_coding	chr1:84032868-84360755	327888	chr1:84111907-84337685	1119	240	FALSE	NA	NA	NA	NA	NA	NA	NA	3.6918	5.5399	-1.7602	1.27e-05	7.1531	8.3768	-1.1505	0.00384	FALSE	FALSE	FALSE
ENSMUST00000176809	ENSMUSG00000093702	Vmn1r-ps20	pseudogene	chr6:58356407-58357321	915	chr6:58356407-58357321	915	915	FALSE	NA	NA	NA	NA	NA	NA	NA	0.1282	0.1282	NA	NA	0.1282	0.1282	NA	NA	FALSE	FALSE	FALSE
ENSMUST00000176802	ENSMUSG00000067978	Vmn2r-ps113	protein_coding	chr17:18186448-18211184	24737	chr17:18186448-18211184	2568	2565	FALSE	NA	NA	NA	NA	NA	NA	NA	-1.3606	-0.128	-0.8538	NA	-1.359	-1.359	NA	NA	FALSE	FALSE	FALSE
ENSMUST00000176792	ENSMUSG00000070850	Gm4073	pseudogene	chr7:10092187-10116991	24805	chr7:10092187-10116991	2558	2558	FALSE	NA	NA	NA	NA	NA	NA	NA	0.0779	1.4063	-1.2465	0.157	-1.355	-1.355	NA	NA	FALSE	FALSE	FALSE
ENSMUST00000176785	ENSMUSG00000093607	Vmn2r-ps118	pseudogene	chr17:19126585-19127899	1315	chr17:19126585-19127899	908	908	FALSE	NA	NA	NA	NA	NA	NA	NA	0.4612	0.1392	0.1574	NA	0.1392	0.3409	0.0951	0.938	FALSE	FALSE	FALSE
ENSMUST00000176778	ENSMUSG00000029705	Cux1	protein_coding	chr5:136724005-137043360	319356	chr5:136750325-137042221	5520	4527	FALSE	FALSE	28.2455	28.1136	0.132	0.355	NA	NA	6.5799	7.1372	-0.5478	0.000374	7.2593	7.2794	-0.0131	0.987	FALSE	FALSE	FALSE
ENSMUST00000176775	ENSMUSG00000093648	Vmn1r-ps148	pseudogene	chr17:21381805-21382259	455	chr17:21381805-21382259	455	455	FALSE	NA	NA	NA	NA	NA	NA	NA	1.1361	1.1361	NA	NA	1.1361	1.1361	NA	NA	FALSE	FALSE	FALSE
ENSMUST00000176763	ENSMUSG00000093426	Vmn2r-ps123	pseudogene	chr17:19975529-20011170	35642	chr17:19975529-20011170	2410	2410	FALSE	NA	NA	NA	NA	NA	NA	NA	-1.269	-0.753	-0.2316	NA	-1.269	-1.1055	0.1124	0.936	FALSE	FALSE	FALSE
ENSMUST00000176760	ENSMUSG00000093577	RP24-201C14.5	antisense	chr3:96043316-96045742	2427	chr3:96043316-96045742	2427	2427	FALSE	NA	NA	NA	NA	NA	NA	NA	4.4504	4.9238	-0.4146	0.245	1.6619	1.0657	0.6044	0.646	FALSE	FALSE	FALSE
ENSMUST00000176755	ENSMUSG00000046519	Golph3l	protein_coding	chr3:95392856-95423164	30309	chr3:95392896-95423162	2174	833	FALSE	NA	NA	NA	NA	NA	NA	NA	8.1742	8.8274	-0.6602	0.000105	8.7427	8.966	-0.2107	0.515	FALSE	FALSE	FALSE
ENSMUST00000176751	ENSMUSG00000093593	RP23-356J2.13	protein_coding	chr17:25971410-25978708	7299	chr17:25971410-25978708	2790	1228	FALSE	NA	NA	NA	NA	NA	NA	NA	-1.4803	-1.4803	NA	NA	-0.2963	-0.2963	NA	NA	FALSE	FALSE	FALSE
ENSMUST00000176742	ENSMUSG00000093553	RP24-201C14.6	antisense	chr3:96047473-96050303	2831	chr3:96047473-96050303	2831	2831	FALSE	NA	NA	NA	NA	NA	NA	NA	4.4529	4.6209	-0.144	0.7	0.3745	-0.4587	0.6942	0.543	FALSE	FALSE	FALSE
ENSMUST00000176738	ENSMUSG00000093714	Vmn2r-ps132	pseudogene	chr17:23304305-23304955	651	chr17:23304305-23304955	651	651	FALSE	NA	NA	NA	NA	NA	NA	NA	0.6193	0.6193	NA	NA	0.6193	0.6193	NA	NA	FALSE	FALSE	FALSE
ENSMUST00000176733	ENSMUSG00000093760	RP23-152I2.1	pseudogene	chr14:19420031-19422941	2911	chr14:19420031-19422941	1051	1051	FALSE	NA	NA	NA	NA	NA	NA	NA	0.9639	1.2032	-0.0075	0.994	-0.0718	-0.0718	NA	NA	FALSE	FALSE	FALSE
ENSMUST00000176730	ENSMUSG00000093454	Vmn1r-ps143	pseudogene	chr17:20569794-20570397	604	chr17:20569794-20570397	604	604	FALSE	NA	NA	NA	NA	NA	NA	NA	1.4586	1.0493	0.2633	NA	0.7274	0.7274	NA	NA	FALSE	FALSE	FALSE
ENSMUST00000176711	ENSMUSG00000093401	Vmn2r-ps126	pseudogene	chr17:20217638-20278237	60600	chr17:20217638-20278237	1149	1149	FALSE	NA	NA	NA	NA	NA	NA	NA	-0.2004	0.3156	-0.2316	NA	-0.2004	0.0013	0.0951	0.938	FALSE	FALSE	FALSE
ENSMUST00000176707	ENSMUSG00000091662	Vmn1r69	protein_coding	chr7:11165105-11198925	33821	chr7:11166038-11198925	665	171	FALSE	NA	NA	NA	NA	NA	NA	NA	0.5886	0.5886	NA	NA	2.5479	2.5479	NA	NA	FALSE	FALSE	FALSE
ENSMUST00000176706	ENSMUSG00000093377	RP24-84K14.9	pseudogene	chr7:15892361-15892784	424	chr7:15892361-15892784	424	424	FALSE	NA	NA	NA	NA	NA	NA	NA	1.2379	1.2379	NA	NA	1.2379	1.2379	NA	NA	FALSE	FALSE	FALSE
ENSMUST00000176704	ENSMUSG00000093703	Gm18397	pseudogene	chr17:23223039-23223625	587	chr17:23223039-23223625	587	587	FALSE	NA	NA	NA	NA	NA	NA	NA	0.7686	0.7686	NA	NA	0.7686	0.7686	NA	NA	FALSE	FALSE	FALSE
ENSMUST00000176703	ENSMUSG00000093737	RP24-356D22.1	antisense	chr15:57565016-57569377	4362	chr15:57565016-57569377	666	666	FALSE	NA	NA	NA	NA	NA	NA	NA	0.5864	0.5864	NA	NA	0.5864	0.5864	NA	NA	FALSE	FALSE	FALSE
ENSMUST00000176697	ENSMUSG00000093543	Gm8473	pseudogene	chr5:109665563-109667447	1885	chr5:109665563-109667447	1885	1885	FALSE	NA	NA	NA	NA	NA	NA	NA	-0.9146	0.4639	-1.0734	NA	2.1524	3.9894	-1.3165	0.0352	FALSE	FALSE	FALSE
ENSMUST00000176696	ENSMUSG00000071192	Wfikkn1	protein_coding	chr17:26014575-26017250	2676	chr17:26015749-26017181	621	443	FALSE	NA	NA	NA	NA	NA	NA	NA	3.5473	3.0933	0.2957	0.747	3.0065	4.1025	-0.4643	0.79	FALSE	FALSE	FALSE
ENSMUST00000176694	ENSMUSG00000093781	Vmn1r-ps47	pseudogene	chr7:10866146-10867052	907	chr7:10866146-10867052	907	907	FALSE	NA	NA	NA	NA	NA	NA	NA	0.4628	0.1408	0.1574	NA	0.1408	0.1408	NA	NA	FALSE	FALSE	FALSE
ENSMUST00000176687	ENSMUSG00000093592	Vmn2r-ps122	pseudogene	chr17:19864103-19865008	906	chr17:19864103-19865008	906	906	FALSE	NA	NA	NA	NA	NA	NA	NA	0.1424	0.4411	-0.102	NA	0.1424	0.1424	NA	NA	FALSE	FALSE	FALSE
ENSMUST00000176679	ENSMUSG00000093659	Irx2	protein_coding	chr13:72766246-72771644	5399	chr13:72766246-72771644	2645	1422	FALSE	NA	NA	NA	NA	NA	NA	NA	-1.0813	-0.8873	-0.1266	NA	4.4975	6.6052	-1.972	3.48e-09	FALSE	FALSE	FALSE
ENSMUST00000176670	ENSMUSG00000055531	Cpsf6	protein_coding	chr10:116781729-116817071	35343	chr10:116786098-116813985	2227	1764	TRUE	TRUE	30.0665	30.6827	-0.6162	0.0125	NA	NA	10.287	10.3096	-0.0239	0.871	10.3046	10.5265	-0.2226	0.239	FALSE	FALSE	FALSE
ENSMUST00000176666	ENSMUSG00000093557	4930555M17Rik	lincRNA	chr3:5512995-5515333	2339	chr3:5512995-5515333	402	402	FALSE	NA	NA	NA	NA	NA	NA	NA	1.3147	1.3147	NA	NA	1.3147	1.3147	NA	NA	FALSE	FALSE	FALSE
ENSMUST00000176660	ENSMUSG00000093637	RP23-459I1.1	antisense	chr5:112803389-112806659	3271	chr5:112803389-112806659	707	707	FALSE	NA	NA	NA	NA	NA	NA	NA	0.5002	0.8221	-0.102	NA	1.1325	0.6637	0.244	0.858	FALSE	FALSE	FALSE
ENSMUST00000176658	ENSMUSG00000093761	Gm5496	pseudogene	chr17:61499996-61501037	1042	chr17:61499996-61501037	1042	1042	FALSE	NA	NA	NA	NA	NA	NA	NA	-0.0594	0.2626	-0.102	NA	-0.0594	0.1041	0.1124	0.936	FALSE	FALSE	FALSE
ENSMUST00000176654	ENSMUSG00000093380	RP23-120A15.3	lincRNA	chr6:6433022-6458616	25595	chr6:6433022-6458616	489	489	FALSE	NA	NA	NA	NA	NA	NA	NA	1.0321	1.354	-0.102	NA	2.4381	1.3995	0.6695	0.462	FALSE	FALSE	FALSE
ENSMUST00000176652	ENSMUSG00000052752	Traf7	protein_coding	chr17:24645507-24664883	19377	chr17:24645507-24664883	3003	2007	FALSE	NA	NA	NA	NA	NA	NA	NA	9.8374	8.947	0.8876	4.09e-13	7.9299	7.4365	0.4777	0.0223	FALSE	FALSE	FALSE
ENSMUST00000176649	ENSMUSG00000093420	Gm4023	pseudogene	chr7:16276999-16278709	1711	chr7:16276999-16278709	1139	1139	FALSE	NA	NA	NA	NA	NA	NA	NA	-0.1878	0.4352	-0.2433	NA	-0.1878	-0.1878	NA	NA	FALSE	FALSE	FALSE
ENSMUST00000176636	ENSMUSG00000032015	Pou2f3	protein_coding	chr9:42930711-43018452	87742	chr9:42930711-43013766	3761	1293	FALSE	NA	NA	NA	NA	NA	NA	NA	3.4552	3.3602	0.1034	0.821	4.1888	4.1453	0.0128	0.993	FALSE	FALSE	FALSE
ENSMUST00000176624	ENSMUSG00000003053	Cyp2c29	protein_coding	chr19:39315441-39405203	89763	chr19:39343895-39405138	1759	1353	FALSE	NA	NA	NA	NA	NA	NA	NA	1.5665	0.4179	0.792	0.418	-0.4362	-0.4362	NA	NA	FALSE	FALSE	FALSE
ENSMUST00000176605	ENSMUSG00000093741	RP24-97C18.4	pseudogene	chr6:58462265-58462525	261	chr6:58462265-58462525	261	261	FALSE	NA	NA	NA	NA	NA	NA	NA	1.9379	1.9379	NA	NA	1.9379	1.9379	NA	NA	FALSE	FALSE	FALSE
ENSMUST00000176600	ENSMUSG00000029647	Pan3	protein_coding	chr5:148241737-148360078	118342	chr5:148242029-148360072	5541	2661	TRUE	TRUE	26.0154	26.3418	-0.3265	0.117	NA	NA	8.2728	7.9078	0.3644	0.00375	6.7323	6.6774	0.0522	0.943	FALSE	FALSE	FALSE
ENSMUST00000176599	ENSMUSG00000093467	RP23-398F7.15	antisense	chr11:101832457-101833173	717	chr11:101832457-101833173	604	604	FALSE	NA	NA	NA	NA	NA	NA	NA	0.7274	1.5265	-0.4269	NA	0.7274	0.7274	NA	NA	FALSE	FALSE	FALSE
ENSMUST00000176590	ENSMUSG00000085028	Slc2a4rg-ps	pseudogene	chr2:181118955-181122291	3337	chr2:181119116-181121904	1143	1143	FALSE	NA	NA	NA	NA	NA	NA	NA	3.6859	4.3332	-0.542	0.335	-0.1928	0.0088	0.0951	0.938	FALSE	FALSE	FALSE
ENSMUST00000176588	ENSMUSG00000093591	Gm3996	pseudogene	chr7:15803989-15805705	1717	chr7:15803989-15805705	1140	1140	FALSE	NA	NA	NA	NA	NA	NA	NA	-0.189	0.1329	-0.102	NA	-0.189	-0.189	NA	NA	FALSE	FALSE	FALSE
ENSMUST00000176578	ENSMUSG00000093389	RP23-349I13.1	pseudogene	chr7:15490807-15491530	724	chr7:15490807-15491530	724	724	FALSE	NA	NA	NA	NA	NA	NA	NA	0.4659	0.4659	NA	NA	0.4659	0.4659	NA	NA	FALSE	FALSE	FALSE
ENSMUST00000176572	ENSMUSG00000093442	Vmn1r25	protein_coding	chr6:57928293-57929345	1053	chr6:57928293-57929345	1053	906	FALSE	NA	NA	NA	NA	NA	NA	NA	0.2474	0.2474	0.0303	NA	0.1424	0.1424	NA	NA	FALSE	FALSE	FALSE
ENSMUST00000176569	ENSMUSG00000093424	RP24-372P19.1	antisense	chr3:95115298-95119049	3752	chr3:95115298-95119049	557	557	FALSE	NA	NA	NA	NA	NA	NA	NA	1.1311	1.3603	-0.1416	NA	0.8443	2.0269	-0.4174	0.73	FALSE	FALSE	FALSE
ENSMUST00000176565	ENSMUSG00000030067	Foxp1	protein_coding	chr6:98875332-99472715	597384	chr6:98879183-99470991	3727	2115	FALSE	TRUE	23.8881	24.9331	-1.0449	0.0222	NA	NA	4.0671	5.6826	-1.4902	9.68e-06	6.8003	6.0026	0.7995	0.003	FALSE	FALSE	FALSE
ENSMUST00000176564	ENSMUSG00000093740	Gm18417	pseudogene	chr17:55989747-55990394	648	chr17:55989747-55990394	648	648	FALSE	NA	NA	NA	NA	NA	NA	NA	0.6259	0.9246	-0.102	NA	0.6259	0.6259	NA	NA	FALSE	FALSE	FALSE
ENSMUST00000176549	ENSMUSG00000093514	RP23-85E24.1	antisense	chr17:71203107-71225305	22199	chr17:71203107-71225305	443	443	FALSE	NA	NA	NA	NA	NA	NA	NA	10.6147	10.7545	-0.0997	0.806	1.1746	1.7107	-0.0489	0.978	FALSE	FALSE	FALSE
ENSMUST00000176540	ENSMUSG00000052534	Pbx1	protein_coding	chr1:170050130-170362401	312272	chr1:170083658-170362028	6891	1290	FALSE	TRUE	25.9972	28.4093	-2.412	0.000243	NA	NA	5.5757	7.8954	-2.2048	3.56e-16	9.4709	10.5681	-1.0876	3.51e-13	FALSE	FALSE	FALSE
ENSMUST00000176533	ENSMUSG00000079657	Rab26	protein_coding	chr17:24664186-24671155	6970	chr17:24666486-24671155	965	885	FALSE	NA	NA	NA	NA	NA	NA	NA	1.9428	2.5674	-0.6175	0.506	3.1924	3.4408	-0.1733	0.938	FALSE	FALSE	FALSE
ENSMUST00000176529	ENSMUSG00000093693	RP24-91B1.5	pseudogene	chr6:58149832-58151074	1243	chr6:58149832-58151074	815	815	FALSE	NA	NA	NA	NA	NA	NA	NA	0.7702	0.2951	0.287	NA	0.2951	0.2951	NA	NA	FALSE	FALSE	FALSE
ENSMUST00000176506	ENSMUSG00000041420	Meis3	protein_coding	chr7:16760439-16771859	11421	chr7:16760624-16771859	1845	1083	FALSE	NA	NA	NA	NA	NA	NA	NA	7.7036	8.359	-0.6469	0.000225	7.5536	7.2583	0.2705	0.507	FALSE	FALSE	FALSE
ENSMUST00000176496	ENSMUSG00000003680	Taf6l	protein_coding	chr19:8848844-8860907	12064	chr19:8848986-8860907	2224	1794	FALSE	TRUE	23.8603	25.1871	-1.3268	0.00111	NA	NA	6.8436	6.863	-0.0077	0.978	6.6743	6.8788	-0.1815	0.765	FALSE	FALSE	FALSE
ENSMUST00000176493	ENSMUSG00000093610	Cyp2c53-ps	pseudogene	chr19:39303744-39349475	45732	chr19:39303744-39349227	1443	1443	FALSE	NA	NA	NA	NA	NA	NA	NA	0.0939	0.4195	-0.3398	NA	0.0365	-0.3274	0.2051	0.9	FALSE	FALSE	FALSE
ENSMUST00000176491	ENSMUSG00000037112	Sik2	protein_coding	chr9:50700906-50817178	116273	chr9:50700906-50817078	3576	2787	FALSE	NA	NA	NA	NA	NA	NA	NA	6.2306	5.8644	0.3637	0.094	6.6527	6.324	0.3299	0.213	FALSE	FALSE	FALSE
ENSMUST00000176481	ENSMUSG00000090581	Vmn2r6	protein_coding	chr3:64341483-64369220	27738	chr3:64341483-64369220	2742	2739	FALSE	NA	NA	NA	NA	NA	NA	NA	-1.0116	-0.3712	-0.5672	0.563	-1.4536	-1.252	0.0951	0.938	FALSE	FALSE	FALSE
ENSMUST00000176479	ENSMUSG00000037816	Fbxw17	protein_coding	chr13:50513233-50529149	15917	chr13:50513255-50529149	2316	129	FALSE	NA	NA	NA	NA	NA	NA	NA	6.5746	6.7327	-0.1641	0.526	6.919	6.1436	0.7399	0.399	FALSE	FALSE	FALSE
ENSMUST00000176474	ENSMUSG00000093652	Vmn2r-ps31	pseudogene	chr6:123393793-123394552	760	chr6:123393793-123394552	760	760	FALSE	NA	NA	NA	NA	NA	NA	NA	0.3959	0.7179	-0.102	NA	0.3959	0.3959	NA	NA	FALSE	FALSE	FALSE
ENSMUST00000176473	ENSMUSG00000093720	RP23-372N19.1	antisense	chr5:144152409-144165427	13019	chr5:144152409-144165427	1287	1287	FALSE	NA	NA	NA	NA	NA	NA	NA	1.9751	2.6839	-0.6683	0.415	1.1111	0.484	0.3899	0.816	FALSE	FALSE	FALSE
ENSMUST00000176468	ENSMUSG00000093548	Gm6407	pseudogene	chr10:73153005-73153553	549	chr10:73153005-73153553	549	549	FALSE	NA	NA	NA	NA	NA	NA	NA	0.8651	0.8651	NA	NA	2.0542	1.7682	0.2225	0.936	FALSE	FALSE	FALSE
ENSMUST00000176467	ENSMUSG00000078606	Gm4070	protein_coding	chr7:113043653-113102481	58829	chr7:113043653-113102472	9007	7281	FALSE	NA	NA	NA	NA	NA	NA	NA	-1.4055	-0.5481	-0.7827	0.397	-2.8641	-2.6625	0.0951	0.938	FALSE	FALSE	FALSE
ENSMUST00000176465	ENSMUSG00000093773	Gm18355	pseudogene	chr7:15219388-15219922	535	chr7:15219388-15219922	410	410	FALSE	NA	NA	NA	NA	NA	NA	NA	1.2863	2.4106	-0.741	NA	2.7405	2.2645	0.3009	0.903	FALSE	FALSE	FALSE
ENSMUST00000176461	ENSMUSG00000093545	Gm5871	pseudogene	chr5:109445217-109445934	718	chr5:109445217-109445934	718	718	FALSE	NA	NA	NA	NA	NA	NA	NA	0.4779	0.4779	NA	NA	8.1769	8.1249	0.0502	0.956	FALSE	FALSE	FALSE
ENSMUST00000176454	ENSMUSG00000093456	RP24-484G16.9	protein_coding	chr9:107898680-107947601	48922	chr9:107898680-107947601	1853	1853	FALSE	NA	NA	NA	NA	NA	NA	NA	2.355	2.5229	-0.1974	0.798	5.8837	7.223	-1.2807	5.27e-07	FALSE	FALSE	FALSE
ENSMUST00000176452	ENSMUSG00000093444	Vmn1r-ps152	pseudogene	chr18:3080778-3081476	699	chr18:3080778-3081476	699	699	FALSE	NA	NA	NA	NA	NA	NA	NA	0.5166	1.1674	-0.3484	NA	0.5166	0.5166	NA	NA	FALSE	FALSE	FALSE
ENSMUST00000176438	ENSMUSG00000026872	Zeb2	protein_coding	chr2:44839154-44972915	133762	chr2:44839252-44972915	9024	3645	FALSE	TRUE	24.2627	26.9637	-2.701	0.0156	NA	NA	5.0208	6.8789	-1.8432	1.8e-20	9.2867	7.3922	1.8766	2.41e-28	FALSE	FALSE	FALSE
ENSMUST00000176436	ENSMUSG00000093570	RP23-353M17.3	lincRNA	chr6:4757055-4766328	9274	chr6:4757060-4766328	742	742	FALSE	NA	NA	NA	NA	NA	NA	NA	0.4305	2.9134	-2.1513	0.0193	0.4305	0.4305	NA	NA	FALSE	FALSE	FALSE
ENSMUST00000176435	ENSMUSG00000035394	Ccdc11	protein_coding	chr18:74442744-74519640	76897	chr18:74442776-74519638	2086	114	FALSE	NA	NA	NA	NA	NA	NA	NA	0.2261	1.3749	-1.057	0.26	3.1329	3.1329	NA	NA	FALSE	FALSE	FALSE
ENSMUST00000176412	ENSMUSG00000093727	Gm8053	pseudogene	chr7:15879298-15880897	1600	chr7:15879298-15880897	1003	1003	FALSE	NA	NA	NA	NA	NA	NA	NA	0.3176	1.6556	-1.1162	0.255	-0.0043	-0.0043	NA	NA	FALSE	FALSE	FALSE
ENSMUST00000176406	ENSMUSG00000093573	RP23-425D13.3	lincRNA	chr10:60509170-60514648	5479	chr10:60509170-60514648	587	587	FALSE	NA	NA	NA	NA	NA	NA	NA	1.0905	0.7686	0.1574	NA	0.7686	0.7686	NA	NA	FALSE	FALSE	FALSE
ENSMUST00000176405	ENSMUSG00000093526	A930033C23Rik	antisense	chr5:35739468-35742668	3201	chr5:35739468-35742668	1221	1221	FALSE	NA	NA	NA	NA	NA	NA	NA	-0.2881	0.228	-0.2316	NA	-0.2881	-0.0864	0.0951	0.938	FALSE	FALSE	FALSE
ENSMUST00000176395	ENSMUSG00000093411	Vmn1r17	protein_coding	chr6:57310446-57311425	980	chr6:57310446-57311425	980	909	FALSE	NA	NA	NA	NA	NA	NA	NA	0.0291	0.0291	NA	NA	0.1376	0.1376	NA	NA	FALSE	FALSE	FALSE
ENSMUST00000176389	ENSMUSG00000093585	Zeb1	protein_coding	chr18:5591870-5775741	183872	chr18:5591872-5775741	6067	3351	FALSE	NA	NA	NA	NA	NA	NA	NA	-2.601	-0.9594	-1.3135	0.16	-1.7446	-1.7446	NA	NA	FALSE	FALSE	FALSE
ENSMUST00000176382	ENSMUSG00000079323	Cdhr4	protein_coding	chr9:107885389-107897338	11950	chr9:107885389-107897338	1581	1581	FALSE	NA	NA	NA	NA	NA	NA	NA	-0.6608	-0.6608	NA	NA	-0.6608	-0.4973	0.1124	0.936	FALSE	FALSE	FALSE
ENSMUST00000176381	ENSMUSG00000010110	Stx5a	protein_coding	chr19:8815903-8830559	14657	chr19:8815903-8830559	2251	1065	FALSE	TRUE	27.6277	27.0704	0.5572	0.0214	NA	NA	9.6527	9.0346	0.6155	2.72e-06	9.2455	9.0075	0.2361	0.274	FALSE	FALSE	FALSE
ENSMUST00000176376	ENSMUSG00000093692	Vmn1r14	protein_coding	chr6:57182837-57184365	1529	chr6:57182837-57184365	1529	909	FALSE	NA	NA	NA	NA	NA	NA	NA	1.9939	1.777	0.3163	0.734	0.1376	0.1376	NA	NA	FALSE	FALSE	FALSE
ENSMUST00000176369	ENSMUSG00000078698	Mrgpra3	protein_coding	chr7:54844320-54856742	12423	chr7:54844320-54856742	1295	987	FALSE	NA	NA	NA	NA	NA	NA	NA	-0.373	0.1431	-0.2316	NA	0.0189	0.0189	NA	NA	FALSE	FALSE	FALSE
ENSMUST00000176368	ENSMUSG00000093554	RP24-370G23.8	pseudogene	chr7:15928867-15929590	724	chr7:15928867-15929590	724	724	FALSE	NA	NA	NA	NA	NA	NA	NA	0.4659	0.982	-0.2316	NA	0.4659	0.4659	NA	NA	FALSE	FALSE	FALSE
ENSMUST00000176367	ENSMUSG00000090355	Vmn2r-ps128	protein_coding	chr17:23053845-23069908	16064	chr17:23053845-23069908	2570	1842	FALSE	NA	NA	NA	NA	NA	NA	NA	-0.8458	0.6091	-1.0921	0.271	-0.8813	-0.8813	NA	NA	FALSE	FALSE	FALSE
ENSMUST00000176366	ENSMUSG00000093578	A430110C17Rik	lincRNA	chr5:136821754-136826101	4348	chr5:136821754-136826101	4348	4348	FALSE	NA	NA	NA	NA	NA	NA	NA	1.433	1.6536	-0.1853	0.797	-0.9	-2.1204	0.5609	0.474	FALSE	FALSE	FALSE
ENSMUST00000176352	ENSMUSG00000093487	Vmn1r-ps48	pseudogene	chr7:10885834-10886729	896	chr7:10885834-10886729	896	896	FALSE	NA	NA	NA	NA	NA	NA	NA	0.1584	0.1584	NA	NA	0.1584	0.1584	NA	NA	FALSE	FALSE	FALSE
ENSMUST00000176341	ENSMUSG00000093776	Vmn2r-ps120	pseudogene	chr17:19416286-19441442	25157	chr17:19416286-19441442	2409	2409	FALSE	NA	NA	NA	NA	NA	NA	NA	-1.2684	-0.9465	-0.102	NA	-1.2684	-1.2684	NA	NA	FALSE	FALSE	FALSE
ENSMUST00000176337	ENSMUSG00000093641	RP23-344J14.1	pseudogene	chr14:19696045-19698620	2576	chr14:19696045-19698620	2576	2576	FALSE	NA	NA	NA	NA	NA	NA	NA	1.2078	1.2741	-0.0132	0.989	-1.3651	-1.3651	NA	NA	FALSE	FALSE	FALSE
ENSMUST00000176328	ENSMUSG00000091572	Vmn2r3	protein_coding	chr3:64062883-64091417	28535	chr3:64062883-64091417	2748	2745	FALSE	NA	NA	NA	NA	NA	NA	NA	-0.9424	-0.1774	-0.6704	0.503	-1.4568	-1.4568	NA	NA	FALSE	FALSE	FALSE
ENSMUST00000176321	ENSMUSG00000062082	Cd200r4	protein_coding	chr16:44811846-44839263	27418	chr16:44811869-44839246	2005	102	FALSE	NA	NA	NA	NA	NA	NA	NA	-1.0036	0.5717	-1.2093	0.186	3.2934	3.2934	NA	NA	FALSE	FALSE	FALSE
ENSMUST00000176318	ENSMUSG00000093722	RP24-166B2.4	pseudogene	chr9:45069138-45069373	236	chr9:45069138-45069373	236	236	FALSE	NA	NA	NA	NA	NA	NA	NA	2.0831	2.0831	NA	NA	2.0831	2.2848	0.0951	0.938	FALSE	FALSE	FALSE
ENSMUST00000176317	ENSMUSG00000093395	Vmn2r-ps6	pseudogene	chr3:64240805-64242209	1405	chr3:64240805-64242209	1101	1101	FALSE	NA	NA	NA	NA	NA	NA	NA	-0.1388	0.1831	-0.102	NA	-0.1388	0.0628	0.0951	0.938	FALSE	FALSE	FALSE
ENSMUST00000176293	ENSMUSG00000093729	Vmn1r-ps141	pseudogene	chr17:20541968-20542720	753	chr17:20541968-20542720	753	753	FALSE	NA	NA	NA	NA	NA	NA	NA	0.4093	1.0322	-0.2432	NA	0.4093	0.4093	NA	NA	FALSE	FALSE	FALSE
ENSMUST00000176290	ENSMUSG00000093535	4930533I22Rik	antisense	chr6:57426691-57447665	20975	chr6:57426691-57447665	2564	2564	FALSE	NA	NA	NA	NA	NA	NA	NA	-1.0365	-0.2743	-0.6307	0.512	-1.3584	-1.3584	NA	NA	FALSE	FALSE	FALSE
ENSMUST00000176283	ENSMUSG00000093482	RP23-360N5.1	lincRNA	chr6:6198687-6328675	129989	chr6:6198687-6314097	1085	1085	FALSE	NA	NA	NA	NA	NA	NA	NA	0.1692	-0.1177	0.1574	NA	-0.1177	-0.1177	NA	NA	FALSE	FALSE	FALSE
ENSMUST00000176280	ENSMUSG00000093748	Gm19031	pseudogene	chr5:49057144-49058508	1365	chr5:49057144-49058508	1365	1365	FALSE	NA	NA	NA	NA	NA	NA	NA	-0.4489	0.3081	-0.4536	NA	1.8498	2.3188	-0.293	0.931	FALSE	FALSE	FALSE
ENSMUST00000176276	ENSMUSG00000070568	1700039E15Rik	protein_coding	chr7:52532883-52544368	11486	chr7:52532883-52544364	2838	2244	FALSE	NA	NA	NA	NA	NA	NA	NA	-0.7393	0.0607	-0.7123	0.491	-1.1661	-0.7014	-0.0177	0.991	FALSE	FALSE	FALSE
ENSMUST00000176273	ENSMUSG00000093421	RP23-163B8.3	pseudogene	chr7:16065523-16067130	1608	chr7:16065523-16067130	1005	1005	FALSE	NA	NA	NA	NA	NA	NA	NA	0.3147	1.5584	-1.0056	0.307	-0.0072	-0.0072	NA	NA	FALSE	FALSE	FALSE
ENSMUST00000176263	ENSMUSG00000032827	Ppp1r9a	protein_coding	chr6:4852917-5115661	262745	chr6:4853018-5110221	4810	2931	FALSE	TRUE	26.3186	27.1061	-0.7874	0.0987	NA	NA	5.7629	7.3129	-1.5453	1.08e-28	6.8571	7.6409	-0.7571	0.000227	FALSE	FALSE	FALSE
ENSMUST00000176252	ENSMUSG00000093696	Vmn1r7	protein_coding	chr6:56974100-56975318	1219	chr6:56974100-56975318	1219	933	FALSE	NA	NA	NA	NA	NA	NA	NA	0.0362	0.5543	-0.3462	NA	0.1001	0.1001	NA	NA	FALSE	FALSE	FALSE
ENSMUST00000176244	ENSMUSG00000093546	Vmn2r-ps7	pseudogene	chr3:64246522-64247897	1376	chr3:64246522-64247897	1098	1098	FALSE	NA	NA	NA	NA	NA	NA	NA	-0.1349	0.8579	-0.6066	NA	-0.1349	-0.1349	NA	NA	FALSE	FALSE	FALSE
ENSMUST00000176240	ENSMUSG00000093601	Gm19459	pseudogene	chr10:57702361-57703408	1048	chr10:57702361-57703408	455	455	FALSE	NA	NA	NA	NA	NA	NA	NA	1.1361	1.1361	NA	NA	1.1361	1.1361	NA	NA	FALSE	FALSE	FALSE
ENSMUST00000176236	ENSMUSG00000093642	Vmn2r-ps124	pseudogene	chr17:20074181-20075083	903	chr17:20074181-20075083	903	903	FALSE	NA	NA	NA	NA	NA	NA	NA	0.1472	0.4691	-0.102	NA	0.1472	0.1472	NA	NA	FALSE	FALSE	FALSE
ENSMUST00000176235	ENSMUSG00000093527	Gm3998	pseudogene	chr7:15815293-15817009	1717	chr7:15815293-15817009	1140	1140	FALSE	NA	NA	NA	NA	NA	NA	NA	-0.189	0.1329	-0.102	NA	-0.189	-0.189	NA	NA	FALSE	FALSE	FALSE
ENSMUST00000176234	ENSMUSG00000093711	Vmn2r-ps125	pseudogene	chr17:20123832-20124762	931	chr17:20123832-20124762	931	931	FALSE	NA	NA	NA	NA	NA	NA	NA	0.1031	0.4251	-0.102	NA	0.1031	0.2666	0.1124	0.936	FALSE	FALSE	FALSE
ENSMUST00000176233	ENSMUSG00000093575	RP23-312H15.9	protein_coding	chr16:3884648-3919517	34870	chr16:3884648-3919517	1012	847	FALSE	NA	NA	NA	NA	NA	NA	NA	-0.0172	-0.0172	NA	NA	0.2396	0.2396	NA	NA	FALSE	FALSE	FALSE
ENSMUST00000176230	ENSMUSG00000093627	Vmn2r-ps121	pseudogene	chr17:19590289-19591486	1198	chr17:19590289-19591486	802	802	FALSE	NA	NA	NA	NA	NA	NA	NA	0.6052	0.3183	0.1574	NA	0.3183	0.3183	NA	NA	FALSE	FALSE	FALSE
ENSMUST00000176211	ENSMUSG00000093681	Vmn2r-ps52	pseudogene	chr7:10503601-10504212	612	chr7:10503601-10504212	612	612	FALSE	NA	NA	NA	NA	NA	NA	NA	0.7084	0.7084	NA	NA	0.7084	0.7084	NA	NA	FALSE	FALSE	FALSE
ENSMUST00000176208	ENSMUSG00000093660	AL929450.1	snRNA	chr2:113128430-113128595	166	chr2:113128430-113128595	166	166	FALSE	NA	NA	NA	NA	NA	NA	NA	2.5907	2.8894	-0.102	NA	5.0184	4.7861	0.3196	0.911	FALSE	FALSE	FALSE
ENSMUST00000176203	ENSMUSG00000093620	CT025759.1	protein_coding	chr17:34993518-34999057	5540	chr17:34993518-34999057	2142	2139	FALSE	NA	NA	NA	NA	NA	NA	NA	-1.099	-1.099	NA	NA	-1.0969	-1.0969	NA	NA	FALSE	FALSE	FALSE
ENSMUST00000176201	ENSMUSG00000093594	RP23-406N5.8	lincRNA	chr4:147156428-147183949	27522	chr4:147156428-147183949	2516	2516	FALSE	NA	NA	NA	NA	NA	NA	NA	5.6794	4.6429	1.0126	0.000152	-0.6989	1.4555	-1.0026	0.27	FALSE	FALSE	FALSE
ENSMUST00000176181	ENSMUSG00000093437	RP24-262G23.3	pseudogene	chr12:103144290-103144749	460	chr12:103144290-103144749	460	460	FALSE	NA	NA	NA	NA	NA	NA	NA	2.5099	1.9359	0.4262	0.692	1.1203	2	-0.1207	0.938	FALSE	FALSE	FALSE
ENSMUST00000176176	ENSMUSG00000050954	Zfp169	protein_coding	chr13:48583016-48608820	25805	chr13:48583016-48608805	2162	408	FALSE	NA	NA	NA	NA	NA	NA	NA	4.0822	4.7595	-0.6774	0.0888	5.6474	5.83	-0.1006	0.964	FALSE	FALSE	FALSE
ENSMUST00000176165	ENSMUSG00000093621	Vmn1r-ps10	pseudogene	chr6:57262933-57263821	889	chr6:57262933-57263821	889	889	FALSE	NA	NA	NA	NA	NA	NA	NA	0.1697	0.4917	-0.102	NA	0.1697	0.1697	NA	NA	FALSE	FALSE	FALSE
ENSMUST00000176164	ENSMUSG00000093751	Gm3307	pseudogene	chr7:70750905-70751536	632	chr7:70750905-70751536	632	632	FALSE	NA	NA	NA	NA	NA	NA	NA	0.662	1.9839	-0.95	NA	1.2276	1.358	0.0431	0.987	FALSE	FALSE	FALSE
ENSMUST00000176161	ENSMUSG00000022053	Ebf2	protein_coding	chr14:67852129-68049755	197627	chr14:67852423-68049755	5204	1725	FALSE	NA	NA	NA	NA	NA	NA	NA	4.8958	7.8089	-2.8124	7.47e-27	7.7705	8.6125	-0.8366	1.16e-05	FALSE	FALSE	FALSE
ENSMUST00000176157	ENSMUSG00000093479	RP24-465G18.2	antisense	chr5:109278800-109378274	99475	chr5:109278800-109378274	513	513	FALSE	NA	NA	NA	NA	NA	NA	NA	0.963	1.9557	-0.6066	NA	0.963	0.963	NA	NA	FALSE	FALSE	FALSE
ENSMUST00000176155	ENSMUSG00000031970	Dbndd1	protein_coding	chr8:126028618-126039363	10746	chr8:126029587-126039363	1677	582	FALSE	TRUE	24.418	26.3289	-1.9109	0.0223	NA	NA	4.8899	7.767	-2.8314	5.04e-27	7.8732	8.2763	-0.4201	0.291	FALSE	FALSE	FALSE
ENSMUST00000176153	ENSMUSG00000078934	9230113P08Rik	protein_coding	chr9:35716008-35718381	2374	chr9:35716027-35717120	414	411	FALSE	NA	NA	NA	NA	NA	NA	NA	1.2723	1.7883	-0.2316	NA	1.2828	1.2828	NA	NA	FALSE	FALSE	FALSE
ENSMUST00000176150	ENSMUSG00000093630	Gm3968	pseudogene	chr7:15714517-15715240	724	chr7:15714517-15715240	724	724	FALSE	NA	NA	NA	NA	NA	NA	NA	0.4659	0.4659	NA	NA	0.4659	0.4659	NA	NA	FALSE	FALSE	FALSE
ENSMUST00000176149	ENSMUSG00000011832	Evi5l	protein_coding	chr8:4166567-4211257	44691	chr8:4166567-4208051	3938	2439	FALSE	TRUE	26.8969	28.4073	-1.5104	0.00502	NA	NA	6.2645	7.6081	-1.3276	6.15e-12	8.6858	8.9114	-0.2415	0.399	FALSE	FALSE	FALSE
ENSMUST00000176139	ENSMUSG00000093589	Gm18367	pseudogene	chr14:115955145-115955744	600	chr14:115955145-115955744	600	600	FALSE	NA	NA	NA	NA	NA	NA	NA	0.737	1.3599	-0.2432	NA	2.9005	3.8463	-0.3159	0.91	FALSE	FALSE	FALSE
ENSMUST00000176131	ENSMUSG00000093453	Vmn1r-ps146	pseudogene	chr17:21217098-21217622	525	chr17:21217098-21217622	525	525	FALSE	NA	NA	NA	NA	NA	NA	NA	0.9296	1.4456	-0.2316	NA	0.9296	0.9296	NA	NA	FALSE	FALSE	FALSE
ENSMUST00000176121	ENSMUSG00000093632	Vmn1r38	protein_coding	chr6:66726138-66727173	1036	chr6:66726138-66727173	1036	906	FALSE	NA	NA	NA	NA	NA	NA	NA	-0.051	0.2709	-0.102	NA	0.1424	0.1424	NA	NA	FALSE	FALSE	FALSE
ENSMUST00000176119	ENSMUSG00000093596	Atxn3	protein_coding	chr12:103157111-103196392	39282	chr12:103157111-103196392	5299	1065	FALSE	NA	NA	NA	NA	NA	NA	NA	-2.4057	-2.4057	NA	NA	-0.0909	-0.0909	NA	NA	FALSE	FALSE	FALSE
ENSMUST00000176116	ENSMUSG00000040904	Rnasek	protein_coding	chr11:70048708-70053344	4637	chr11:70048708-70053332	1688	213	TRUE	NA	NA	NA	NA	NA	NA	NA	7.8447	7.0117	0.8334	3.12e-07	11.3177	11.2884	0.0272	0.975	FALSE	FALSE	FALSE
ENSMUST00000176115	ENSMUSG00000093613	Gm3980	pseudogene	chr7:15736264-15737977	1714	chr7:15736264-15737977	1137	1137	FALSE	NA	NA	NA	NA	NA	NA	NA	-0.1852	0.1367	-0.102	NA	-0.1852	-0.1852	NA	NA	FALSE	FALSE	FALSE
ENSMUST00000176112	ENSMUSG00000093688	Gm8488	pseudogene	chr5:109956479-109958489	2011	chr5:109956479-109958489	1280	1280	FALSE	NA	NA	NA	NA	NA	NA	NA	0.1599	0.4838	-0.1489	NA	2.236	0.6865	1.0118	0.266	FALSE	FALSE	FALSE
ENSMUST00000176110	ENSMUSG00000030340	Scnn1a	protein_coding	chr6:125270677-125294961	24285	chr6:125270692-125294951	3494	2022	FALSE	NA	NA	NA	NA	NA	NA	NA	1.9596	2.4339	-0.4672	0.436	1.8302	3.4799	-1.2915	0.0576	FALSE	FALSE	FALSE
ENSMUST00000176108	ENSMUSG00000093385	A330044P14Rik	lincRNA	chr6:123884444-123932191	47748	chr6:123884444-123932191	2706	2706	FALSE	NA	NA	NA	NA	NA	NA	NA	-1.1142	-0.1085	-0.7504	NA	-1.4362	-1.4362	NA	NA	FALSE	FALSE	FALSE
ENSMUST00000176107	ENSMUSG00000090304	Vmn2r99	protein_coding	chr17:19499099-19531554	32456	chr17:19499099-19531554	2571	2568	FALSE	NA	NA	NA	NA	NA	NA	NA	-1.3623	-0.4137	-0.5649	NA	-1.3606	-1.3606	NA	NA	FALSE	FALSE	FALSE
ENSMUST00000176102	ENSMUSG00000056459	Zbtb25	protein_coding	chr12:77448769-77470589	21821	chr12:77448769-77458127	2707	1317	FALSE	NA	NA	NA	NA	NA	NA	NA	6.1294	6.3569	-0.2316	0.276	5.9279	6.2771	-0.3229	0.527	FALSE	FALSE	FALSE
ENSMUST00000176099	ENSMUSG00000093477	Alkbh1	protein_coding	chr12:88768473-88784789	16317	chr12:88768473-88784789	2503	1167	TRUE	NA	NA	NA	NA	NA	NA	NA	4.1524	4.0205	0.1341	0.742	6.4916	6.5741	-0.0629	0.958	FALSE	FALSE	FALSE
ENSMUST00000176097	ENSMUSG00000093398	Vmn1r-ps11	pseudogene	chr6:57397350-57398202	853	chr6:57397350-57398202	853	853	FALSE	NA	NA	NA	NA	NA	NA	NA	0.2294	0.2294	NA	NA	0.2294	0.2294	NA	NA	FALSE	FALSE	FALSE
ENSMUST00000176094	ENSMUSG00000093517	Vmn2r-ps131	pseudogene	chr17:23284773-23287643	2871	chr17:23284773-23287643	1046	1046	FALSE	NA	NA	NA	NA	NA	NA	NA	-0.0649	0.4511	-0.2316	NA	-0.0649	-0.0649	NA	NA	FALSE	FALSE	FALSE
ENSMUST00000176085	ENSMUSG00000093679	Vmn1r20	protein_coding	chr6:57381638-57382689	1052	chr6:57381638-57382689	1052	909	FALSE	NA	NA	NA	NA	NA	NA	NA	-0.0731	-0.0731	NA	NA	0.1376	0.1376	NA	NA	FALSE	FALSE	FALSE
ENSMUST00000176082	ENSMUSG00000093758	RP24-262G23.4	pseudogene	chr12:103105159-103105505	347	chr12:103105159-103105505	347	347	FALSE	NA	NA	NA	NA	NA	NA	NA	1.527	1.8489	-0.102	NA	1.527	1.6513	0.1265	0.936	FALSE	FALSE	FALSE
ENSMUST00000176081	ENSMUSG00000093450	Six3	protein_coding	chr17:86012948-86026333	13386	chr17:86012948-86023480	1337	1062	FALSE	NA	NA	NA	NA	NA	NA	NA	-0.419	0.3966	-0.445	NA	0.5078	2.5006	-0.8976	0.348	FALSE	FALSE	FALSE
ENSMUST00000176077	ENSMUSG00000090303	Gm9479	pseudogene	chr3:63856953-63859532	2580	chr3:63856953-63859532	1101	1101	FALSE	NA	NA	NA	NA	NA	NA	NA	-0.1388	-0.1388	NA	NA	-0.1388	-0.1388	NA	NA	FALSE	FALSE	FALSE
ENSMUST00000176074	ENSMUSG00000010601	Apol7a	protein_coding	chr15:77218647-77229540	10894	chr15:77218651-77229540	2388	1254	FALSE	NA	NA	NA	NA	NA	NA	NA	4.4816	5.6154	-1.1268	0.000116	3.6425	2.5354	0.9481	0.221	FALSE	FALSE	FALSE
ENSMUST00000176073	ENSMUSG00000093785	Vmn1r10	protein_coding	chr6:57063390-57064361	972	chr6:57063390-57064361	972	933	FALSE	NA	NA	NA	NA	NA	NA	NA	0.041	0.3629	-0.102	NA	0.1001	0.1001	NA	NA	FALSE	FALSE	FALSE
ENSMUST00000176059	ENSMUSG00000093769	Hist2h3c1	protein_coding	chr3:96050608-96052427	1820	chr3:96050608-96052427	1820	408	FALSE	NA	NA	NA	NA	NA	NA	NA	-0.8639	-0.8639	NA	NA	1.2934	1.2934	NA	NA	FALSE	FALSE	FALSE
ENSMUST00000176058	ENSMUSG00000093708	RP24-91B1.4	pseudogene	chr6:58085879-58086137	259	chr6:58085879-58086137	259	259	FALSE	NA	NA	NA	NA	NA	NA	NA	1.949	1.949	NA	NA	1.949	2.1125	0.1124	0.936	FALSE	FALSE	FALSE
ENSMUST00000176057	ENSMUSG00000093611	Tdh	protein_coding	chr14:64111187-64127603	16417	chr14:64111187-64127603	1552	1119	FALSE	NA	NA	NA	NA	NA	NA	NA	-0.6341	-0.6341	NA	NA	-0.1622	-0.1622	NA	NA	FALSE	FALSE	FALSE
ENSMUST00000176052	ENSMUSG00000060424	2610017I09Rik	antisense	chr1:42705007-42724517	19511	chr1:42705048-42724517	504	504	FALSE	NA	NA	NA	NA	NA	NA	NA	6.8886	10.8125	-3.6306	4.14e-24	6.4321	7.7197	-1.165	0.00321	FALSE	FALSE	FALSE
ENSMUST00000176033	ENSMUSG00000093384	RP24-399B3.3	pseudogene	chr3:68704093-68704371	279	chr3:68704093-68704371	279	279	FALSE	NA	NA	NA	NA	NA	NA	NA	5.3129	5.5231	-0.1775	0.805	8.7391	9.3714	-0.607	0.0326	FALSE	FALSE	FALSE
ENSMUST00000176032	ENSMUSG00000093719	Gm4016	pseudogene	chr7:16087171-16088118	948	chr7:16087171-16088118	948	948	FALSE	NA	NA	NA	NA	NA	NA	NA	0.077	0.077	NA	NA	0.077	0.077	NA	NA	FALSE	FALSE	FALSE
ENSMUST00000176030	ENSMUSG00000024921	Smarca2	protein_coding	chr19:26679605-26852811	173207	chr19:26679609-26852765	5862	4803	FALSE	TRUE	24.2184	23.8446	0.3738	0.704	NA	NA	7.87	6.6265	1.2419	3.45e-17	7.1647	7.1873	-0.0218	0.978	FALSE	FALSE	FALSE
ENSMUST00000176026	ENSMUSG00000093770	Gm8072	pseudogene	chr7:15641548-15643153	1606	chr7:15641548-15643153	1005	1005	FALSE	NA	NA	NA	NA	NA	NA	NA	-0.0072	0.8328	-0.4631	NA	-0.0072	-0.0072	NA	NA	FALSE	FALSE	FALSE
ENSMUST00000176020	ENSMUSG00000093721	Gm3896	antisense	chr9:36823343-36828256	4914	chr9:36823343-36828256	4094	4094	FALSE	NA	NA	NA	NA	NA	NA	NA	-2.0335	-0.2765	-1.3999	0.136	-2.0335	-2.0335	NA	NA	FALSE	FALSE	FALSE
ENSMUST00000176018	ENSMUSG00000027035	Lass6	protein_coding	chr2:68699498-68952339	252842	chr2:68699643-68946701	1279	1176	FALSE	TRUE	27.3195	27.1904	0.1291	0.626	NA	NA	9.4347	8.8473	0.5637	0.00437	10.001	10.3376	-0.3326	0.0799	FALSE	FALSE	FALSE
ENSMUST00000176017	ENSMUSG00000093518	Vmn1r-ps22	pseudogene	chr6:58444342-58445241	900	chr6:58444342-58445241	900	900	FALSE	NA	NA	NA	NA	NA	NA	NA	0.152	0.152	NA	NA	0.152	0.152	NA	NA	FALSE	FALSE	FALSE
ENSMUST00000176010	ENSMUSG00000093674	Rpl41	protein_coding	chr10:127985170-127986361	1192	chr10:127985170-127986361	582	75	TRUE	NA	NA	NA	NA	NA	NA	NA	15.5375	14.9714	0.5452	0.0281	7.9864	6.2479	1.3054	0.0598	FALSE	FALSE	FALSE
ENSMUST00000175997	ENSMUSG00000093602	Vmn2r-ps116	pseudogene	chr17:18900229-18900354	126	chr17:18900229-18900354	126	126	FALSE	NA	NA	NA	NA	NA	NA	NA	2.9885	2.9885	NA	NA	2.9885	2.9885	NA	NA	FALSE	FALSE	FALSE
ENSMUST00000175988	ENSMUSG00000059375	Vmn1r33	protein_coding	chr6:66561442-66566056	4615	chr6:66561442-66566056	1937	915	FALSE	NA	NA	NA	NA	NA	NA	NA	-0.6669	0.5571	-0.9266	0.349	0.1282	0.5396	0.0195	0.991	FALSE	FALSE	FALSE
ENSMUST00000175985	ENSMUSG00000093580	RP23-313A2.3	pseudogene	chr6:24088341-24090363	2023	chr6:24088341-24090363	2023	2023	FALSE	NA	NA	NA	NA	NA	NA	NA	-1.0165	0.3054	-0.95	NA	0.648	0.6706	0.1563	0.953	FALSE	FALSE	FALSE
ENSMUST00000175971	ENSMUSG00000091967	Vmn2r-ps5	pseudogene	chr3:64143487-64161646	18160	chr3:64143487-64161646	2730	2730	FALSE	NA	NA	NA	NA	NA	NA	NA	-0.6834	0.1069	-0.6955	0.502	-0.8166	-1.0375	0.1673	0.936	FALSE	FALSE	FALSE
ENSMUST00000175961	ENSMUSG00000093736	RP23-349I13.2	pseudogene	chr7:15452941-15453664	724	chr7:15452941-15453664	724	724	FALSE	NA	NA	NA	NA	NA	NA	NA	0.4659	0.4659	NA	NA	1.6863	0.6676	0.4953	0.62	FALSE	FALSE	FALSE
ENSMUST00000175956	ENSMUSG00000093397	Gm4014	pseudogene	chr7:16039672-16041382	1711	chr7:16039672-16041382	1134	1134	FALSE	NA	NA	NA	NA	NA	NA	NA	-0.1814	-0.1814	NA	NA	-0.1814	-0.1814	NA	NA	FALSE	FALSE	FALSE
ENSMUST00000175955	ENSMUSG00000093668	Pou5f2	protein_coding	chr13:78162174-78165557	3384	chr13:78162174-78165557	3384	987	FALSE	NA	NA	NA	NA	NA	NA	NA	1.6198	2.1824	-0.5248	0.427	0.0189	0.2205	0.0951	0.938	FALSE	FALSE	FALSE
ENSMUST00000175943	ENSMUSG00000093447	Gm5139	pseudogene	chr3:63967312-63967560	249	chr3:63967312-63967560	249	249	FALSE	NA	NA	NA	NA	NA	NA	NA	2.4809	3.1367	-0.3577	NA	2.0058	2.5218	-0.0151	0.993	FALSE	FALSE	FALSE
ENSMUST00000175942	ENSMUSG00000084771	Gm15139	antisense	chrX:147726517-147779389	52873	chrX:147726517-147779389	2940	2940	FALSE	NA	NA	NA	NA	NA	NA	NA	-1.5558	0.2266	-1.4086	0.134	-0.9613	-0.6528	-0.0172	0.993	FALSE	FALSE	FALSE
ENSMUST00000175941	ENSMUSG00000043456	Zfp536	protein_coding	chr7:38103693-38558660	454968	chr7:38264123-38554643	4423	3906	FALSE	NA	NA	NA	NA	NA	NA	NA	3.1529	5.9071	-2.5616	4.09e-14	6.9948	6.81	0.1959	0.673	FALSE	FALSE	FALSE
ENSMUST00000175923	ENSMUSG00000093612	Gm4001	pseudogene	chr7:15826621-15828337	1717	chr7:15826621-15828337	1140	1140	FALSE	NA	NA	NA	NA	NA	NA	NA	-0.189	0.1329	-0.102	NA	-0.189	-0.189	NA	NA	FALSE	FALSE	FALSE
ENSMUST00000175916	ENSMUSG00000010175	Prox1	protein_coding	chr1:191941917-191994559	52643	chr1:191941917-191994559	7876	2211	FALSE	NA	NA	NA	NA	NA	NA	NA	4.5883	5.6029	-0.9984	6.04e-08	4.7562	6.4949	-1.6685	3.15e-10	FALSE	FALSE	FALSE
ENSMUST00000175904	ENSMUSG00000090482	Gm3675	pseudogene	chr7:10071488-10091471	19984	chr7:10071488-10091471	1653	1653	FALSE	NA	NA	NA	NA	NA	NA	NA	0.7079	1.768	-0.9751	0.29	-0.7251	-0.7251	NA	NA	FALSE	FALSE	FALSE
ENSMUST00000175903	ENSMUSG00000028059	Arhgef2	protein_coding	chr3:88411376-88451974	40599	chr3:88411713-88450851	3356	2904	FALSE	TRUE	30.0149	30.4723	-0.4573	0.0166	NA	NA	7.7762	7.9375	-0.1665	0.324	9.1262	9.2228	-0.098	0.794	FALSE	FALSE	FALSE
ENSMUST00000175879	ENSMUSG00000093683	RP24-370G23.10	pseudogene	chr7:16305115-16305481	367	chr7:16305115-16305481	367	367	FALSE	NA	NA	NA	NA	NA	NA	NA	1.4461	1.7681	-0.102	NA	1.4461	1.4461	NA	NA	FALSE	FALSE	FALSE
ENSMUST00000175863	ENSMUSG00000093429	Vmn1r-ps145	pseudogene	chr17:21106025-21106448	424	chr17:21106025-21106448	424	424	FALSE	NA	NA	NA	NA	NA	NA	NA	1.2379	1.5598	-0.102	NA	1.2379	1.2379	NA	NA	FALSE	FALSE	FALSE
ENSMUST00000175860	ENSMUSG00000093392	RP23-71G16.1	pseudogene	chr3:121959646-121960137	492	chr3:121959646-121960137	492	492	FALSE	NA	NA	NA	NA	NA	NA	NA	13.3654	13.1685	0.1737	0.498	9.7198	9.8678	-0.1498	0.716	FALSE	FALSE	FALSE
ENSMUST00000175853	ENSMUSG00000093754	Vmn2r-ps130	protein_coding	chr17:23198334-23214392	16059	chr17:23198334-23214392	2568	2565	FALSE	NA	NA	NA	NA	NA	NA	NA	-1.0387	-1.0387	0.0303	NA	-1.359	-1.359	NA	NA	FALSE	FALSE	FALSE
ENSMUST00000175850	ENSMUSG00000093469	Vmn2r-ps127	pseudogene	chr17:20466604-20473372	6769	chr17:20466604-20473372	1029	1029	FALSE	NA	NA	NA	NA	NA	NA	NA	-0.0412	0.2807	-0.102	NA	-0.0412	-0.0412	NA	NA	FALSE	FALSE	FALSE
ENSMUST00000175846	ENSMUSG00000093697	RP24-302G16.1	antisense	chr8:111442164-111445774	3611	chr8:111442164-111445774	535	535	FALSE	NA	NA	NA	NA	NA	NA	NA	0.9024	2.2301	-0.9634	NA	0.9024	0.9024	NA	NA	FALSE	FALSE	FALSE
ENSMUST00000175839	ENSMUSG00000093519	Gm20345	pseudogene	chr7:10261735-10287347	25613	chr7:10261735-10287347	2414	2414	FALSE	NA	NA	NA	NA	NA	NA	NA	-0.9845	-0.1015	-0.7641	0.423	-1.2714	-1.2714	NA	NA	FALSE	FALSE	FALSE
ENSMUST00000175835	ENSMUSG00000074634	Gm7120	protein_coding	chr13:120276748-120284312	7565	chr13:120277527-120284308	1024	714	FALSE	NA	NA	NA	NA	NA	NA	NA	6.0054	5.9915	-0.0008	0.998	7.312	7.5077	-0.1887	0.779	FALSE	FALSE	FALSE
ENSMUST00000175833	ENSMUSG00000093474	Vmn2r-ps12	pseudogene	chr3:64548671-64549567	897	chr3:64548671-64549567	623	623	FALSE	NA	NA	NA	NA	NA	NA	NA	0.6827	0.6827	NA	NA	0.6827	0.6827	NA	NA	FALSE	FALSE	FALSE
ENSMUST00000175831	ENSMUSG00000093567	Gm3959	pseudogene	chr7:15592423-15593136	714	chr7:15592423-15593136	714	714	FALSE	NA	NA	NA	NA	NA	NA	NA	0.486	0.486	NA	NA	0.486	0.486	NA	NA	FALSE	FALSE	FALSE
ENSMUST00000175829	ENSMUSG00000093537	Gm7584	pseudogene	chr10:17537185-17538124	940	chr10:17537185-17538124	940	940	FALSE	NA	NA	NA	NA	NA	NA	NA	0.0893	1.2268	-0.7737	NA	4.4383	5.2045	-0.3866	0.748	FALSE	FALSE	FALSE
ENSMUST00000175828	ENSMUSG00000093544	RP23-67O10.2	pseudogene	chr12:119072480-119072824	345	chr12:119072480-119072824	345	345	FALSE	NA	NA	NA	NA	NA	NA	NA	1.5353	1.8573	-0.102	NA	1.5353	1.5353	NA	NA	FALSE	FALSE	FALSE
ENSMUST00000175818	ENSMUSG00000093716	Gm19815	pseudogene	chr17:90966763-90967097	335	chr17:90966763-90967097	335	335	FALSE	NA	NA	NA	NA	NA	NA	NA	1.5778	2.9563	-1.0734	NA	5.2815	4.7981	0.3969	0.797	FALSE	FALSE	FALSE
ENSMUST00000175817	ENSMUSG00000093376	Vmn1r23	protein_coding	chr6:57875836-57876832	997	chr6:57875836-57876832	997	906	FALSE	NA	NA	NA	NA	NA	NA	NA	0.0043	0.303	-0.102	NA	0.1424	0.1424	NA	NA	FALSE	FALSE	FALSE
ENSMUST00000175815	ENSMUSG00000093779	RP24-63G9.3	pseudogene	chr9:79921236-79921563	328	chr9:79921236-79921563	328	328	FALSE	NA	NA	NA	NA	NA	NA	NA	1.6082	2.4238	-0.445	NA	1.6082	1.6082	NA	NA	FALSE	FALSE	FALSE
ENSMUST00000175810	ENSMUSG00000034795	Ccdc122	protein_coding	chr14:77436579-77512064	75486	chr14:77436671-77511502	1162	192	FALSE	NA	NA	NA	NA	NA	NA	NA	5.8715	6.0045	-0.2294	0.614	4.9778	3.8297	0.5921	0.67	FALSE	FALSE	FALSE
ENSMUST00000175806	ENSMUSG00000006705	Pknox1	protein_coding	chr17:31701694-31744625	42932	chr17:31701694-31742437	2283	1308	FALSE	NA	NA	NA	NA	NA	NA	NA	7.9144	7.507	0.3992	0.0139	6.2582	6.4512	-0.2025	0.815	FALSE	FALSE	FALSE
ENSMUST00000175797	ENSMUSG00000093743	Vmn1r-ps17	pseudogene	chr6:58065731-58066624	894	chr6:58065731-58066624	894	894	FALSE	NA	NA	NA	NA	NA	NA	NA	0.6053	0.4836	0.0347	NA	0.1617	0.1617	NA	NA	FALSE	FALSE	FALSE
ENSMUST00000175795	ENSMUSG00000031734	Irx3	protein_coding	chr8:94322424-94325966	3543	chr8:94322424-94325966	2748	1521	FALSE	NA	NA	NA	NA	NA	NA	NA	5.2033	6.2852	-1.0545	2.4e-05	7.3388	8.8188	-1.4237	2.58e-13	FALSE	FALSE	FALSE
ENSMUST00000175794	ENSMUSG00000093724	Vmn2r-ps32	pseudogene	chr6:123509140-123509896	757	chr6:123509140-123509896	757	757	FALSE	NA	NA	NA	NA	NA	NA	NA	0.4016	0.7236	-0.102	NA	0.4016	0.4016	NA	NA	FALSE	FALSE	FALSE
ENSMUST00000175787	ENSMUSG00000093617	4933438K21Rik	antisense	chr4:146437475-146442545	5071	chr4:146437475-146442545	1693	1693	FALSE	NA	NA	NA	NA	NA	NA	NA	1.244	3.9425	-2.3193	0.000909	-0.7596	-0.7596	NA	NA	FALSE	FALSE	FALSE
ENSMUST00000175782	ENSMUSG00000093494	Gm3984	pseudogene	chr7:15758674-15760390	1717	chr7:15758674-15760390	1140	1140	FALSE	NA	NA	NA	NA	NA	NA	NA	-0.189	-0.189	NA	NA	-0.189	-0.189	NA	NA	FALSE	FALSE	FALSE
ENSMUST00000175775	ENSMUSG00000093496	Zhx2	protein_coding	chr15:57526236-57671386	145151	chr15:57526236-57671386	4359	2508	FALSE	NA	NA	NA	NA	NA	NA	NA	-2.124	-2.124	NA	NA	-1.3265	-1.3265	NA	NA	FALSE	FALSE	FALSE
ENSMUST00000175772	ENSMUSG00000093504	Vmn1r-ps24	pseudogene	chr6:66703374-66704273	900	chr6:66703374-66704273	900	900	FALSE	NA	NA	NA	NA	NA	NA	NA	0.152	0.4739	-0.102	NA	0.152	0.152	NA	NA	FALSE	FALSE	FALSE
ENSMUST00000175771	ENSMUSG00000093669	Gm9399	pseudogene	chr14:122893835-122894473	639	chr14:122893835-122894473	639	639	FALSE	NA	NA	NA	NA	NA	NA	NA	0.6461	0.968	-0.102	NA	8.1753	7.4397	0.7204	0.0039	FALSE	FALSE	FALSE
ENSMUST00000175770	ENSMUSG00000093525	Gm8974	pseudogene	chr19:46279870-46280348	479	chr19:46279870-46280348	479	479	FALSE	NA	NA	NA	NA	NA	NA	NA	7.5473	6.8001	0.7302	0.0157	7.7984	7.447	0.351	0.431	FALSE	FALSE	FALSE
ENSMUST00000175765	ENSMUSG00000032041	Tirap	protein_coding	chr9:34992136-35007876	15741	chr9:34992136-35007876	4589	747	FALSE	NA	NA	NA	NA	NA	NA	NA	8.1287	6.5681	1.5441	1.27e-26	5.1207	4.4181	0.6712	0.359	FALSE	FALSE	FALSE
ENSMUST00000175753	ENSMUSG00000084020	Gm12282	pseudogene	chr11:62563354-62566289	2936	chr11:62563354-62566289	2936	2936	FALSE	NA	NA	NA	NA	NA	NA	NA	4.9551	4.684	0.2535	0.409	4.4129	4.6042	-0.1367	0.936	FALSE	FALSE	FALSE
ENSMUST00000175746	ENSMUSG00000093645	AL833804.1	snoRNA	chr2:130102931-130103016	86	chr2:130102931-130103016	86	86	FALSE	NA	NA	NA	NA	NA	NA	NA	8.3865	8.5431	-0.1313	0.789	9.04	10.61	-1.4807	5.73e-06	FALSE	FALSE	FALSE
ENSMUST00000175738	ENSMUSG00000093464	Gm4897	pseudogene	chr7:15849292-15851005	1714	chr7:15849292-15851005	1137	1137	FALSE	NA	NA	NA	NA	NA	NA	NA	-0.1852	0.1367	-0.102	NA	-0.1852	-0.1852	NA	NA	FALSE	FALSE	FALSE
ENSMUST00000175736	ENSMUSG00000093725	Gm18595	pseudogene	chr5:109401816-109404914	3099	chr5:109401816-109404914	1068	1068	FALSE	NA	NA	NA	NA	NA	NA	NA	-0.0949	0.5559	-0.2507	NA	-0.0949	0.0294	0.1265	0.936	FALSE	FALSE	FALSE
ENSMUST00000175733	ENSMUSG00000093756	Gm18594	pseudogene	chr5:109250740-109252142	1403	chr5:109250740-109252142	1403	1403	FALSE	NA	NA	NA	NA	NA	NA	NA	-0.1666	1.2981	-1.1674	0.234	0.1438	2.3514	-1.0746	0.221	FALSE	FALSE	FALSE
ENSMUST00000175726	ENSMUSG00000046138	9930021J03Rik	protein_coding	chr19:29788892-29880479	91588	chr19:29788892-29879997	7524	5915	FALSE	NA	NA	NA	NA	NA	NA	NA	6.6845	6.8333	-0.1471	0.436	4.0553	4.1626	-0.1175	0.936	FALSE	FALSE	FALSE
ENSMUST00000175724	ENSMUSG00000092049	Vmn2r4	protein_coding	chr3:64192543-64219218	26676	chr3:64192543-64219218	2742	2739	FALSE	NA	NA	NA	NA	NA	NA	NA	-0.4992	0.1297	-0.6636	0.522	-1.4536	-0.8687	-0.0302	0.987	FALSE	FALSE	FALSE
ENSMUST00000175723	ENSMUSG00000093516	Gm19553	antisense	chr17:35646022-35647496	1475	chr17:35646022-35647496	494	494	FALSE	NA	NA	NA	NA	NA	NA	NA	1.0174	1.6682	-0.2507	NA	1.0174	1.0174	NA	NA	FALSE	FALSE	FALSE
ENSMUST00000175721	ENSMUSG00000093636	Gm4003	pseudogene	chr7:15837961-15839674	1714	chr7:15837961-15839674	1137	1137	FALSE	NA	NA	NA	NA	NA	NA	NA	-0.1852	0.1367	-0.102	NA	-0.1852	-0.1852	NA	NA	FALSE	FALSE	FALSE
ENSMUST00000175716	ENSMUSG00000093451	Vmn1r24	protein_coding	chr6:57905627-57906572	946	chr6:57905627-57906572	946	888	FALSE	NA	NA	NA	NA	NA	NA	NA	0.367	0.7309	-0.2898	NA	0.1714	0.1714	NA	NA	FALSE	FALSE	FALSE
ENSMUST00000175715	ENSMUSG00000093687	RP23-260N23.13	pseudogene	chr2:155372121-155372582	462	chr2:155372121-155372582	462	462	FALSE	NA	NA	NA	NA	NA	NA	NA	1.114	1.7276	-0.3237	NA	1.114	1.114	NA	NA	FALSE	FALSE	FALSE
ENSMUST00000175708	ENSMUSG00000093588	Vmn1r-ps23	pseudogene	chr6:58454437-58454731	295	chr6:58454437-58454731	295	295	FALSE	NA	NA	NA	NA	NA	NA	NA	1.7612	1.7612	NA	NA	1.7612	1.7612	NA	NA	FALSE	FALSE	FALSE
ENSMUST00000175707	ENSMUSG00000093705	Vmn1r-ps142	pseudogene	chr17:20563396-20564247	852	chr17:20563396-20564247	852	852	FALSE	NA	NA	NA	NA	NA	NA	NA	0.2311	0.2311	NA	NA	0.2311	0.2311	NA	NA	FALSE	FALSE	FALSE
ENSMUST00000175701	ENSMUSG00000093491	Gm3683	pseudogene	chr7:10227970-10243686	15717	chr7:10227970-10243686	2513	2513	FALSE	NA	NA	NA	NA	NA	NA	NA	-1.3294	0.453	-1.4593	0.12	-1.3294	-1.3294	NA	NA	FALSE	FALSE	FALSE
ENSMUST00000175699	ENSMUSG00000093387	Mir30d	lincRNA	chr15:68172545-68194738	22194	chr15:68172545-68194738	686	686	FALSE	NA	NA	NA	NA	NA	NA	NA	4.8015	5.1178	-0.3247	0.591	0.5437	1.3007	-0.0877	0.961	FALSE	FALSE	FALSE
ENSMUST00000175696	ENSMUSG00000093631	Eif2c2	antisense	chr15:72926274-72927114	841	chr15:72926274-72927114	841	841	FALSE	NA	NA	NA	NA	NA	NA	NA	6.8027	6.2608	0.5401	0.0771	0.8444	1.7908	-0.3701	0.833	FALSE	FALSE	FALSE
ENSMUST00000175694	ENSMUSG00000093625	RP24-113P16.1	pseudogene	chr2:90079640-90081580	1941	chr2:90079640-90081580	300	300	FALSE	NA	NA	NA	NA	NA	NA	NA	3.7901	2.7726	0.6521	0.525	1.737	1.9005	0.1124	0.936	FALSE	FALSE	FALSE
ENSMUST00000175691	ENSMUSG00000093735	Vmn2r-ps33	pseudogene	chr6:124031716-124032619	904	chr6:124031716-124032619	904	904	FALSE	NA	NA	NA	NA	NA	NA	NA	0.1456	0.4675	-0.102	NA	0.1456	0.1456	NA	NA	FALSE	FALSE	FALSE
ENSMUST00000175683	ENSMUSG00000093550	Higd1c	protein_coding	chr15:100194973-100214395	19423	chr15:100194973-100214290	507	288	FALSE	NA	NA	NA	NA	NA	NA	NA	0.9799	1.2786	-0.102	NA	1.7959	1.7959	NA	NA	FALSE	FALSE	FALSE
ENSMUST00000175681	ENSMUSG00000092083	Kcnb2	protein_coding	chr1:15277340-15704376	427037	chr1:15277340-15704376	5705	2721	FALSE	NA	NA	NA	NA	NA	NA	NA	1.2004	3.8536	-2.6306	7.71e-10	4.0769	5.1128	-0.9294	0.0129	FALSE	FALSE	FALSE
ENSMUST00000175680	ENSMUSG00000049353	Rd3	protein_coding	chr1:193801270-193810273	9004	chr1:193802132-193810273	1970	315	FALSE	NA	NA	NA	NA	NA	NA	NA	-0.3553	1.2359	-1.35	0.16	1.6666	2.7506	-0.302	0.825	FALSE	FALSE	FALSE
ENSMUST00000175668	ENSMUSG00000093622	RP23-349B16.3	antisense	chr17:71184004-71185384	1381	chr17:71184004-71185384	385	385	FALSE	NA	NA	NA	NA	NA	NA	NA	3.664	4.3201	-0.6982	0.409	1.3771	2.8728	-0.4939	0.655	FALSE	FALSE	FALSE
ENSMUST00000175667	ENSMUSG00000093534	Vmn1r-ps51	pseudogene	chr7:11235648-11235967	320	chr7:11235648-11235967	320	320	FALSE	NA	NA	NA	NA	NA	NA	NA	1.6439	1.9658	-0.102	NA	1.6439	1.6439	NA	NA	FALSE	FALSE	FALSE
ENSMUST00000175657	ENSMUSG00000093414	RP24-549B23.7	pseudogene	chr3:64574208-64574440	233	chr3:64574208-64574440	233	233	FALSE	NA	NA	NA	NA	NA	NA	NA	2.1016	2.1016	NA	NA	2.1016	2.1016	NA	NA	FALSE	FALSE	FALSE
ENSMUST00000175654	ENSMUSG00000093435	Gm10678	pseudogene	chr7:16028347-16030285	1939	chr7:16028347-16030285	1362	1362	FALSE	NA	NA	NA	NA	NA	NA	NA	-0.4457	-0.1238	-0.102	NA	-0.4457	-0.4457	NA	NA	FALSE	FALSE	FALSE
ENSMUST00000175637	ENSMUSG00000048996	Olfr1366	protein_coding	chr13:21628843-21634644	5802	chr13:21629107-21634644	887	721	FALSE	NA	NA	NA	NA	NA	NA	NA	0.173	2.0876	-1.5993	0.0881	0.4719	0.4719	NA	NA	FALSE	FALSE	FALSE
ENSMUST00000175635	ENSMUSG00000093685	Gm18416	pseudogene	chr17:23252334-23254694	2361	chr17:23252334-23254694	1003	1003	FALSE	NA	NA	NA	NA	NA	NA	NA	-0.0043	0.3176	-0.102	NA	-0.0043	-0.0043	NA	NA	FALSE	FALSE	FALSE
ENSMUST00000175614	ENSMUSG00000093355	Snora26	snoRNA	chr5:74489555-74489675	121	chr5:74489555-74489675	121	121	FALSE	NA	NA	NA	NA	NA	NA	NA	10.4041	10.9541	-0.6044	0.0567	9.2466	8.6766	0.6434	0.232	FALSE	FALSE	FALSE
ENSMUST00000175592	ENSMUSG00000093333	AC120136.3	snRNA	chr1:72301582-72301772	191	chr1:72301582-72301772	191	191	FALSE	NA	NA	NA	NA	NA	NA	NA	16.2114	17.0756	-0.8814	0.00143	8.0768	8.7484	-0.5942	0.183	FALSE	FALSE	FALSE
ENSMUST00000175584	ENSMUSG00000093325	AL669920.1	snRNA	chr11:51777884-51777991	108	chr11:51777884-51777991	108	108	FALSE	NA	NA	NA	NA	NA	NA	NA	3.2109	3.2109	NA	NA	3.2109	4.1891	-0.1634	0.936	FALSE	FALSE	FALSE
ENSMUST00000175580	ENSMUSG00000093321	Snord93	snoRNA	chr5:23358028-23358098	71	chr5:23358028-23358098	71	71	FALSE	NA	NA	NA	NA	NA	NA	NA	6.7133	6.8813	-0.0724	0.935	15.1545	15.3837	-0.1957	0.936	FALSE	FALSE	FALSE
ENSMUST00000175548	ENSMUSG00000093289	Snord92	snoRNA	chr17:71980621-71980705	85	chr17:71980621-71980705	85	85	FALSE	NA	NA	NA	NA	NA	NA	NA	5.2209	4.8783	0.3513	0.744	7.6276	5.858	1.5593	0.0179	FALSE	FALSE	FALSE
ENSMUST00000175536	ENSMUSG00000093277	AL772271.2	snoRNA	chr2:32530629-32530765	137	chr2:32530629-32530765	137	137	FALSE	NA	NA	NA	NA	NA	NA	NA	2.8678	2.8678	NA	NA	2.8678	2.8678	NA	NA	FALSE	FALSE	FALSE
ENSMUST00000175517	ENSMUSG00000093258	AC132284.1	snRNA	chr5:66555795-66555901	107	chr5:66555795-66555901	107	107	FALSE	NA	NA	NA	NA	NA	NA	NA	3.2243	3.2243	NA	NA	3.2243	3.3878	0.1124	0.936	FALSE	FALSE	FALSE
ENSMUST00000175506	ENSMUSG00000093247	AC120136.2	snRNA	chr1:72283520-72283710	191	chr1:72283520-72283710	191	191	FALSE	NA	NA	NA	NA	NA	NA	NA	17.8886	18.7967	-0.9261	0.000862	2.3884	2.3884	NA	NA	FALSE	FALSE	FALSE
ENSMUST00000175504	ENSMUSG00000093245	AC131120.1	snoRNA	chr10:127522345-127522416	72	chr10:127522345-127522416	72	72	FALSE	NA	NA	NA	NA	NA	NA	NA	7.2032	7.2787	-0.1383	0.859	10.1536	8.1785	1.7995	7.54e-05	FALSE	FALSE	FALSE
ENSMUST00000175481	ENSMUSG00000093222	AC154683.1	snRNA	chr14:122787276-122787382	107	chr14:122787276-122787382	107	107	FALSE	NA	NA	NA	NA	NA	NA	NA	3.2243	3.2243	NA	NA	3.2243	3.2243	NA	NA	FALSE	FALSE	FALSE
ENSMUST00000175463	ENSMUSG00000093204	AC166574.2	snRNA	chr14:49315657-49315763	107	chr14:49315657-49315763	107	107	FALSE	NA	NA	NA	NA	NA	NA	NA	3.2243	3.5462	-0.102	NA	3.2243	4.1878	-0.1536	0.936	FALSE	FALSE	FALSE
ENSMUST00000175437	ENSMUSG00000093178	Snord87	snoRNA	chr1:9932544-9932630	87	chr1:9932544-9932630	87	87	FALSE	NA	NA	NA	NA	NA	NA	NA	7.8846	7.4919	0.2715	0.676	16.919	14.3637	2.5384	7.75e-44	FALSE	FALSE	FALSE
ENSMUST00000175413	ENSMUSG00000093154	AC126942.1	snRNA	chr17:71589602-71589659	58	chr17:71589602-71589659	58	58	FALSE	NA	NA	NA	NA	NA	NA	NA	4.7307	4.1078	0.3038	NA	4.1078	4.1078	NA	NA	FALSE	FALSE	FALSE
ENSMUST00000175406	ENSMUSG00000093147	AL772271.1	snRNA	chr2:32448989-32449093	105	chr2:32448989-32449093	105	105	FALSE	NA	NA	NA	NA	NA	NA	NA	3.2515	3.2515	NA	NA	8.2986	7.247	1.0766	0.0602	FALSE	FALSE	FALSE
ENSMUST00000175405	ENSMUSG00000093146	AC131793.1	snoRNA	chr1:129228389-129228518	130	chr1:129228389-129228518	130	130	FALSE	NA	NA	NA	NA	NA	NA	NA	3.2303	4.2711	-0.7722	NA	4.1637	2.9434	0.5609	0.474	FALSE	FALSE	FALSE
ENSMUST00000175400	ENSMUSG00000093141	AC163282.1	snoRNA	chr12:81618868-81618957	90	chr12:81618868-81618957	90	90	FALSE	NA	NA	NA	NA	NA	NA	NA	3.4739	3.4739	NA	NA	3.4739	3.4739	NA	NA	FALSE	FALSE	FALSE
ENSMUST00000175398	ENSMUSG00000093139	AC161198.1	snoRNA	chr15:99085313-99085445	133	chr15:99085313-99085445	133	133	FALSE	NA	NA	NA	NA	NA	NA	NA	2.9105	2.9105	NA	NA	2.9105	2.9105	NA	NA	FALSE	FALSE	FALSE
ENSMUST00000175396	ENSMUSG00000093137	AC122057.1	snRNA	chr9:63290126-63290267	142	chr9:63290126-63290267	142	142	FALSE	NA	NA	NA	NA	NA	NA	NA	2.816	2.816	NA	NA	2.816	2.9795	0.1124	0.936	FALSE	FALSE	FALSE
ENSMUST00000175389	ENSMUSG00000093130	AC140983.1	snRNA	chr18:32980347-32980453	107	chr18:32980347-32980453	107	107	FALSE	NA	NA	NA	NA	NA	NA	NA	3.2243	3.523	-0.102	NA	3.2243	3.2243	NA	NA	FALSE	FALSE	FALSE
ENSMUST00000175376	ENSMUSG00000093117	AC166574.1	snRNA	chr14:49389029-49389133	105	chr14:49389029-49389133	105	105	FALSE	NA	NA	NA	NA	NA	NA	NA	3.2515	3.2515	NA	NA	3.2515	3.2515	NA	NA	FALSE	FALSE	FALSE
ENSMUST00000175370	ENSMUSG00000093111	AC120136.1	snRNA	chr1:72290787-72290977	191	chr1:72290787-72290977	191	191	FALSE	NA	NA	NA	NA	NA	NA	NA	17.8879	18.7967	-0.9269	0.000852	13.3981	14.1919	-0.7323	0.000848	FALSE	FALSE	FALSE
ENSMUST00000175366	ENSMUSG00000093107	AC167122.1	snoRNA	chr7:88674741-88674867	127	chr7:88674741-88674867	127	127	FALSE	NA	NA	NA	NA	NA	NA	NA	7.5841	8.2809	-0.6939	0.0995	4.4207	6.4154	-1.1124	0.196	FALSE	FALSE	FALSE
ENSMUST00000175333	ENSMUSG00000093074	CAAA01037531.1.36077.1	snRNA	chr9:86593076-86593189	114	chr9:86593076-86593189	114	114	FALSE	NA	NA	NA	NA	NA	NA	NA	3.1329	3.1329	NA	NA	3.1329	3.1329	NA	NA	FALSE	FALSE	FALSE
ENSMUST00000175303	ENSMUSG00000093044	Snord8	snoRNA	chr14:52829460-52829569	110	chr14:52829460-52829569	110	110	FALSE	NA	NA	NA	NA	NA	NA	NA	5.8074	6.5293	-0.5676	0.466	7.7409	7.3742	0.3793	0.769	FALSE	FALSE	FALSE
ENSMUST00000175284	ENSMUSG00000093025	AC079245.1	snRNA	chr9:75818751-75818834	84	chr9:75818751-75818834	84	84	FALSE	NA	NA	NA	NA	NA	NA	NA	3.5735	3.5735	NA	NA	3.5735	3.5735	NA	NA	FALSE	FALSE	FALSE
ENSMUST00000175268	ENSMUSG00000093009	Snord52	snoRNA	chr17:35087897-35087962	66	chr17:35087897-35087962	66	66	FALSE	NA	NA	NA	NA	NA	NA	NA	8.8148	9.6356	-0.7843	0.0405	14.7444	14.1183	0.5031	0.472	FALSE	FALSE	FALSE
ENSMUST00000175261	ENSMUSG00000093002	AC127694.1	snoRNA	chr7:119761610-119761739	130	chr7:119761610-119761739	130	130	FALSE	NA	NA	NA	NA	NA	NA	NA	2.9434	2.9434	NA	NA	2.9434	2.9434	NA	NA	FALSE	FALSE	FALSE
ENSMUST00000175224	ENSMUSG00000092965	AC091260.1	snRNA	chr9:52565013-52565130	118	chr9:52565013-52565130	118	118	FALSE	NA	NA	NA	NA	NA	NA	NA	3.0831	3.0831	NA	NA	3.0831	3.0831	NA	NA	FALSE	FALSE	FALSE
ENSMUST00000175171	ENSMUSG00000092912	AC125186.1	snRNA	chr1:138593951-138594048	98	chr1:138593951-138594048	98	98	FALSE	NA	NA	NA	NA	NA	NA	NA	3.3511	3.3511	NA	NA	3.3511	3.3511	NA	NA	FALSE	FALSE	FALSE
ENSMUST00000175147	ENSMUSG00000092888	AC162464.1	snRNA	chr6:48239227-48239426	200	chr6:48239227-48239426	200	200	FALSE	NA	NA	NA	NA	NA	NA	NA	2.3219	3.1619	-0.4629	NA	5.7211	7.321	-1.3511	0.0234	FALSE	FALSE	FALSE
ENSMUST00000175146	ENSMUSG00000092887	Snord53	snoRNA	chr17:71990219-71990296	78	chr17:71990219-71990296	78	78	FALSE	NA	NA	NA	NA	NA	NA	NA	8.0959	8.2362	-0.1825	0.748	6.4374	5.4417	0.7036	0.553	FALSE	FALSE	FALSE
ENSMUST00000175132	ENSMUSG00000092873	AC110520.1	snoRNA	chr7:86178089-86178194	106	chr7:86178089-86178194	106	106	FALSE	NA	NA	NA	NA	NA	NA	NA	3.2379	3.5598	-0.102	NA	3.2379	3.2379	NA	NA	FALSE	FALSE	FALSE
ENSMUST00000175128	ENSMUSG00000092869	AL808027.2	snoRNA	chr2:32081173-32081257	85	chr2:32081173-32081257	85	85	FALSE	NA	NA	NA	NA	NA	NA	NA	4.3219	4.6873	-0.2819	0.797	16.6682	15.3608	1.3333	7.7e-09	FALSE	FALSE	FALSE
ENSMUST00000175094	ENSMUSG00000092835	AC154848.1	snRNA	chr13:41673278-41673443	166	chr13:41673278-41673443	166	166	FALSE	NA	NA	NA	NA	NA	NA	NA	2.5907	2.9127	-0.102	NA	2.5907	2.5907	NA	NA	FALSE	FALSE	FALSE
ENSMUST00000175078	ENSMUSG00000092819	AC150277.1	snoRNA	chr18:33954818-33954949	132	chr18:33954818-33954949	132	132	FALSE	NA	NA	NA	NA	NA	NA	NA	8.9564	9.2147	-0.3033	0.494	6.8606	6.4797	0.4303	0.79	FALSE	FALSE	FALSE
ENSMUST00000175023	ENSMUSG00000092764	AC122546.2	snoRNA	chr5:149957300-149957397	98	chr5:149957300-149957397	98	98	FALSE	NA	NA	NA	NA	NA	NA	NA	3.3511	3.8671	-0.2316	NA	3.3511	3.3511	NA	NA	FALSE	FALSE	FALSE
ENSMUST00000175013	ENSMUSG00000092754	AC121599.1	snRNA	chr14:21520745-21520851	107	chr14:21520745-21520851	107	107	FALSE	NA	NA	NA	NA	NA	NA	NA	3.9899	3.7403	0.0792	NA	3.2243	3.426	0.0951	0.938	FALSE	FALSE	FALSE
ENSMUST00000175002	ENSMUSG00000092743	AC101659.1	snRNA	chr7:91319075-91319232	158	chr7:91319075-91319232	158	158	FALSE	NA	NA	NA	NA	NA	NA	NA	2.662	3.419	-0.454	NA	2.662	2.662	NA	NA	FALSE	FALSE	FALSE
ENSMUST00000174989	ENSMUSG00000092730	Snora24	snoRNA	chr3:123210855-123210984	130	chr3:123210855-123210984	130	130	FALSE	NA	NA	NA	NA	NA	NA	NA	9.1626	9.9794	-0.8443	0.00585	9.4159	6.6102	2.5463	3.97e-11	FALSE	FALSE	FALSE
ENSMUST00000174972	ENSMUSG00000092713	CT010429.1	snoRNA	chr17:71990924-71990999	76	chr17:71990924-71990999	76	76	FALSE	NA	NA	NA	NA	NA	NA	NA	6.6533	7.0655	-0.1806	0.831	6.1877	6.5334	-0.3221	0.908	FALSE	FALSE	FALSE
ENSMUST00000174969	ENSMUSG00000092710	AC102862.1	snoRNA	chr8:48525772-48525905	134	chr8:48525772-48525905	134	134	FALSE	NA	NA	NA	NA	NA	NA	NA	2.8997	5.004	-1.7514	0.0616	2.8997	2.8997	NA	NA	FALSE	FALSE	FALSE
ENSMUST00000174963	ENSMUSG00000092704	AC112688.1	snRNA	chr5:22150937-22151001	65	chr5:22150937-22151001	65	65	FALSE	NA	NA	NA	NA	NA	NA	NA	3.9434	3.9434	NA	NA	3.9434	3.9434	NA	NA	FALSE	FALSE	FALSE
ENSMUST00000174946	ENSMUSG00000092687	AC087117.2	snoRNA	chr17:35088958-35089020	63	chr17:35088958-35089020	63	63	FALSE	NA	NA	NA	NA	NA	NA	NA	7.8082	8.54	-0.6739	0.214	18.6192	16.043	2.3945	1.03e-11	FALSE	FALSE	FALSE
ENSMUST00000174939	ENSMUSG00000092680	Snord55	snoRNA	chr4:116828375-116828453	79	chr4:116828375-116828453	79	79	FALSE	NA	NA	NA	NA	NA	NA	NA	6.2826	5.8977	0.3538	0.705	9.7882	8.5486	0.9949	0.0446	FALSE	FALSE	FALSE
ENSMUST00000174937	ENSMUSG00000092678	AC087117.1	snoRNA	chr17:35089185-35089254	70	chr17:35089185-35089254	70	70	FALSE	NA	NA	NA	NA	NA	NA	NA	3.8365	3.8365	NA	NA	19.3944	18.7245	0.6619	4.54e-06	FALSE	FALSE	FALSE
ENSMUST00000174879	ENSMUSG00000092466	Vmn1r-ps57	pseudogene	chr7:12550911-12551198	288	chr7:12550911-12551198	288	288	FALSE	NA	NA	NA	NA	NA	NA	NA	1.7959	1.7959	NA	NA	1.7959	1.7959	NA	NA	FALSE	FALSE	FALSE
ENSMUST00000174862	ENSMUSG00000092303	Vmn1r-ps29	pseudogene	chr6:89947606-89954583	6978	chr6:89947606-89954583	785	785	FALSE	NA	NA	NA	NA	NA	NA	NA	0.3492	0.6712	-0.102	NA	0.3492	0.3492	NA	NA	FALSE	FALSE	FALSE
ENSMUST00000174845	ENSMUSG00000092436	Gm3603	pseudogene	chr7:8601131-8616838	15708	chr7:8601131-8616838	2512	2512	FALSE	NA	NA	NA	NA	NA	NA	NA	-1.3288	0.7484	-1.7353	0.0639	-1.3288	-1.3288	NA	NA	FALSE	FALSE	FALSE
ENSMUST00000174844	ENSMUSG00000092170	Vmn1r110	protein_coding	chr7:21453936-21454859	924	chr7:21453936-21454859	924	921	FALSE	NA	NA	NA	NA	NA	NA	NA	0.114	0.436	-0.102	NA	0.1187	0.1187	NA	NA	FALSE	FALSE	FALSE
ENSMUST00000174840	ENSMUSG00000039304	Tnfsf10	protein_coding	chr3:27215950-27241349	25400	chr3:27215983-27241349	989	684	FALSE	NA	NA	NA	NA	NA	NA	NA	0.016	1.1859	-0.7774	NA	1.1425	1.0126	0.0852	0.967	FALSE	FALSE	FALSE
ENSMUST00000174838	ENSMUSG00000092547	Vmn1r-ps80	pseudogene	chr7:23454483-23455448	966	chr7:23454483-23455448	966	966	FALSE	NA	NA	NA	NA	NA	NA	NA	0.0499	0.0499	NA	NA	0.0499	0.0499	NA	NA	FALSE	FALSE	FALSE
ENSMUST00000174823	ENSMUSG00000092502	Gm4252	pseudogene	chr17:36385581-36385893	313	chr17:36385581-36385893	313	313	FALSE	NA	NA	NA	NA	NA	NA	NA	1.6758	1.9977	-0.102	NA	5.9237	5.8409	0.0638	0.983	FALSE	FALSE	FALSE
ENSMUST00000174818	ENSMUSG00000031562	Dctd	protein_coding	chr8:49184446-49238587	54142	chr8:49195516-49227017	2493	450	FALSE	NA	NA	NA	NA	NA	NA	NA	6.522	6.2383	0.2844	0.187	6.9034	7.225	-0.3339	0.669	FALSE	FALSE	FALSE
ENSMUST00000174816	ENSMUSG00000092262	Gm20434	pseudogene	chr7:49858290-49859824	1535	chr7:49858290-49859824	1535	1535	FALSE	NA	NA	NA	NA	NA	NA	NA	-0.6182	-0.2963	-0.102	NA	-0.6182	-0.6182	NA	NA	FALSE	FALSE	FALSE
ENSMUST00000174814	ENSMUSG00000092451	Vmn2r-ps56	pseudogene	chr7:49000076-49028280	28205	chr7:49000076-49028280	2596	2596	FALSE	NA	NA	NA	NA	NA	NA	NA	-1.3763	-0.2454	-0.7533	NA	-1.3763	-0.9116	-0.0177	0.991	FALSE	FALSE	FALSE
ENSMUST00000174813	ENSMUSG00000092408	Vhl-ps1	pseudogene	chr17:37301318-37301914	597	chr17:37301318-37301914	597	597	FALSE	NA	NA	NA	NA	NA	NA	NA	0.7442	1.2602	-0.2316	NA	0.7442	0.7442	NA	NA	FALSE	FALSE	FALSE
ENSMUST00000174812	ENSMUSG00000092419	Vmn2r-ps86	pseudogene	chr7:93334236-93335106	871	chr7:93334236-93335106	871	871	FALSE	NA	NA	NA	NA	NA	NA	NA	0.1993	0.5212	-0.102	NA	0.1993	0.1993	NA	NA	FALSE	FALSE	FALSE
ENSMUST00000174808	ENSMUSG00000092341	Malat1	lincRNA	chr19:5795690-5802671	6982	chr19:5795694-5796952	656	656	FALSE	NA	NA	NA	NA	NA	NA	NA	12.066	12.5112	-0.4526	0.0226	4.6235	4.4512	0.0388	0.991	FALSE	FALSE	FALSE
ENSMUST00000174806	ENSMUSG00000032422	Snx14	protein_coding	chr9:88271585-88333796	62212	chr9:88271605-88333752	3082	2919	FALSE	NA	NA	NA	NA	NA	NA	NA	8.1588	7.7119	0.4478	0.00837	7.5125	7.4503	0.0624	0.936	FALSE	FALSE	FALSE
ENSMUST00000174804	ENSMUSG00000092377	Gm20549	pseudogene	chr17:36840720-36841148	429	chr17:36840720-36841148	429	429	FALSE	NA	NA	NA	NA	NA	NA	NA	1.221	1.696	-0.2316	NA	1.221	1.221	NA	NA	FALSE	FALSE	FALSE
ENSMUST00000174801	ENSMUSG00000092442	Gm3589	pseudogene	chr7:8367253-8371658	4406	chr7:8367253-8371658	328	328	FALSE	NA	NA	NA	NA	NA	NA	NA	1.6082	3.0781	-1.1865	0.2	1.6082	1.6082	NA	NA	FALSE	FALSE	FALSE
ENSMUST00000174798	ENSMUSG00000051611	Olfr112	protein_coding	chr17:37700173-37704039	3867	chr17:37700355-37703651	1428	900	FALSE	NA	NA	NA	NA	NA	NA	NA	-0.514	-0.2153	-0.102	NA	0.152	0.9005	-0.1581	0.936	FALSE	FALSE	FALSE
ENSMUST00000174783	ENSMUSG00000092468	Gm18520	pseudogene	chr17:38022319-38022976	658	chr17:38022319-38022976	658	658	FALSE	NA	NA	NA	NA	NA	NA	NA	0.6038	0.6038	NA	NA	0.6038	0.6038	NA	NA	FALSE	FALSE	FALSE
ENSMUST00000174780	ENSMUSG00000037638	Zbtb42	protein_coding	chr12:113917039-113920958	3920	chr12:113917039-113920958	3160	180	FALSE	NA	NA	NA	NA	NA	NA	NA	6.1615	5.41	0.7462	0.000149	5.7534	6.4712	-0.5657	0.62	FALSE	FALSE	FALSE
ENSMUST00000174777	ENSMUSG00000092557	Gm8696	pseudogene	chr17:35091273-35091657	385	chr17:35091273-35091657	385	385	FALSE	NA	NA	NA	NA	NA	NA	NA	1.3771	2.3698	-0.6066	NA	2.2251	2.1426	0.1533	0.938	FALSE	FALSE	FALSE
ENSMUST00000174775	ENSMUSG00000092598	Gm4201	protein_coding	chr7:23349442-23350362	921	chr7:23349442-23350362	921	918	FALSE	NA	NA	NA	NA	NA	NA	NA	0.1187	0.1187	NA	NA	0.1234	0.1234	NA	NA	FALSE	FALSE	FALSE
ENSMUST00000174771	ENSMUSG00000092478	Gm8909	protein_coding	chr17:36301389-36305482	4094	chr17:36301389-36305482	1357	1104	FALSE	NA	NA	NA	NA	NA	NA	NA	-0.4404	-0.4404	NA	NA	-0.1427	-0.1427	NA	NA	FALSE	FALSE	FALSE
ENSMUST00000174768	ENSMUSG00000092275	Gm20465	lincRNA	chr5:33636263-33653799	17537	chr5:33636263-33653799	1932	1932	FALSE	NA	NA	NA	NA	NA	NA	NA	-0.5065	0.9529	-1.2674	0.194	-0.9501	-0.9501	NA	NA	FALSE	FALSE	FALSE
ENSMUST00000174767	ENSMUSG00000092228	Vmn1r-ps28	pseudogene	chr6:89857671-89858612	942	chr6:89857671-89858612	942	942	FALSE	NA	NA	NA	NA	NA	NA	NA	0.0862	0.4081	-0.102	NA	0.0862	0.0862	NA	NA	FALSE	FALSE	FALSE
ENSMUST00000174756	ENSMUSG00000092395	Gm20463	antisense	chr17:34738096-34738521	426	chr17:34738096-34738521	366	366	FALSE	NA	NA	NA	NA	NA	NA	NA	1.772	1.772	0.0303	NA	1.4501	1.4501	NA	NA	FALSE	FALSE	FALSE
ENSMUST00000174752	ENSMUSG00000092289	Gm6659	pseudogene	chr17:36294933-36295479	547	chr17:36294933-36295479	547	547	FALSE	NA	NA	NA	NA	NA	NA	NA	1.1573	1.1923	0.029	NA	6.3153	7.414	-0.9981	0.0116	FALSE	FALSE	FALSE
ENSMUST00000174742	ENSMUSG00000092342	Gm20516	protein_coding	chr17:38776392-38782595	6204	chr17:38776392-38782595	1308	342	FALSE	NA	NA	NA	NA	NA	NA	NA	-0.3874	-0.0654	-0.102	NA	1.5479	1.5479	NA	NA	FALSE	FALSE	FALSE
ENSMUST00000174739	ENSMUSG00000092428	Gm20545	pseudogene	chr17:36363760-36363969	210	chr17:36363760-36363969	210	210	FALSE	NA	NA	NA	NA	NA	NA	NA	4.4342	5.1468	-0.4719	0.592	4.5531	4.4247	0.0793	0.983	FALSE	FALSE	FALSE
ENSMUST00000174735	ENSMUSG00000092620	Gm18201	pseudogene	chr7:9028411-9034550	6140	chr7:9028411-9034550	875	875	FALSE	NA	NA	NA	NA	NA	NA	NA	1.1412	2.3722	-0.9737	0.323	0.1926	0.1926	NA	NA	FALSE	FALSE	FALSE
ENSMUST00000174728	ENSMUSG00000092365	BC023719	antisense	chr17:36169365-36254066	84702	chr17:36169365-36254066	980	980	FALSE	NA	NA	NA	NA	NA	NA	NA	1.9399	2.5726	-0.6996	0.455	3.6936	2.5016	0.9999	0.221	FALSE	FALSE	FALSE
ENSMUST00000174727	ENSMUSG00000092447	Gm7696	pseudogene	chr7:9769413-9775905	6493	chr7:9769413-9775905	907	907	FALSE	NA	NA	NA	NA	NA	NA	NA	3.1444	4.241	-0.8731	0.189	0.1408	0.3043	0.1124	0.936	FALSE	FALSE	FALSE
ENSMUST00000174725	ENSMUSG00000092334	Gm7704	pseudogene	chr7:9686193-9692282	6090	chr7:9686193-9692282	819	819	FALSE	NA	NA	NA	NA	NA	NA	NA	0.2881	1.5511	-0.8735	NA	0.2881	0.5146	0.0768	0.958	FALSE	FALSE	FALSE
ENSMUST00000174722	ENSMUSG00000092363	Gm20391	pseudogene	chr17:36374199-36374304	106	chr17:36374199-36374304	106	106	FALSE	NA	NA	NA	NA	NA	NA	NA	3.2379	3.5598	-0.102	NA	3.2379	3.2379	NA	NA	FALSE	FALSE	FALSE
ENSMUST00000174713	ENSMUSG00000028073	Pear1	protein_coding	chr3:87551812-87628181	76370	chr3:87553020-87572871	4505	201	FALSE	NA	NA	NA	NA	NA	NA	NA	2.8798	1.7043	1.0962	0.0198	4.3609	2.3147	1.1601	0.0914	FALSE	FALSE	FALSE
ENSMUST00000174711	ENSMUSG00000036398	Ppp1r11	protein_coding	chr17:37085301-37088686	3386	chr17:37086235-37088686	520	393	FALSE	FALSE	28.8451	28.9668	-0.1217	0.751	NA	NA	10.9855	10.6413	0.3412	0.0527	10.0856	9.5528	0.5201	0.0123	FALSE	FALSE	FALSE
ENSMUST00000174708	ENSMUSG00000091747	D17H6S56E-5	protein_coding	chr17:35133681-35138609	4929	chr17:35134586-35137737	1221	1221	FALSE	NA	NA	NA	NA	NA	NA	NA	7.0008	6.9722	0.012	0.97	8.1812	7.0514	1.0949	2.66e-07	FALSE	FALSE	FALSE
ENSMUST00000174705	ENSMUSG00000092352	Vmn2r-ps74	pseudogene	chr7:92860801-92861717	917	chr7:92860801-92861717	917	917	FALSE	NA	NA	NA	NA	NA	NA	NA	0.125	0.125	NA	NA	0.125	0.125	NA	NA	FALSE	FALSE	FALSE
ENSMUST00000174687	ENSMUSG00000092193	Cd9-ps	pseudogene	chr7:48938028-48938677	650	chr7:48938028-48938677	650	650	FALSE	NA	NA	NA	NA	NA	NA	NA	0.6215	1.1375	-0.2316	NA	9.7009	8.2846	1.3948	3.54e-11	FALSE	FALSE	FALSE
ENSMUST00000174686	ENSMUSG00000092290	Gm20452	pseudogene	chr17:36637305-36638526	1222	chr17:36637305-36638526	513	513	FALSE	NA	NA	NA	NA	NA	NA	NA	0.963	1.479	-0.2316	NA	0.963	0.963	NA	NA	FALSE	FALSE	FALSE
ENSMUST00000174682	ENSMUSG00000092439	Vmn2r-ps37	pseudogene	chr7:7594565-7598040	3476	chr7:7594565-7598040	1331	1331	FALSE	NA	NA	NA	NA	NA	NA	NA	0.1916	0.9152	-0.3221	0.767	-0.4125	-0.4125	NA	NA	FALSE	FALSE	FALSE
ENSMUST00000174678	ENSMUSG00000057443	Olfr138	protein_coding	chr17:38398012-38412656	14645	chr17:38398012-38411796	347	79	FALSE	NA	NA	NA	NA	NA	NA	NA	1.527	1.527	NA	NA	3.662	3.662	NA	NA	FALSE	FALSE	FALSE
ENSMUST00000174677	ENSMUSG00000092388	Olfr306-ps1	pseudogene	chr7:93501602-93502229	628	chr7:93501602-93502229	628	628	FALSE	NA	NA	NA	NA	NA	NA	NA	0.6712	0.9931	-0.102	NA	0.6712	0.7955	0.1265	0.936	FALSE	FALSE	FALSE
ENSMUST00000174675	ENSMUSG00000081724	Olfr129	protein_coding	chr17:38191544-38196729	5186	chr17:38192305-38196729	477	211	FALSE	NA	NA	NA	NA	NA	NA	NA	1.0679	1.3666	-0.102	NA	2.2447	2.2447	NA	NA	FALSE	FALSE	FALSE
ENSMUST00000174664	ENSMUSG00000092345	Gm20503	protein_coding	chr4:59016082-59054760	38679	chr4:59016082-59054760	1294	450	FALSE	TRUE	22.7138	23.353	-0.6392	0.0528	NA	NA	-0.3718	-0.3718	NA	NA	1.152	1.152	NA	NA	FALSE	FALSE	FALSE
ENSMUST00000174661	ENSMUSG00000028023	Pitx2	protein_coding	chr3:128902796-128922509	19714	chr3:128902796-128921985	1419	951	FALSE	NA	NA	NA	NA	NA	NA	NA	8.5745	7.107	1.4779	2.31e-12	7.5094	6.5003	1.043	0.00055	FALSE	FALSE	FALSE
ENSMUST00000174657	ENSMUSG00000092561	Gm4011	pseudogene	chr7:8917487-8936823	19337	chr7:8917487-8936823	2555	2555	FALSE	NA	NA	NA	NA	NA	NA	NA	-1.3533	-0.2693	-0.7514	NA	-1.3533	-1.3533	NA	NA	FALSE	FALSE	FALSE
ENSMUST00000174655	ENSMUSG00000092269	Gm9577	pseudogene	chr17:37977255-37979874	2620	chr17:37977255-37979874	2620	2620	FALSE	NA	NA	NA	NA	NA	NA	NA	-1.3896	-1.0676	-0.102	NA	5.1619	4.2795	0.8441	0.0146	FALSE	FALSE	FALSE
ENSMUST00000174652	ENSMUSG00000092393	Gm20399	pseudogene	chr7:5856621-5856758	138	chr7:5856621-5856758	138	138	FALSE	NA	NA	NA	NA	NA	NA	NA	2.8573	3.1792	-0.102	NA	2.8573	3.1441	0.0534	0.975	FALSE	FALSE	FALSE
ENSMUST00000174643	ENSMUSG00000092582	Vmn1r158	protein_coding	chr7:23574878-23575801	924	chr7:23574878-23575801	924	921	FALSE	NA	NA	NA	NA	NA	NA	NA	0.114	0.114	NA	NA	0.1187	0.1187	NA	NA	FALSE	FALSE	FALSE
ENSMUST00000174641	ENSMUSG00000041444	Arhgap32	protein_coding	chr9:31923721-32076031	152311	chr9:31923721-32076031	13568	6267	FALSE	TRUE	23.6415	23.1587	0.4828	0.337	NA	NA	5.0775	5.5875	-0.4963	0.00465	6.4074	6.5242	-0.1163	0.84	FALSE	FALSE	FALSE
ENSMUST00000174638	ENSMUSG00000092359	Vmn1r-ps68	pseudogene	chr7:12989450-12989848	399	chr7:12989450-12989848	399	399	FALSE	NA	NA	NA	NA	NA	NA	NA	1.3255	1.3255	NA	NA	1.3255	1.3255	NA	NA	FALSE	FALSE	FALSE
ENSMUST00000174637	ENSMUSG00000092479	Gm8677	protein_coding	chr7:23318983-23319906	924	chr7:23318983-23319906	924	921	FALSE	NA	NA	NA	NA	NA	NA	NA	0.114	0.114	NA	NA	0.1187	0.1187	NA	NA	FALSE	FALSE	FALSE
ENSMUST00000174636	ENSMUSG00000092431	Vmn2r-ps70	pseudogene	chr7:92660358-92660659	302	chr7:92660358-92660659	302	302	FALSE	NA	NA	NA	NA	NA	NA	NA	1.7274	1.7274	NA	NA	1.7274	1.7274	NA	NA	FALSE	FALSE	FALSE
ENSMUST00000174634	ENSMUSG00000092326	Vmn1r-ps55	pseudogene	chr7:12439306-12439697	392	chr7:12439306-12439697	392	392	FALSE	NA	NA	NA	NA	NA	NA	NA	1.3511	1.8671	-0.2316	NA	1.3511	1.3511	NA	NA	FALSE	FALSE	FALSE
ENSMUST00000174630	ENSMUSG00000092600	Gm20442	lincRNA	chr17:35880268-35901136	20869	chr17:35880268-35901136	492	492	FALSE	NA	NA	NA	NA	NA	NA	NA	4.3864	4.7359	-0.5248	0.485	5.0097	4.0483	0.8038	0.344	FALSE	FALSE	FALSE
ENSMUST00000174626	ENSMUSG00000092339	Gm4831	pseudogene	chr17:37250800-37251393	594	chr17:37250800-37251393	594	594	FALSE	NA	NA	NA	NA	NA	NA	NA	0.7515	0.7515	NA	NA	0.7515	0.7515	NA	NA	FALSE	FALSE	FALSE
ENSMUST00000174624	ENSMUSG00000092523	Gm18191	pseudogene	chr7:8169386-8173307	3922	chr7:8169386-8173307	824	824	FALSE	NA	NA	NA	NA	NA	NA	NA	3.8963	4.6063	-0.7247	0.221	0.2793	0.2793	NA	NA	FALSE	FALSE	FALSE
ENSMUST00000174622	ENSMUSG00000092501	Gm4172	protein_coding	chr7:22330189-22331109	921	chr7:22330189-22331109	921	918	FALSE	NA	NA	NA	NA	NA	NA	NA	0.1187	0.1187	NA	NA	0.1234	0.1234	NA	NA	FALSE	FALSE	FALSE
ENSMUST00000174619	ENSMUSG00000092237	Vmn1r-ps27	pseudogene	chr6:89755002-89755986	985	chr6:89755002-89755986	985	985	FALSE	NA	NA	NA	NA	NA	NA	NA	0.3437	0.8374	-0.3315	NA	0.0218	0.0218	NA	NA	FALSE	FALSE	FALSE
ENSMUST00000174600	ENSMUSG00000092525	Gm20461	lincRNA	chr17:34777791-34780922	3132	chr17:34777791-34780922	305	305	FALSE	NA	NA	NA	NA	NA	NA	NA	1.7131	1.7131	NA	NA	1.7131	2.0916	0.011	0.993	FALSE	FALSE	FALSE
ENSMUST00000174597	ENSMUSG00000092202	Stk19-ps1	pseudogene	chr17:34881698-34884099	2402	chr17:34881698-34884099	517	517	FALSE	NA	NA	NA	NA	NA	NA	NA	4.7836	4.7162	0.023	0.975	4.7857	2.6786	1.6544	0.0167	FALSE	FALSE	FALSE
ENSMUST00000174596	ENSMUSG00000092382	Vmn2r-ps59	pseudogene	chr7:49633828-49633962	135	chr7:49633828-49633962	135	135	FALSE	NA	NA	NA	NA	NA	NA	NA	2.889	2.889	NA	NA	2.889	2.889	NA	NA	FALSE	FALSE	FALSE
ENSMUST00000174582	ENSMUSG00000092513	Gm20542	pseudogene	chr17:38079965-38080336	372	chr17:38079965-38080336	372	372	FALSE	NA	NA	NA	NA	NA	NA	NA	1.4266	1.7486	-0.102	NA	2.0589	1.4266	0.2706	0.779	FALSE	FALSE	FALSE
ENSMUST00000174580	ENSMUSG00000092280	Gm20411	pseudogene	chr7:9019378-9021053	1676	chr7:9019378-9021053	1676	1676	FALSE	NA	NA	NA	NA	NA	NA	NA	-0.4231	-0.0943	-0.1629	NA	-0.745	-0.745	NA	NA	FALSE	FALSE	FALSE
ENSMUST00000174576	ENSMUSG00000092299	Psmb9	protein_coding	chr17:34318933-34324709	5777	chr17:34318933-34324709	1351	657	FALSE	NA	NA	NA	NA	NA	NA	NA	-0.434	-0.434	NA	NA	0.606	0.606	NA	NA	FALSE	FALSE	FALSE
ENSMUST00000174565	ENSMUSG00000092248	Vmn1r-ps63	pseudogene	chr7:12723670-12724658	989	chr7:12723670-12724658	989	989	FALSE	NA	NA	NA	NA	NA	NA	NA	0.016	0.3379	-0.102	NA	0.016	0.016	NA	NA	FALSE	FALSE	FALSE
ENSMUST00000174564	ENSMUSG00000072675	Gm10394	protein_coding	chr14:26937835-26949273	11439	chr14:26938659-26948014	956	568	FALSE	NA	NA	NA	NA	NA	NA	NA	1.021	5.1983	-3.9302	1.79e-09	0.816	0.816	NA	NA	FALSE	FALSE	FALSE
ENSMUST00000174562	ENSMUSG00000092379	Alx3	protein_coding	chr3:107397949-107408792	10844	chr3:107397949-107408792	1972	1029	FALSE	NA	NA	NA	NA	NA	NA	NA	-0.9797	-0.6577	-0.102	NA	-0.0412	-0.0412	NA	NA	FALSE	FALSE	FALSE
ENSMUST00000174558	ENSMUSG00000092225	Gm2381	protein_coding	chr7:50072199-50122604	50406	chr7:50072199-50122604	4073	915	FALSE	NA	NA	NA	NA	NA	NA	NA	4.454	6.3552	-1.7654	1.08e-08	3.6815	3.7847	-0.0215	0.993	FALSE	FALSE	FALSE
ENSMUST00000174548	ENSMUSG00000015165	Hnrnpl	protein_coding	chr7:29593560-29607285	13726	chr7:29593560-29607285	2679	1758	TRUE	TRUE	32.7553	33.9023	-1.147	0.00085	NA	-0.25914	10.7296	10.3045	0.426	0.00366	12.2684	12.0906	0.1742	0.361	FALSE	FALSE	FALSE
ENSMUST00000174545	ENSMUSG00000021952	Xpo4	protein_coding	chr14:58199839-58284267	84429	chr14:58199839-58284267	5199	3453	TRUE	TRUE	28.6821	28.6721	0.01	0.943	NA	NA	8.2066	7.7256	0.4761	0.00496	7.0878	6.7337	0.317	0.295	FALSE	FALSE	FALSE
ENSMUST00000174534	ENSMUSG00000090509	Sfta2	protein_coding	chr17:35738494-35787516	49023	chr17:35738523-35787510	694	694	FALSE	NA	NA	NA	NA	NA	NA	NA	1.2582	1.3426	-0.1135	NA	0.527	0.527	NA	NA	FALSE	FALSE	FALSE
ENSMUST00000174523	ENSMUSG00000092623	Gm20413	pseudogene	chr7:92322974-92337622	14649	chr7:92322974-92337622	1787	1787	FALSE	NA	NA	NA	NA	NA	NA	NA	-0.8375	-0.5389	-0.102	NA	-0.8375	-0.8375	NA	NA	FALSE	FALSE	FALSE
ENSMUST00000174520	ENSMUSG00000092516	Gm20397	pseudogene	chr9:116974645-116975006	362	chr9:116974645-116975006	362	362	FALSE	NA	NA	NA	NA	NA	NA	NA	1.4659	1.7879	-0.102	NA	1.4659	1.4659	NA	NA	FALSE	FALSE	FALSE
ENSMUST00000174518	ENSMUSG00000053644	Aldh7a1	protein_coding	chr18:56669341-56732605	63265	chr18:56684376-56732605	4131	1533	FALSE	TRUE	29.3594	29.0146	0.3448	0.0488	NA	NA	7.8274	7.1881	0.6393	1.08e-05	8.8758	8.4419	0.4001	0.0903	FALSE	FALSE	FALSE
ENSMUST00000174516	ENSMUSG00000092488	Gm18159	pseudogene	chr6:142058977-142060046	1070	chr6:142058977-142060046	1070	1070	FALSE	NA	NA	NA	NA	NA	NA	NA	-0.0976	0.5532	-0.3482	NA	0.468	0.4184	0.1155	0.949	FALSE	FALSE	FALSE
ENSMUST00000174515	ENSMUSG00000092614	Vmn2r-ps47	pseudogene	chr7:9607460-9620784	13325	chr7:9607460-9620784	2556	2556	FALSE	NA	NA	NA	NA	NA	NA	NA	-1.3539	-0.5059	-0.5515	NA	-1.3539	-1.3539	NA	NA	FALSE	FALSE	FALSE
ENSMUST00000174509	ENSMUSG00000092245	Gm17973	pseudogene	chr1:121883372-121883891	520	chr1:121883372-121883891	520	520	FALSE	NA	NA	NA	NA	NA	NA	NA	0.9434	1.5663	-0.2432	NA	0.9434	0.9434	NA	NA	FALSE	FALSE	FALSE
ENSMUST00000174505	ENSMUSG00000092287	Vmn2r-ps77	pseudogene	chr7:92970449-92970768	320	chr7:92970449-92970768	320	320	FALSE	NA	NA	NA	NA	NA	NA	NA	1.6439	1.9658	-0.102	NA	1.6439	1.6439	NA	NA	FALSE	FALSE	FALSE
ENSMUST00000174499	ENSMUSG00000053046	Brsk2	protein_coding	chr7:149135656-149190152	54497	chr7:149135991-149190152	4223	2205	FALSE	TRUE	26.4868	27.9036	-1.4168	0.00793	NA	NA	4.6089	7.2424	-2.5664	1.96e-25	7.1033	8.0277	-0.8966	6.53e-05	FALSE	FALSE	FALSE
ENSMUST00000174484	ENSMUSG00000022216	Psme1	protein_coding	chr14:56196960-56200366	3407	chr14:56196960-56200183	882	715	FALSE	TRUE	30.9966	31.1048	-0.1082	0.563	NA	NA	9.9885	9.7673	0.22	0.152	10.8421	10.5129	0.326	0.0443	FALSE	FALSE	FALSE
ENSMUST00000174462	ENSMUSG00000060510	Zfp266	protein_coding	chr9:20299512-20325861	26350	chr9:20299512-20325861	6283	1812	FALSE	TRUE	23.8676	23.0115	0.8561	0.07	NA	NA	8.5353	9.585	-1.0365	1.78e-06	8.9169	9.3403	-0.4173	0.0161	FALSE	FALSE	FALSE
ENSMUST00000174460	ENSMUSG00000092208	Vmn1r-ps58	pseudogene	chr7:12562299-12563138	840	chr7:12562299-12563138	840	840	FALSE	NA	NA	NA	NA	NA	NA	NA	0.2515	0.2515	NA	NA	0.2515	0.2515	NA	NA	FALSE	FALSE	FALSE
ENSMUST00000174459	ENSMUSG00000090523	Gypc	protein_coding	chr18:32687976-32719688	31713	chr18:32687976-32719688	2180	285	FALSE	NA	NA	NA	NA	NA	NA	NA	1.9426	2.7505	-0.7442	0.277	4.2704	3.4103	0.5598	0.71	FALSE	FALSE	FALSE
ENSMUST00000174451	ENSMUSG00000092297	Gm4214	protein_coding	chr7:23768733-23769692	960	chr7:23768733-23769692	960	942	FALSE	NA	NA	NA	NA	NA	NA	NA	0.0589	0.3576	-0.102	NA	0.0862	0.0862	NA	NA	FALSE	FALSE	FALSE
ENSMUST00000174450	ENSMUSG00000034308	Sdr42e1	protein_coding	chr8:120185299-120197589	12291	chr8:120187233-120197589	819	568	FALSE	NA	NA	NA	NA	NA	NA	NA	3.9145	3.2899	0.6075	0.391	3.2755	3.8864	-0.3955	0.844	FALSE	FALSE	FALSE
ENSMUST00000174447	ENSMUSG00000092444	Gm18733	pseudogene	chr17:35415121-35416359	1239	chr17:35415121-35416176	401	401	FALSE	NA	NA	NA	NA	NA	NA	NA	1.3183	1.9691	-0.2507	NA	4.6517	4.7593	-0.011	0.994	FALSE	FALSE	FALSE
ENSMUST00000174444	ENSMUSG00000092521	Gm4271	pseudogene	chr17:36869940-36871453	1514	chr17:36869940-36871453	676	676	FALSE	NA	NA	NA	NA	NA	NA	NA	0.5649	1.0809	-0.2316	NA	0.5649	0.5649	NA	NA	FALSE	FALSE	FALSE
ENSMUST00000174441	ENSMUSG00000092619	Gm20438	pseudogene	chr7:8481579-8484106	2528	chr7:8481579-8484106	329	329	FALSE	NA	NA	NA	NA	NA	NA	NA	1.9258	2.9258	-0.7389	NA	1.6038	1.6038	NA	NA	FALSE	FALSE	FALSE
ENSMUST00000174440	ENSMUSG00000092242	Gm20515	lincRNA	chr3:34326295-34334019	7725	chr3:34326295-34334019	4824	4824	FALSE	NA	NA	NA	NA	NA	NA	NA	-1.7542	-0.8161	-0.5898	0.569	-2.2702	-1.8917	0.011	0.993	FALSE	FALSE	FALSE
ENSMUST00000174438	ENSMUSG00000092433	Vmn2r-ps40	pseudogene	chr7:7795610-7811315	15706	chr7:7795610-7811315	2558	2558	FALSE	NA	NA	NA	NA	NA	NA	NA	-1.355	0.7955	-1.8227	0.0509	-1.355	-1.355	NA	NA	FALSE	FALSE	FALSE
ENSMUST00000174433	ENSMUSG00000070848	Gm10302	protein_coding	chr7:8246140-8271740	25601	chr7:8246221-8271740	3535	2556	FALSE	NA	NA	NA	NA	NA	NA	NA	-0.261	0.9181	-1.0969	0.215	-1.3539	-1.3539	NA	NA	FALSE	FALSE	FALSE
ENSMUST00000174431	ENSMUSG00000092613	Gm16456	pseudogene	chr7:23883569-23884488	920	chr7:23883569-23884488	920	920	FALSE	NA	NA	NA	NA	NA	NA	NA	0.1203	0.6363	-0.2316	NA	0.1203	0.1203	NA	NA	FALSE	FALSE	FALSE
ENSMUST00000174430	ENSMUSG00000092324	Gm3616	pseudogene	chr7:8788645-8804362	15718	chr7:8788645-8804362	2514	2514	FALSE	NA	NA	NA	NA	NA	NA	NA	-1.33	-1.33	NA	NA	-1.33	-1.33	NA	NA	FALSE	FALSE	FALSE
ENSMUST00000174425	ENSMUSG00000092215	Gm20419	lincRNA	chr17:35617084-35617673	590	chr17:35617084-35617673	543	543	FALSE	NA	NA	NA	NA	NA	NA	NA	2.0637	2.1913	-0.3139	0.775	0.881	0.881	NA	NA	FALSE	FALSE	FALSE
ENSMUST00000174421	ENSMUSG00000031558	Slit2	protein_coding	chr5:48374394-48697521	323128	chr5:48376050-48695761	5139	4626	FALSE	TRUE	23.3246	22.8285	0.496	0.56	NA	NA	4.7814	7.0091	-2.1493	7.23e-15	5.9136	7.4461	-1.5039	3.14e-18	FALSE	FALSE	FALSE
ENSMUST00000174416	ENSMUSG00000078886	Gm2026	protein_coding	chr2:175964463-175979435	14973	chr2:175964511-175979435	532	342	FALSE	NA	NA	NA	NA	NA	NA	NA	9.5621	10.2282	-0.6997	0.0062	1.5479	1.5479	NA	NA	FALSE	FALSE	FALSE
ENSMUST00000174407	ENSMUSG00000092416	Zfp141	protein_coding	chr7:49728756-49761096	32341	chr7:49728756-49761096	4069	2055	FALSE	NA	NA	NA	NA	NA	NA	NA	6.1115	7.7241	-1.5575	1.67e-12	4.222	5.2323	-0.9108	0.0408	FALSE	FALSE	FALSE
ENSMUST00000174403	ENSMUSG00000092465	Gm4425	pseudogene	chr12:22118233-22212595	94363	chr12:22118233-22212595	1240	1240	FALSE	NA	NA	NA	NA	NA	NA	NA	3.6166	5.0483	-1.4881	0.00451	0.3219	1.0402	-0.2426	0.936	FALSE	FALSE	FALSE
ENSMUST00000174393	ENSMUSG00000092195	Vmn2r-ps87	pseudogene	chr7:94033375-94034250	876	chr7:94033375-94034250	876	876	FALSE	NA	NA	NA	NA	NA	NA	NA	0.191	0.8139	-0.2433	NA	0.191	0.191	NA	NA	FALSE	FALSE	FALSE
ENSMUST00000174380	ENSMUSG00000092239	1700031A10Rik	antisense	chr17:37060737-37070377	9641	chr17:37060737-37070377	656	656	FALSE	NA	NA	NA	NA	NA	NA	NA	0.6082	1.1242	-0.2316	NA	0.6082	0.6082	NA	NA	FALSE	FALSE	FALSE
ENSMUST00000174378	ENSMUSG00000092508	Gm4256	pseudogene	chr17:36544384-36546494	2111	chr17:36544384-36546494	939	939	FALSE	NA	NA	NA	NA	NA	NA	NA	0.0908	0.5659	-0.2316	NA	0.0908	0.0908	NA	NA	FALSE	FALSE	FALSE
ENSMUST00000174374	ENSMUSG00000092498	Vmn1r109	protein_coding	chr7:21357947-21358840	894	chr7:21357947-21358840	894	891	FALSE	NA	NA	NA	NA	NA	NA	NA	0.1617	0.1617	NA	NA	0.1665	0.1665	NA	NA	FALSE	FALSE	FALSE
ENSMUST00000174370	ENSMUSG00000036962	Gm101	protein_coding	chr1:121819918-121893811	73894	chr1:121819918-121893767	2871	2508	FALSE	NA	NA	NA	NA	NA	NA	NA	-0.6108	0.1292	-0.545	0.605	-1.3265	-0.9592	0.0404	0.983	FALSE	FALSE	FALSE
ENSMUST00000174368	ENSMUSG00000070847	Vmn2r30	protein_coding	chr7:7264434-7290242	25809	chr7:7264434-7290242	3688	1740	FALSE	NA	NA	NA	NA	NA	NA	NA	0.0432	1.4231	-1.3259	0.0881	-0.7991	-0.7991	NA	NA	FALSE	FALSE	FALSE
ENSMUST00000174365	ENSMUSG00000092553	Gm20428	pseudogene	chr1:39333128-39333410	283	chr1:39333128-39333410	283	283	FALSE	NA	NA	NA	NA	NA	NA	NA	1.8211	2.1431	-0.102	NA	1.8211	3.3117	-0.5033	0.618	FALSE	FALSE	FALSE
ENSMUST00000174364	ENSMUSG00000092594	Gm4141	protein_coding	chr7:21160670-21161590	921	chr7:21160670-21161590	921	918	FALSE	NA	NA	NA	NA	NA	NA	NA	0.1187	0.1187	NA	NA	0.1234	0.1234	NA	NA	FALSE	FALSE	FALSE
ENSMUST00000174362	ENSMUSG00000061549	Olfr301	protein_coding	chr7:93552359-93561809	9451	chr7:93552359-93561809	1209	933	FALSE	NA	NA	NA	NA	NA	NA	NA	-0.2738	-0.2738	NA	NA	0.1001	0.1001	NA	NA	FALSE	FALSE	FALSE
ENSMUST00000174345	ENSMUSG00000092366	Gm17782	pseudogene	chr17:36293478-36293754	277	chr17:36293478-36293754	277	277	FALSE	NA	NA	NA	NA	NA	NA	NA	1.852	1.852	NA	NA	1.852	1.852	NA	NA	FALSE	FALSE	FALSE
ENSMUST00000174341	ENSMUSG00000092464	Gm8902	pseudogene	chr7:27030918-27032977	2060	chr7:27030918-27032977	1096	1096	FALSE	NA	NA	NA	NA	NA	NA	NA	1.6119	1.4236	0.2215	0.839	2.5593	2.493	0.0513	0.988	FALSE	FALSE	FALSE
ENSMUST00000174340	ENSMUSG00000092172	Gm20523	pseudogene	chr17:36842669-36843792	1124	chr17:36842669-36843792	1124	1124	FALSE	NA	NA	NA	NA	NA	NA	NA	-0.1686	-0.1686	NA	NA	-0.1686	0.033	0.0951	0.938	FALSE	FALSE	FALSE
ENSMUST00000174329	ENSMUSG00000092552	Gm4287	pseudogene	chr6:90185683-90186267	585	chr6:90185683-90186267	585	585	FALSE	NA	NA	NA	NA	NA	NA	NA	3.1849	4.1464	-0.8819	0.257	6.0169	5.6664	0.3362	0.738	FALSE	FALSE	FALSE
ENSMUST00000174328	ENSMUSG00000092575	Gm5583	pseudogene	chr7:9046767-9059770	13004	chr7:9046767-9059770	1529	1529	FALSE	NA	NA	NA	NA	NA	NA	NA	-0.169	0.6624	-0.679	0.5	-0.6126	-0.6126	NA	NA	FALSE	FALSE	FALSE
ENSMUST00000174320	ENSMUSG00000079096	Gm6309	protein_coding	chr5:146979552-146996880	17329	chr5:146979552-146982297	1154	945	FALSE	NA	NA	NA	NA	NA	NA	NA	0.1153	1.0684	-0.7335	NA	0.0816	0.0816	NA	NA	FALSE	FALSE	FALSE
ENSMUST00000174316	ENSMUSG00000092207	Vmn1r-ps75	pseudogene	chr7:22177360-22178279	920	chr7:22177360-22178279	920	920	FALSE	NA	NA	NA	NA	NA	NA	NA	0.1203	0.6363	-0.2316	NA	0.1203	0.1203	NA	NA	FALSE	FALSE	FALSE
ENSMUST00000174304	ENSMUSG00000092229	Gm4433	pseudogene	chr12:23674792-23676692	1901	chr12:23674792-23676692	505	505	FALSE	NA	NA	NA	NA	NA	NA	NA	2.4503	2.6456	-0.2793	0.798	0.9856	1.1491	0.1124	0.936	FALSE	FALSE	FALSE
ENSMUST00000174302	ENSMUSG00000020923	Ubtf	protein_coding	chr11:102165874-102181056	15183	chr11:102165874-102180410	4692	2292	TRUE	TRUE	29.9878	30.6328	-0.6451	0.00741	NA	NA	8.7197	8.1719	0.5387	0.000168	9.8233	9.7408	0.0766	0.89	FALSE	FALSE	FALSE
ENSMUST00000174292	ENSMUSG00000092628	Vmn2r-ps71	pseudogene	chr7:92730018-92730892	875	chr7:92730018-92730892	875	875	FALSE	NA	NA	NA	NA	NA	NA	NA	0.1926	0.1926	NA	NA	0.1926	0.3561	0.1124	0.936	FALSE	FALSE	FALSE
ENSMUST00000174289	ENSMUSG00000092236	Vmn1r-ps78	pseudogene	chr7:22791103-22792026	924	chr7:22791103-22792026	924	924	FALSE	NA	NA	NA	NA	NA	NA	NA	0.114	0.114	NA	NA	0.114	0.114	NA	NA	FALSE	FALSE	FALSE
ENSMUST00000174286	ENSMUSG00000033735	Spr	protein_coding	chr6:85083672-85087760	4089	chr6:85084092-85087756	677	657	FALSE	TRUE	29.9635	29.6774	0.2861	0.163	NA	NA	8.9482	8.4405	0.5168	0.0147	8.3265	7.6391	0.6124	0.0723	FALSE	FALSE	FALSE
ENSMUST00000174285	ENSMUSG00000092570	2210019I11Rik	antisense	chr5:148040172-148083097	42926	chr5:148040172-148083097	1444	1444	FALSE	NA	NA	NA	NA	NA	NA	NA	0.0929	2.5038	-2.1501	0.0128	-0.5301	0.5265	-0.2056	0.934	FALSE	FALSE	FALSE
ENSMUST00000174284	ENSMUSG00000092230	Gm18889	pseudogene	chr15:36049753-36050681	929	chr15:36049753-36050681	929	929	FALSE	NA	NA	NA	NA	NA	NA	NA	3.4166	3.1954	0.1929	0.811	4.9776	5.2826	-0.2862	0.805	FALSE	FALSE	FALSE
ENSMUST00000174262	ENSMUSG00000092401	Olfr300-ps1	pseudogene	chr7:93591531-93592436	906	chr7:93591531-93592436	906	906	FALSE	NA	NA	NA	NA	NA	NA	NA	0.1424	0.958	-0.445	NA	0.1424	0.1424	NA	NA	FALSE	FALSE	FALSE
ENSMUST00000174261	ENSMUSG00000092304	Gm20530	pseudogene	chr17:36231126-36231708	583	chr17:36231126-36231708	260	260	FALSE	NA	NA	NA	NA	NA	NA	NA	1.9434	2.2653	-0.102	NA	1.9434	2.2768	0.0508	0.975	FALSE	FALSE	FALSE
ENSMUST00000174258	ENSMUSG00000092429	Gm18958	pseudogene	chr7:91949544-91951673	2130	chr7:91949544-91951673	762	762	FALSE	NA	NA	NA	NA	NA	NA	NA	0.8357	1.3849	-0.4471	NA	0.3921	0.5556	0.1124	0.936	FALSE	FALSE	FALSE
ENSMUST00000174256	ENSMUSG00000092263	Vmn2r-ps79	pseudogene	chr7:93115526-93115902	377	chr7:93115526-93115902	377	377	FALSE	NA	NA	NA	NA	NA	NA	NA	1.4074	1.4074	NA	NA	1.4074	1.4074	NA	NA	FALSE	FALSE	FALSE
ENSMUST00000174252	ENSMUSG00000069539	Scyl2	protein_coding	chr10:89101466-89149030	47565	chr10:89101466-89149030	4817	2790	FALSE	TRUE	27.8036	28.434	-0.6304	0.00993	NA	NA	8.7929	8.6048	0.1722	0.383	7.9177	8.3584	-0.4423	0.0371	FALSE	FALSE	FALSE
ENSMUST00000174250	ENSMUSG00000067203	H2-K2	pseudogene	chr17:34111731-34115733	4003	chr17:34111731-34115733	1115	1115	FALSE	NA	NA	NA	NA	NA	NA	NA	3.1792	2.9886	0.1547	0.846	2.0571	0.9805	0.6607	0.584	FALSE	FALSE	FALSE
ENSMUST00000174239	ENSMUSG00000092311	Vmn1r-ps26	pseudogene	chr6:89739443-89740282	840	chr6:89739443-89740282	840	840	FALSE	NA	NA	NA	NA	NA	NA	NA	0.2515	0.5502	-0.102	NA	0.2515	0.2515	NA	NA	FALSE	FALSE	FALSE
ENSMUST00000174238	ENSMUSG00000092568	Olfr759-ps1	pseudogene	chr17:37544706-37545426	721	chr17:37544706-37545426	721	721	FALSE	NA	NA	NA	NA	NA	NA	NA	0.4719	0.7939	-0.102	NA	0.4719	0.4719	NA	NA	FALSE	FALSE	FALSE
ENSMUST00000174236	ENSMUSG00000038843	Gcnt1	protein_coding	chr19:17400631-17431157	30527	chr19:17400631-17431157	4606	1296	FALSE	NA	NA	NA	NA	NA	NA	NA	9.6694	8.3281	1.3443	2.94e-15	6.4616	5.3399	1.0995	0.000216	FALSE	FALSE	FALSE
ENSMUST00000174235	ENSMUSG00000092476	Vmn1r-ps65	pseudogene	chr7:12799944-12800894	951	chr7:12799944-12800894	951	951	FALSE	NA	NA	NA	NA	NA	NA	NA	0.0725	0.6954	-0.2433	NA	0.667	0.0725	0.2492	0.79	FALSE	FALSE	FALSE
ENSMUST00000174232	ENSMUSG00000091973	Gm20474	pseudogene	chr12:24211356-24319630	108275	chr12:24211356-24319630	1277	1277	FALSE	NA	NA	NA	NA	NA	NA	NA	5.6195	5.917	-0.3007	0.326	-0.3528	0.8236	-0.3811	0.759	FALSE	FALSE	FALSE
ENSMUST00000174229	ENSMUSG00000022394	L3mbtl2	protein_coding	chr15:81494319-81518745	24427	chr15:81494364-81518735	2578	2217	FALSE	TRUE	24.4514	25.2538	-0.8024	0.105	NA	NA	7.7429	7.2671	0.4665	0.00706	6.5434	7.0251	-0.4823	0.0654	FALSE	FALSE	FALSE
ENSMUST00000174222	ENSMUSG00000092330	Vmn2r-ps82	pseudogene	chr7:93202210-93211971	9762	chr7:93202210-93211971	1641	1641	FALSE	NA	NA	NA	NA	NA	NA	NA	-0.7146	-0.3926	-0.102	NA	-0.7146	-0.7146	NA	NA	FALSE	FALSE	FALSE
ENSMUST00000174221	ENSMUSG00000092485	Rpl9-ps5	pseudogene	chr17:36794001-36794571	571	chr17:36794001-36794571	571	571	FALSE	NA	NA	NA	NA	NA	NA	NA	0.8084	1.3245	-0.2316	NA	1.403	1.3544	0.0947	0.965	FALSE	FALSE	FALSE
ENSMUST00000174217	ENSMUSG00000092522	Gm20389	antisense	chr3:154371622-154374307	2686	chr3:154371622-154374307	1006	1006	FALSE	NA	NA	NA	NA	NA	NA	NA	-0.0086	-0.0086	NA	NA	-0.0086	-0.0086	NA	NA	FALSE	FALSE	FALSE
ENSMUST00000174213	ENSMUSG00000021959	Lats2	protein_coding	chr14:58260914-58377225	116312	chr14:58309935-58364958	4001	357	FALSE	NA	NA	NA	NA	NA	NA	NA	7.1769	6.2934	0.881	2.28e-06	4.5409	4.0295	0.3651	0.866	FALSE	FALSE	FALSE
ENSMUST00000174210	ENSMUSG00000030522	Mtmr10	protein_coding	chr7:71432539-71485293	52755	chr7:71432668-71482915	2477	570	FALSE	TRUE	22.3197	22.1241	0.1956	0.648	NA	NA	8.8385	7.5679	1.2683	4.86e-16	6.0623	5.6534	0.3682	0.693	FALSE	FALSE	FALSE
ENSMUST00000174204	ENSMUSG00000062818	Vmn1r51	protein_coding	chr6:90072637-90080984	8348	chr6:90072637-90080984	2704	987	FALSE	NA	NA	NA	NA	NA	NA	NA	-1.1132	-0.7843	-0.2722	NA	0.0189	0.0189	NA	NA	FALSE	FALSE	FALSE
ENSMUST00000174200	ENSMUSG00000092295	Gm20543	pseudogene	chr17:38074311-38077733	3423	chr17:38074311-38077733	726	726	FALSE	NA	NA	NA	NA	NA	NA	NA	0.462	0.7839	-0.102	NA	0.462	0.462	NA	NA	FALSE	FALSE	FALSE
ENSMUST00000174198	ENSMUSG00000092234	Gm3595	pseudogene	chr7:8538923-8545047	6125	chr7:8538923-8545047	876	876	FALSE	NA	NA	NA	NA	NA	NA	NA	0.191	2.047	-1.6031	0.0861	0.191	0.191	NA	NA	FALSE	FALSE	FALSE
ENSMUST00000174193	ENSMUSG00000032517	Mobp	protein_coding	chr9:120058860-120090602	31743	chr9:120058860-120090602	2609	243	FALSE	NA	NA	NA	NA	NA	NA	NA	3.1851	1.2557	1.9396	0.000852	2.041	3.7414	-0.626	0.511	FALSE	FALSE	FALSE
ENSMUST00000174190	ENSMUSG00000073414	AU023871	protein_coding	chr17:35199638-35203129	3492	chr17:35201277-35203115	729	726	FALSE	NA	NA	NA	NA	NA	NA	NA	1.4488	1.4342	0	1	0.462	1.7896	-0.3489	0.792	FALSE	FALSE	FALSE
ENSMUST00000174189	ENSMUSG00000047146	Tet1	protein_coding	chr10:62267318-62361866	94549	chr10:62267325-62361866	14369	6117	FALSE	NA	NA	NA	NA	NA	NA	NA	4.139	4.6955	-0.5582	0.0048	3.4829	4.6454	-1.1178	9.29e-05	FALSE	FALSE	FALSE
ENSMUST00000174184	ENSMUSG00000092506	Vmn1r-ps77	pseudogene	chr7:22660379-22661299	921	chr7:22660379-22661299	921	921	FALSE	NA	NA	NA	NA	NA	NA	NA	0.1187	0.6347	-0.2316	NA	0.1187	0.1187	NA	NA	FALSE	FALSE	FALSE
ENSMUST00000174163	ENSMUSG00000050088	1600012H06Rik	protein_coding	chr17:15080189-15096575	16387	chr17:15080276-15096575	772	772	FALSE	NA	NA	NA	NA	NA	NA	NA	5.5271	5.0275	0.5232	0.24	3.7875	3.6213	0.2153	0.936	FALSE	FALSE	FALSE
ENSMUST00000174158	ENSMUSG00000054054	Olfr309	protein_coding	chr7:93454695-93462019	7325	chr7:93454695-93462019	1383	924	FALSE	NA	NA	NA	NA	NA	NA	NA	-0.4678	0.6631	-0.7581	NA	0.114	0.114	NA	NA	FALSE	FALSE	FALSE
ENSMUST00000174153	ENSMUSG00000044058	Mthfr-ps1	pseudogene	chr5:78902910-78903760	851	chr5:78902910-78903760	601	601	FALSE	NA	NA	NA	NA	NA	NA	NA	2.731	3.0822	-0.2528	0.8	4.7702	5.2296	-0.3958	0.761	FALSE	FALSE	FALSE
ENSMUST00000174150	ENSMUSG00000073166	Gm20472	pseudogene	chr12:22685582-22779713	94132	chr12:22685582-22779713	1240	1240	FALSE	NA	NA	NA	NA	NA	NA	NA	4.0922	5.4146	-1.3892	0.00411	2.0116	0.9883	0.6793	0.574	FALSE	FALSE	FALSE
ENSMUST00000174143	ENSMUSG00000079495	Gm11128	protein_coding	chr6:85758018-85770948	12931	chr6:85758018-85770948	1571	678	FALSE	NA	NA	NA	NA	NA	NA	NA	-0.3298	0.1883	-0.3463	NA	0.5606	0.5606	NA	NA	FALSE	FALSE	FALSE
ENSMUST00000174139	ENSMUSG00000092292	Olfr113	protein_coding	chr17:37711399-37712393	995	chr17:37711399-37712393	995	936	FALSE	NA	NA	NA	NA	NA	NA	NA	0.0072	0.0072	NA	NA	0.0954	0.0954	NA	NA	FALSE	FALSE	FALSE
ENSMUST00000174138	ENSMUSG00000092452	Vmn2r-ps45	pseudogene	chr7:9801514-9823093	21580	chr7:9801514-9823093	2435	2435	FALSE	NA	NA	NA	NA	NA	NA	NA	-0.1662	0.7411	-0.4358	0.68	-1.2839	-1.2839	NA	NA	FALSE	FALSE	FALSE
ENSMUST00000174131	ENSMUSG00000092206	Runx2	protein_coding	chr17:44744480-44951746	207267	chr17:44744854-44951576	1791	1788	FALSE	NA	NA	NA	NA	NA	NA	NA	-0.8408	-0.8408	NA	NA	-0.8383	-0.8383	NA	NA	FALSE	FALSE	FALSE
ENSMUST00000174123	ENSMUSG00000092611	Vmn2r-ps42	pseudogene	chr7:9207865-9223352	15488	chr7:9207865-9223352	2083	2083	FALSE	NA	NA	NA	NA	NA	NA	NA	-0.4357	-0.7367	0.2388	NA	-1.0587	-1.0587	NA	NA	FALSE	FALSE	FALSE
ENSMUST00000174119	ENSMUSG00000092217	Vmn2r-ps62	pseudogene	chr7:91958938-91959954	1017	chr7:91958938-91959954	616	616	FALSE	NA	NA	NA	NA	NA	NA	NA	0.699	0.699	NA	NA	0.699	0.699	NA	NA	FALSE	FALSE	FALSE
ENSMUST00000174116	ENSMUSG00000092423	Vmn1r63	protein_coding	chr7:5754331-5755233	903	chr7:5754331-5755233	903	900	FALSE	NA	NA	NA	NA	NA	NA	NA	0.1472	0.1472	NA	NA	0.152	0.152	NA	NA	FALSE	FALSE	FALSE
ENSMUST00000174114	ENSMUSG00000092355	Gm20514	lincRNA	chr3:34223741-34250637	26897	chr3:34223741-34250637	251	251	FALSE	NA	NA	NA	NA	NA	NA	NA	1.9942	2.3162	-0.102	NA	1.9942	1.9942	NA	NA	FALSE	FALSE	FALSE
ENSMUST00000174113	ENSMUSG00000020265	Sumo3	protein_coding	chr10:77068842-77104288	35447	chr10:77068942-77104288	512	225	FALSE	NA	NA	NA	NA	NA	NA	NA	10.9631	10.5174	0.4491	0.00384	11.4225	11.2036	0.216	0.344	FALSE	FALSE	FALSE
ENSMUST00000174112	ENSMUSG00000092450	Vmn1r-ps31	pseudogene	chr6:90006403-90006640	238	chr6:90006403-90006640	238	238	FALSE	NA	NA	NA	NA	NA	NA	NA	2.3578	2.071	0.1574	NA	2.071	2.071	NA	NA	FALSE	FALSE	FALSE
ENSMUST00000174106	ENSMUSG00000092580	Vmn1r-ps45	pseudogene	chr7:5881103-5882057	955	chr7:5881103-5882057	955	955	FALSE	NA	NA	NA	NA	NA	NA	NA	0.0664	0.0664	NA	NA	0.0664	0.0664	NA	NA	FALSE	FALSE	FALSE
ENSMUST00000174088	ENSMUSG00000092519	Actl9	protein_coding	chr17:33569842-33571213	1372	chr17:33569842-33571213	1372	1245	FALSE	NA	NA	NA	NA	NA	NA	NA	-0.4563	-0.4563	NA	NA	-0.3161	-0.3161	NA	NA	FALSE	FALSE	FALSE
ENSMUST00000174082	ENSMUSG00000092369	1700039E22Rik	antisense	chr19:44902983-44910428	7446	chr19:44902983-44910428	770	770	FALSE	NA	NA	NA	NA	NA	NA	NA	0.3771	0.8931	-0.2316	NA	0.3771	0.5787	0.0951	0.938	FALSE	FALSE	FALSE
ENSMUST00000174074	ENSMUSG00000092415	Gm20513	antisense	chr17:34430018-34442665	12648	chr17:34430018-34442665	537	537	FALSE	NA	NA	NA	NA	NA	NA	NA	0.897	1.8825	-0.7211	0.381	0.897	0.897	NA	NA	FALSE	FALSE	FALSE
ENSMUST00000174070	ENSMUSG00000050373	Snx21	protein_coding	chr2:164611323-164619316	7994	chr2:164611323-164617987	1446	444	FALSE	NA	NA	NA	NA	NA	NA	NA	7.9641	7.1307	0.8331	4.44e-07	6.9273	7.1174	-0.1576	0.926	FALSE	FALSE	FALSE
ENSMUST00000174066	ENSMUSG00000092356	Gm20532	protein_coding	chr2:26442159-26491154	48996	chr2:26442159-26491154	780	318	FALSE	NA	NA	NA	NA	NA	NA	NA	0.8021	0.3585	0.1574	NA	1.6529	1.6529	NA	NA	FALSE	FALSE	FALSE
ENSMUST00000174057	ENSMUSG00000092198	Gm20527	lincRNA	chr17:35602400-35603427	1028	chr17:35602400-35603427	511	511	FALSE	NA	NA	NA	NA	NA	NA	NA	1.2905	1.4846	-0.1269	NA	0.9686	0.9686	NA	NA	FALSE	FALSE	FALSE
ENSMUST00000174056	ENSMUSG00000058537	Dux	protein_coding	chr10:57685047-57688454	3408	chr10:57685047-57688454	2586	1134	FALSE	NA	NA	NA	NA	NA	NA	NA	-0.3141	2.4148	-2.6674	0.000733	-0.1814	0.1055	0.0534	0.975	FALSE	FALSE	FALSE
ENSMUST00000174052	ENSMUSG00000092514	Vmn1r-ps86	pseudogene	chr7:27040099-27040645	547	chr7:27040099-27040645	547	547	FALSE	NA	NA	NA	NA	NA	NA	NA	1.1573	1.1923	0.029	NA	0.8704	0.8704	NA	NA	FALSE	FALSE	FALSE
ENSMUST00000174049	ENSMUSG00000092376	Gm19203	pseudogene	chr7:94055506-94056444	939	chr7:94055506-94056444	939	939	FALSE	NA	NA	NA	NA	NA	NA	NA	0.0908	0.0908	NA	NA	2.2987	1.869	0.5161	0.758	FALSE	FALSE	FALSE
ENSMUST00000174048	ENSMUSG00000024309	H2-Ke2	protein_coding	chr17:34075766-34077288	1523	chr17:34075864-34077270	560	381	FALSE	NA	NA	NA	NA	NA	NA	NA	10.3786	10.3077	0.0713	0.659	10.7469	10.3341	0.4026	0.0378	FALSE	FALSE	FALSE
ENSMUST00000174037	ENSMUSG00000036185	Ng23	protein_coding	chr17:35162904-35164961	2058	chr17:35162904-35164859	665	288	FALSE	NA	NA	NA	NA	NA	NA	NA	2.6521	5.1265	-2.3624	0.000151	4.8507	4.6538	0.7655	0.451	FALSE	FALSE	FALSE
ENSMUST00000174028	ENSMUSG00000092565	Gm20477	pseudogene	chr9:79685915-79686194	280	chr9:79685915-79686194	280	280	FALSE	NA	NA	NA	NA	NA	NA	NA	1.8365	1.8365	NA	NA	1.8365	1.8365	NA	NA	FALSE	FALSE	FALSE
ENSMUST00000174022	ENSMUSG00000092587	Vmn2r-ps85	pseudogene	chr7:93329714-93330653	940	chr7:93329714-93330653	940	940	FALSE	NA	NA	NA	NA	NA	NA	NA	0.0893	0.0893	NA	NA	0.0893	0.0893	NA	NA	FALSE	FALSE	FALSE
ENSMUST00000174021	ENSMUSG00000042632	Pla2g6	protein_coding	chr15:79116658-79158820	42163	chr15:79116658-79158394	3318	2421	FALSE	TRUE	23.373	25.8668	-2.4938	0.00043	NA	NA	6.2332	6.2177	0.0125	0.959	6.2574	6.5953	-0.3328	0.261	FALSE	FALSE	FALSE
ENSMUST00000174015	ENSMUSG00000053347	Zfp943	protein_coding	chr17:22099519-22208135	108617	chr17:22099553-22208135	1338	180	FALSE	NA	NA	NA	NA	NA	NA	NA	4.6265	5.8218	-1.189	0.000846	5.9606	6.2833	-0.1981	0.936	FALSE	FALSE	FALSE
ENSMUST00000174010	ENSMUSG00000092603	Gm20386	pseudogene	chr6:110688344-110688475	132	chr6:110688344-110688475	132	132	FALSE	NA	NA	NA	NA	NA	NA	NA	2.9214	2.9214	NA	NA	2.9214	2.9214	NA	NA	FALSE	FALSE	FALSE
ENSMUST00000174005	ENSMUSG00000092196	Gm20446	lincRNA	chr3:34197440-34221211	23772	chr3:34197440-34221211	661	661	FALSE	NA	NA	NA	NA	NA	NA	NA	0.5973	0.9192	-0.102	NA	0.5973	0.5973	NA	NA	FALSE	FALSE	FALSE
ENSMUST00000173996	ENSMUSG00000041353	Tmem29	protein_coding	chrX:146832316-146893697	61382	chrX:146832316-146893693	1433	612	FALSE	NA	NA	NA	NA	NA	NA	NA	3.3636	4.1357	-0.7288	0.171	2.2789	2.9411	-0.1852	0.938	FALSE	FALSE	FALSE
ENSMUST00000173985	ENSMUSG00000024517	Grp	protein_coding	chr18:66032474-66046232	13759	chr18:66032474-66046231	950	438	FALSE	NA	NA	NA	NA	NA	NA	NA	0.3959	1.8564	-1.16	0.237	5.038	5.8486	-0.4573	0.688	FALSE	FALSE	FALSE
ENSMUST00000173983	ENSMUSG00000025977	Boll	protein_coding	chr1:55305502-55420313	114812	chr1:55325700-55417585	2635	846	TRUE	NA	NA	NA	NA	NA	NA	NA	0.4054	1.4422	-1.0236	0.244	0.2413	1.6086	-0.4206	0.715	FALSE	FALSE	FALSE
ENSMUST00000173980	ENSMUSG00000078143	Gm17344	antisense	chr8:112383884-112392355	8472	chr8:112383884-112392332	621	621	FALSE	NA	NA	NA	NA	NA	NA	NA	1.0093	2.6765	-1.3684	0.159	0.6873	0.8117	0.1265	0.936	FALSE	FALSE	FALSE
ENSMUST00000173971	ENSMUSG00000092223	Gm19807	pseudogene	chr17:37267854-37268520	667	chr17:37267854-37268520	667	667	FALSE	NA	NA	NA	NA	NA	NA	NA	1.3833	2.6093	-0.9361	0.347	8.4145	8.1305	0.2931	0.39	FALSE	FALSE	FALSE
ENSMUST00000173968	ENSMUSG00000092414	Gm20453	pseudogene	chr17:36682833-36683058	226	chr17:36682833-36683058	226	226	FALSE	NA	NA	NA	NA	NA	NA	NA	2.1456	2.7685	-0.2432	NA	2.1456	2.1456	NA	NA	FALSE	FALSE	FALSE
ENSMUST00000173960	ENSMUSG00000090352	Gm3972	pseudogene	chr7:8317009-8340096	23088	chr7:8317009-8340096	2861	2861	FALSE	NA	NA	NA	NA	NA	NA	NA	1.3214	1.3395	-0.025	0.978	-1.5165	-1.5165	NA	NA	FALSE	FALSE	FALSE
ENSMUST00000173956	ENSMUSG00000092579	Vmn1r62	protein_coding	chr7:5626229-5627985	1757	chr7:5626229-5627985	1757	900	FALSE	NA	NA	NA	NA	NA	NA	NA	-0.8131	-0.8131	NA	NA	0.152	0.152	NA	NA	FALSE	FALSE	FALSE
ENSMUST00000173953	ENSMUSG00000092197	Gm20480	pseudogene	chr7:93447154-93447403	250	chr7:93447154-93447403	250	250	FALSE	NA	NA	NA	NA	NA	NA	NA	2	2.3219	-0.102	NA	2	2	NA	NA	FALSE	FALSE	FALSE
ENSMUST00000173947	ENSMUSG00000092213	Gm18522	pseudogene	chr17:38111589-38112238	650	chr17:38111589-38112238	650	650	FALSE	NA	NA	NA	NA	NA	NA	NA	1.0651	0.6215	0.1574	NA	0.6215	0.6215	NA	NA	FALSE	FALSE	FALSE
ENSMUST00000173935	ENSMUSG00000092543	Skiv2l-ps1	pseudogene	chr17:34906778-34908173	1396	chr17:34906778-34908173	658	658	FALSE	NA	NA	NA	NA	NA	NA	NA	0.6038	1.5524	-0.5649	NA	4.0983	3.5692	0.468	0.772	FALSE	FALSE	FALSE
ENSMUST00000173918	ENSMUSG00000092507	Gm4558	pseudogene	chr7:23070458-23071005	548	chr7:23070458-23071005	548	548	FALSE	NA	NA	NA	NA	NA	NA	NA	0.8678	1.8164	-0.6082	NA	1.7157	1.1781	0.3385	0.79	FALSE	FALSE	FALSE
ENSMUST00000173904	ENSMUSG00000092372	Olfr296-ps1	pseudogene	chr7:93710244-93711169	926	chr7:93710244-93711169	926	926	FALSE	NA	NA	NA	NA	NA	NA	NA	0.1109	0.4328	-0.102	NA	0.1109	0.1109	NA	NA	FALSE	FALSE	FALSE
ENSMUST00000173902	ENSMUSG00000092480	Gm20495	pseudogene	chr17:36319141-36319375	235	chr17:36319141-36319375	235	235	FALSE	NA	NA	NA	NA	NA	NA	NA	2.0893	2.0893	NA	NA	2.0893	2.2528	0.1124	0.936	FALSE	FALSE	FALSE
ENSMUST00000173901	ENSMUSG00000092396	Olfr758-ps1	pseudogene	chr17:37524325-37525163	839	chr17:37524325-37525163	839	839	FALSE	NA	NA	NA	NA	NA	NA	NA	0.5752	0.5752	0.0303	NA	0.2533	0.2533	NA	NA	FALSE	FALSE	FALSE
ENSMUST00000173900	ENSMUSG00000092368	A930015D03Rik	antisense	chr17:36131398-36175380	43983	chr17:36131398-36175380	1111	1111	FALSE	NA	NA	NA	NA	NA	NA	NA	-0.1519	-0.1519	NA	NA	-0.1519	-0.1519	NA	NA	FALSE	FALSE	FALSE
ENSMUST00000173897	ENSMUSG00000092348	Alx1	protein_coding	chr10:102470481-102491654	21174	chr10:102470481-102491654	2654	978	FALSE	NA	NA	NA	NA	NA	NA	NA	-1.4082	-1.4082	NA	NA	0.0321	0.0321	NA	NA	FALSE	FALSE	FALSE
ENSMUST00000173890	ENSMUSG00000092567	Vmn2r-ps73	pseudogene	chr7:92844866-92847090	2225	chr7:92844866-92847090	1194	1194	FALSE	NA	NA	NA	NA	NA	NA	NA	-0.2558	0.3671	-0.2432	NA	-0.2558	-0.2558	NA	NA	FALSE	FALSE	FALSE
ENSMUST00000173889	ENSMUSG00000090370	Gm20533	pseudogene	chr12:23533934-23633376	99443	chr12:23533934-23633376	1277	1277	FALSE	NA	NA	NA	NA	NA	NA	NA	5.3197	5.6486	-0.3489	0.343	-0.3528	-0.0659	0.0534	0.975	FALSE	FALSE	FALSE
ENSMUST00000173886	ENSMUSG00000092453	Gm5726	protein_coding	chr7:21130183-21131106	924	chr7:21130183-21131106	924	921	FALSE	NA	NA	NA	NA	NA	NA	NA	0.114	0.114	NA	NA	0.1187	0.1187	NA	NA	FALSE	FALSE	FALSE
ENSMUST00000173882	ENSMUSG00000092630	Gm9574	pseudogene	chr17:36275542-36275788	247	chr17:36275542-36275788	247	247	FALSE	NA	NA	NA	NA	NA	NA	NA	2.0174	2.0174	NA	NA	2.0174	2.0174	NA	NA	FALSE	FALSE	FALSE
ENSMUST00000173880	ENSMUSG00000092259	Vmn2r-ps68	pseudogene	chr7:92340707-92341567	861	chr7:92340707-92341567	861	861	FALSE	NA	NA	NA	NA	NA	NA	NA	0.2159	0.7319	-0.2316	NA	0.2159	0.2159	NA	NA	FALSE	FALSE	FALSE
ENSMUST00000173876	ENSMUSG00000092307	Vmn2r-ps76	pseudogene	chr7:92963957-92964695	739	chr7:92963957-92964695	739	739	FALSE	NA	NA	NA	NA	NA	NA	NA	0.4364	0.4364	NA	NA	0.4364	0.4364	NA	NA	FALSE	FALSE	FALSE
ENSMUST00000173875	ENSMUSG00000006050	Sra1	protein_coding	chr18:36826335-36830850	4516	chr18:36826335-36830850	2360	696	TRUE	TRUE	25.6307	24.0805	1.5502	0.00111	NA	NA	10.0437	9.2754	0.7627	1.82e-09	9.443	9.1146	0.3237	0.143	FALSE	FALSE	TRUE
ENSMUST00000173873	ENSMUSG00000043311	D17H6S53E	protein_coding	chr17:35263318-35265800	2483	chr17:35263331-35265800	1955	879	FALSE	TRUE	24.7941	23.5606	1.2335	0.102	NA	NA	8.0816	7.4932	0.5876	0.000178	7.1637	7.2719	-0.11	0.936	FALSE	FALSE	FALSE
ENSMUST00000173867	ENSMUSG00000007739	Cct4	protein_coding	chr11:22890519-22903780	13262	chr11:22890519-22903780	2484	1617	FALSE	TRUE	34.2368	34.3572	-0.1204	0.391	0.05	0.10726	11.9959	11.9673	0.0281	0.876	11.164	11.0429	0.1194	0.622	FALSE	FALSE	FALSE
ENSMUST00000173862	ENSMUSG00000092271	Vmn1r-ps46	pseudogene	chr7:5917870-5918818	949	chr7:5917870-5918818	949	949	FALSE	NA	NA	NA	NA	NA	NA	NA	0.0755	0.5915	-0.2316	NA	0.0755	0.0755	NA	NA	FALSE	FALSE	FALSE
ENSMUST00000173861	ENSMUSG00000092328	Vmn2r-ps57	pseudogene	chr7:49192897-49236298	43402	chr7:49192897-49236298	2598	2598	FALSE	NA	NA	NA	NA	NA	NA	NA	-0.9338	-1.0787	0.0338	NA	-1.3774	-1.3774	NA	NA	FALSE	FALSE	FALSE
ENSMUST00000173856	ENSMUSG00000092627	D130058E05Rik	protein_coding	chr1:91826809-91828437	1629	chr1:91826809-91828437	1372	532	FALSE	NA	NA	NA	NA	NA	NA	NA	1.1573	3.8843	-2.5845	0.000109	2.0995	1.4265	0.3561	0.811	FALSE	FALSE	FALSE
ENSMUST00000173852	ENSMUSG00000045217	Ppp1r2-ps9	pseudogene	chrX:14687711-14688592	882	chrX:14687711-14688592	882	882	FALSE	NA	NA	NA	NA	NA	NA	NA	0.1811	0.5031	-0.102	NA	0.1811	0.1811	NA	NA	FALSE	FALSE	FALSE
ENSMUST00000173851	ENSMUSG00000092317	Gm6633	pseudogene	chr17:36389062-36389331	270	chr17:36389062-36389331	270	270	FALSE	NA	NA	NA	NA	NA	NA	NA	1.889	1.889	NA	NA	1.889	1.889	NA	NA	FALSE	FALSE	FALSE
ENSMUST00000173847	ENSMUSG00000092286	Gm20448	antisense	chr12:3752543-3762146	9604	chr12:3752543-3762146	1662	1662	FALSE	NA	NA	NA	NA	NA	NA	NA	-0.7329	0.5948	-0.9634	NA	-0.7329	-0.2578	-0.0011	0.999	FALSE	FALSE	FALSE
ENSMUST00000173843	ENSMUSG00000092610	Vmn1r-ps67	pseudogene	chr7:12984400-12985090	691	chr7:12984400-12985090	691	691	FALSE	NA	NA	NA	NA	NA	NA	NA	0.5332	1.0083	-0.2316	NA	0.5332	0.6967	0.1124	0.936	FALSE	FALSE	FALSE
ENSMUST00000173842	ENSMUSG00000092189	Gm3644	pseudogene	chr7:9327226-9329695	2470	chr7:9327226-9329695	300	300	FALSE	NA	NA	NA	NA	NA	NA	NA	2.0589	2.0356	0.0292	NA	1.737	1.737	NA	NA	FALSE	FALSE	FALSE
ENSMUST00000173840	ENSMUSG00000092219	Gm20443	lincRNA	chr17:35874679-35876751	2073	chr17:35874679-35876751	735	735	FALSE	NA	NA	NA	NA	NA	NA	NA	0.4442	0.4442	NA	NA	0.4442	1.3317	-0.267	0.845	FALSE	FALSE	FALSE
ENSMUST00000173834	ENSMUSG00000092538	Vmn2r-ps55	pseudogene	chr7:48977658-48977897	240	chr7:48977658-48977897	240	240	FALSE	NA	NA	NA	NA	NA	NA	NA	2.0589	2.0589	NA	NA	2.0589	2.0589	NA	NA	FALSE	FALSE	FALSE
ENSMUST00000173829	ENSMUSG00000052584	Serp2	protein_coding	chr14:76932621-76956665	24045	chr14:76932623-76956665	865	159	FALSE	NA	NA	NA	NA	NA	NA	NA	7.2435	8.3198	-1.0553	1.42e-08	7.3489	7.6099	-0.0992	0.963	FALSE	FALSE	FALSE
ENSMUST00000173825	ENSMUSG00000092576	Gm7235	pseudogene	chr7:16405228-16411054	5827	chr7:16405228-16411054	858	858	FALSE	NA	NA	NA	NA	NA	NA	NA	0.5078	1.0609	-0.3665	NA	0.221	0.221	NA	NA	FALSE	FALSE	FALSE
ENSMUST00000173822	ENSMUSG00000092175	Gm3584	pseudogene	chr7:8029607-8045326	15720	chr7:8029607-8045326	2565	2565	FALSE	NA	NA	NA	NA	NA	NA	NA	-1.359	0.7916	-1.8227	0.0509	-1.359	-1.359	NA	NA	FALSE	FALSE	FALSE
ENSMUST00000173820	ENSMUSG00000092584	Gm18199	pseudogene	chr7:8294681-8298608	3928	chr7:8294681-8298608	835	835	FALSE	NA	NA	NA	NA	NA	NA	NA	4.4058	4.8648	-0.4406	0.44	0.2602	0.816	-0.0584	0.975	FALSE	FALSE	FALSE
ENSMUST00000173816	ENSMUSG00000092473	Vmn1r180	protein_coding	chr7:24737406-24738375	970	chr7:24737406-24738375	970	915	FALSE	NA	NA	NA	NA	NA	NA	NA	0.0439	0.0439	NA	NA	0.1282	0.1282	NA	NA	FALSE	FALSE	FALSE
ENSMUST00000173814	ENSMUSG00000036214	Znrd1as	protein_coding	chr17:37095537-37102567	7031	chr17:37095586-37102567	1020	639	FALSE	NA	NA	NA	NA	NA	NA	NA	6.4193	6.7625	-0.3656	0.245	4.664	4.9788	-0.2133	0.936	FALSE	FALSE	FALSE
ENSMUST00000173809	ENSMUSG00000092224	Gm8815	pseudogene	chr17:36231913-36233750	1838	chr17:36231913-36233750	619	619	FALSE	NA	NA	NA	NA	NA	NA	NA	1.0139	1.0139	0.0303	NA	1.3243	0.8163	0.2576	0.837	FALSE	FALSE	FALSE
ENSMUST00000173804	ENSMUSG00000072966	Gprasp2	protein_coding	chrX:132373573-132379269	5697	chrX:132373573-132379269	3814	2478	FALSE	TRUE	23.7388	24.0228	-0.284	0.585	NA	NA	6.5102	8.5726	-2.0696	7.09e-13	8.829	9.618	-0.779	3e-06	FALSE	FALSE	FALSE
ENSMUST00000173803	ENSMUSG00000092233	Gm20403	protein_coding	chr12:56087145-56087516	372	chr12:56087145-56087516	372	369	FALSE	NA	NA	NA	NA	NA	NA	NA	1.7486	1.4266	0.1574	NA	2.5954	2.2038	0.1955	0.936	FALSE	FALSE	FALSE
ENSMUST00000173799	ENSMUSG00000092469	Gm20395	antisense	chr19:44848252-44859002	10751	chr19:44848252-44859002	690	690	FALSE	NA	NA	NA	NA	NA	NA	NA	0.5353	0.8573	-0.102	NA	0.5353	0.5353	NA	NA	FALSE	FALSE	FALSE
ENSMUST00000173798	ENSMUSG00000092573	Vmn2r-ps43	pseudogene	chr7:9292190-9305662	13473	chr7:9292190-9305662	2473	2473	FALSE	NA	NA	NA	NA	NA	NA	NA	-0.7902	0.9924	-1.4361	0.136	-1.3063	-1.3063	NA	NA	FALSE	FALSE	FALSE
ENSMUST00000173787	ENSMUSG00000092357	Vmn2r-ps83	pseudogene	chr7:93221660-93232292	10633	chr7:93221660-93232292	2368	2368	FALSE	NA	NA	NA	NA	NA	NA	NA	-1.2437	-0.9217	-0.102	NA	-1.2437	-1.1193	0.1265	0.936	FALSE	FALSE	FALSE
ENSMUST00000173782	ENSMUSG00000090794	Vmn1r60	protein_coding	chr7:5495799-5496731	933	chr7:5495799-5496731	933	930	FALSE	NA	NA	NA	NA	NA	NA	NA	0.1001	0.723	-0.2432	NA	0.1047	0.1047	NA	NA	FALSE	FALSE	FALSE
ENSMUST00000173771	ENSMUSG00000092535	Vmn1r-ps61	pseudogene	chr7:12676626-12677447	822	chr7:12676626-12677447	822	822	FALSE	NA	NA	NA	NA	NA	NA	NA	0.2828	0.6047	-0.102	NA	0.2828	0.2828	NA	NA	FALSE	FALSE	FALSE
ENSMUST00000173770	ENSMUSG00000092550	Gm20496	protein_coding	chr17:34336260-34342394	6135	chr17:34336260-34340897	524	276	FALSE	NA	NA	NA	NA	NA	NA	NA	0.9324	2.0164	-0.7514	NA	1.8573	1.9816	0.1265	0.936	FALSE	FALSE	FALSE
ENSMUST00000173765	ENSMUSG00000092549	Gm20491	pseudogene	chr17:91192106-91193346	1241	chr17:91192106-91193346	1241	1241	FALSE	NA	NA	NA	NA	NA	NA	NA	1.5122	1.5285	-0.2794	0.796	0.576	1.652	-0.3078	0.911	FALSE	FALSE	FALSE
ENSMUST00000173752	ENSMUSG00000092173	Vmn2r-ps38	pseudogene	chr7:7659569-7672916	13348	chr7:7659569-7672916	2573	2573	FALSE	NA	NA	NA	NA	NA	NA	NA	-1.3635	-0.2794	-0.7514	NA	-1.3635	-0.8175	-0.0528	0.975	FALSE	FALSE	FALSE
ENSMUST00000173751	ENSMUSG00000092491	Nrap	protein_coding	chr19:56394531-56464525	69995	chr19:56394531-56464525	5499	5184	FALSE	NA	NA	NA	NA	NA	NA	NA	-2.4592	-2.4592	NA	NA	-2.3741	-2.3741	NA	NA	FALSE	FALSE	FALSE
ENSMUST00000173746	ENSMUSG00000092351	Vmn1r-ps64	pseudogene	chr7:12787051-12787705	655	chr7:12787051-12787705	655	655	FALSE	NA	NA	NA	NA	NA	NA	NA	0.6104	0.6104	NA	NA	0.6104	0.6104	NA	NA	FALSE	FALSE	FALSE
ENSMUST00000173738	ENSMUSG00000092503	Gm20484	antisense	chr5:102028333-102031394	3062	chr5:102028333-102031394	231	231	FALSE	NA	NA	NA	NA	NA	NA	NA	2.114	2.114	NA	NA	2.114	2.114	NA	NA	FALSE	FALSE	FALSE
ENSMUST00000173717	ENSMUSG00000092385	Gm20401	pseudogene	chr17:36889458-36890924	1467	chr17:36889458-36890924	212	212	FALSE	NA	NA	NA	NA	NA	NA	NA	2.2379	2.2379	NA	NA	2.2379	2.2379	NA	NA	FALSE	FALSE	FALSE
ENSMUST00000173716	ENSMUSG00000092181	Gm20432	pseudogene	chr5:24938854-24939103	250	chr5:24938854-24939103	250	250	FALSE	NA	NA	NA	NA	NA	NA	NA	3.4751	2.757	0.2416	0.828	3.7824	4.2048	-0.255	0.936	FALSE	FALSE	FALSE
ENSMUST00000173709	ENSMUSG00000092270	Gm7031	pseudogene	chr17:37312799-37313717	919	chr17:37312799-37313717	919	919	FALSE	NA	NA	NA	NA	NA	NA	NA	0.5969	1.5708	-0.79	0.427	0.1219	0.1219	NA	NA	FALSE	FALSE	FALSE
ENSMUST00000173706	ENSMUSG00000092246	Gm20493	pseudogene	chr17:34270270-34270482	213	chr17:34270270-34270482	213	213	FALSE	NA	NA	NA	NA	NA	NA	NA	2.2311	2.2311	NA	NA	2.2311	2.4576	0.0768	0.958	FALSE	FALSE	FALSE
ENSMUST00000173697	ENSMUSG00000092529	Vmn2r-ps80	pseudogene	chr7:93146493-93148096	1604	chr7:93146493-93148096	914	914	FALSE	NA	NA	NA	NA	NA	NA	NA	0.4517	0.4517	0.0303	NA	0.1297	0.1297	NA	NA	FALSE	FALSE	FALSE
ENSMUST00000173693	ENSMUSG00000092537	Gm20504	pseudogene	chr7:7880966-7882673	1708	chr7:7880966-7882673	1708	1708	FALSE	NA	NA	NA	NA	NA	NA	NA	-0.7723	-0.4504	-0.102	NA	-0.7723	-0.7723	NA	NA	FALSE	FALSE	FALSE
ENSMUST00000173690	ENSMUSG00000092530	Vmn2r-ps64	pseudogene	chr7:92182537-92183059	523	chr7:92182537-92183059	523	523	FALSE	NA	NA	NA	NA	NA	NA	NA	0.9351	1.257	-0.102	NA	0.9351	0.9351	NA	NA	FALSE	FALSE	FALSE
ENSMUST00000173687	ENSMUSG00000092520	Gm3611	pseudogene	chr7:8726653-8732773	6121	chr7:8726653-8732773	877	877	FALSE	NA	NA	NA	NA	NA	NA	NA	0.1894	1.6592	-1.1865	0.2	0.1894	0.1894	NA	NA	FALSE	FALSE	FALSE
ENSMUST00000173684	ENSMUSG00000092261	Gm20519	pseudogene	chr9:21338071-21338429	359	chr9:21338071-21338429	359	359	FALSE	NA	NA	NA	NA	NA	NA	NA	1.7999	2.8453	-0.8509	0.38	9.1962	8.3226	0.8485	0.000212	FALSE	FALSE	FALSE
ENSMUST00000173680	ENSMUSG00000092609	Gm20481	protein_coding	chr17:35106857-35109081	2225	chr17:35106857-35109081	564	460	FALSE	NA	NA	NA	NA	NA	NA	NA	0.8262	1.3422	-0.2316	NA	1.1203	1.1203	NA	NA	FALSE	FALSE	FALSE
ENSMUST00000173668	ENSMUSG00000074311	Vmn1r139	protein_coding	chr7:22854076-22882926	28851	chr7:22854076-22882926	753	351	FALSE	NA	NA	NA	NA	NA	NA	NA	0.4093	0.4093	NA	NA	1.5105	1.5105	NA	NA	FALSE	FALSE	FALSE
ENSMUST00000173657	ENSMUSG00000092247	Gm20426	pseudogene	chr6:90181722-90182782	1061	chr6:90181722-90182782	440	440	FALSE	NA	NA	NA	NA	NA	NA	NA	6.2095	5.8283	0.2736	0.628	6.2837	6.0543	0.2956	0.796	FALSE	FALSE	FALSE
ENSMUST00000173652	ENSMUSG00000092606	Gm20450	pseudogene	chr17:36734843-36734989	147	chr17:36734843-36734989	147	147	FALSE	NA	NA	NA	NA	NA	NA	NA	2.7661	2.7661	NA	NA	2.7661	2.7661	NA	NA	FALSE	FALSE	FALSE
ENSMUST00000173650	ENSMUSG00000051827	Rhox2a	protein_coding	chrX:34784971-34789683	4713	chrX:34784993-34789594	735	549	FALSE	NA	NA	NA	NA	NA	NA	NA	5.2282	3.7676	1.3737	0.00749	0.8651	1.1755	0.0379	0.983	FALSE	FALSE	FALSE
ENSMUST00000173643	ENSMUSG00000092308	Gm3623	pseudogene	chr7:8827407-8852159	24753	chr7:8827407-8852159	2747	2747	FALSE	NA	NA	NA	NA	NA	NA	NA	-1.0143	-0.1359	-0.689	0.495	-1.4579	-1.4579	NA	NA	FALSE	FALSE	FALSE
ENSMUST00000173642	ENSMUSG00000024498	Tcerg1	protein_coding	chr18:42671141-42735439	64299	chr18:42671177-42734498	3526	3102	TRUE	TRUE	30.5743	31.3005	-0.7262	0.00276	NA	NA	9.034	8.7307	0.3006	0.0213	8.6235	8.6906	-0.0552	0.938	FALSE	FALSE	FALSE
ENSMUST00000173620	ENSMUSG00000092210	A930009A15Rik	protein_coding	chr10:115007042-115019504	12463	chr10:115007042-115019504	1001	354	FALSE	NA	NA	NA	NA	NA	NA	NA	-0.0014	1.3262	-0.9634	NA	1.4982	1.6998	0.0951	0.938	FALSE	FALSE	FALSE
ENSMUST00000173610	ENSMUSG00000063240	Olfr133	protein_coding	chr17:38282338-38286535	4198	chr17:38282338-38285819	553	327	FALSE	NA	NA	NA	NA	NA	NA	NA	1.2983	1.4776	-0.1588	NA	1.6126	1.6126	NA	NA	FALSE	FALSE	FALSE
ENSMUST00000173608	ENSMUSG00000066463	Omt2a	protein_coding	chr9:78159779-78162604	2826	chr9:78159811-78161808	735	735	FALSE	NA	NA	NA	NA	NA	NA	NA	0.4442	1.2433	-0.4269	NA	0.4442	0.9089	-0.0177	0.991	FALSE	FALSE	FALSE
ENSMUST00000173605	ENSMUSG00000086324	Gm15564	antisense	chr16:35966838-35983316	16479	chr16:35966839-35983316	402	402	FALSE	NA	NA	NA	NA	NA	NA	NA	11.5438	9.4197	2.0093	0.0293	11.3741	10.9685	0.4203	0.787	FALSE	FALSE	FALSE
ENSMUST00000173599	ENSMUSG00000092505	Gm19246	pseudogene	chr7:49744171-49744425	255	chr7:49744171-49744425	255	255	FALSE	NA	NA	NA	NA	NA	NA	NA	2.5944	2.2934	0.2388	NA	1.9714	1.9714	NA	NA	FALSE	FALSE	FALSE
ENSMUST00000173594	ENSMUSG00000092458	Gm18737	pseudogene	chr17:37997752-37998688	937	chr17:37997752-37998688	937	937	FALSE	NA	NA	NA	NA	NA	NA	NA	0.0939	1.0425	-0.5649	NA	5.8056	6.0348	-0.19	0.894	FALSE	FALSE	FALSE
ENSMUST00000173591	ENSMUSG00000092332	Gm8868	pseudogene	chr17:36695566-36698613	3048	chr17:36695566-36698613	577	577	FALSE	NA	NA	NA	NA	NA	NA	NA	0.7934	0.7934	NA	NA	0.7934	0.7934	NA	NA	FALSE	FALSE	FALSE
ENSMUST00000173587	ENSMUSG00000092548	Vmn2r-ps41	pseudogene	chr7:8997807-9000930	3124	chr7:8997807-9000930	980	980	FALSE	NA	NA	NA	NA	NA	NA	NA	0.0291	0.0291	NA	NA	0.0291	0.0291	NA	NA	FALSE	FALSE	FALSE
ENSMUST00000173586	ENSMUSG00000092380	Gm6838	pseudogene	chr12:23799527-23838698	39172	chr12:23799527-23838698	837	837	FALSE	NA	NA	NA	NA	NA	NA	NA	1.0558	2.1403	-0.8178	0.419	0.2567	0.6015	0.0283	0.987	FALSE	FALSE	FALSE
ENSMUST00000173583	ENSMUSG00000074832	2410141K09Rik	protein_coding	chr13:66519050-66542067	23018	chr13:66519050-66542067	528	285	FALSE	NA	NA	NA	NA	NA	NA	NA	4.9455	5.4209	-0.527	0.361	3.8501	5.5443	-1.1898	0.14	FALSE	FALSE	FALSE
ENSMUST00000173580	ENSMUSG00000048502	Duxbl	protein_coding	chr14:26798063-26809574	11512	chr14:26798887-26808395	956	568	FALSE	NA	NA	NA	NA	NA	NA	NA	0.8305	4.7692	-3.7537	9.52e-08	5.7325	6.5765	-0.6401	0.33	FALSE	FALSE	FALSE
ENSMUST00000173576	ENSMUSG00000092241	Gm20522	antisense	chr17:35259683-35263385	3703	chr17:35259683-35263385	784	784	FALSE	NA	NA	NA	NA	NA	NA	NA	2.9336	2.673	0.3114	0.739	2.9833	2.4919	0.1745	0.941	FALSE	FALSE	FALSE
ENSMUST00000173574	ENSMUSG00000092421	Gm20464	protein_coding	chrX:34868562-34884368	15807	chrX:34868562-34884368	657	337	FALSE	NA	NA	NA	NA	NA	NA	NA	0.606	0.606	NA	NA	1.5692	1.5692	NA	NA	FALSE	FALSE	FALSE
ENSMUST00000173573	ENSMUSG00000031543	Ank1	protein_coding	chr8:24085316-24260969	175654	chr8:24168997-24260160	5781	3171	FALSE	NA	NA	NA	NA	NA	NA	NA	1.9255	3.6836	-1.7386	1.23e-05	3.8355	3.7747	0.0211	0.991	FALSE	FALSE	FALSE
ENSMUST00000173571	ENSMUSG00000092456	V1rd19	protein_coding	chr7:24788110-24789266	1157	chr7:24788110-24789266	1157	915	FALSE	NA	NA	NA	NA	NA	NA	NA	-0.2104	0.4125	-0.2433	NA	0.1282	0.1282	NA	NA	FALSE	FALSE	FALSE
ENSMUST00000173570	ENSMUSG00000092374	Gm6623	pseudogene	chr17:36316059-36316602	544	chr17:36316059-36316602	544	544	FALSE	NA	NA	NA	NA	NA	NA	NA	0.8783	0.8783	NA	NA	4.9902	6.6949	-1.3467	0.0049	FALSE	FALSE	FALSE
ENSMUST00000173568	ENSMUSG00000092556	Olfr755-ps1	pseudogene	chr17:37413593-37415050	1458	chr17:37413593-37415050	908	908	FALSE	NA	NA	NA	NA	NA	NA	NA	0.4261	0.79	-0.1781	NA	0.1392	0.1392	NA	NA	FALSE	FALSE	FALSE
ENSMUST00000173563	ENSMUSG00000092459	Gm2302	pseudogene	chr7:50219953-50222192	2240	chr7:50219953-50222192	2240	2240	FALSE	NA	NA	NA	NA	NA	NA	NA	-1.1635	-1.1635	NA	NA	-1.1635	-1.1635	NA	NA	FALSE	FALSE	FALSE
ENSMUST00000173553	ENSMUSG00000092515	C87198	antisense	chr12:57692046-57695983	3938	chr12:57692046-57695983	1045	1045	FALSE	NA	NA	NA	NA	NA	NA	NA	0.5964	1.7356	-0.7011	0.498	-0.0635	-0.0635	NA	NA	FALSE	FALSE	FALSE
ENSMUST00000173552	ENSMUSG00000092460	Gm8878	pseudogene	chr17:36896802-36899368	2567	chr17:36896802-36899368	1725	1725	FALSE	NA	NA	NA	NA	NA	NA	NA	-0.7866	-0.7866	NA	NA	1.6728	1.6464	0.0282	0.993	FALSE	FALSE	FALSE
ENSMUST00000173537	ENSMUSG00000001665	Gstt3	protein_coding	chr10:75236860-75244159	7300	chr10:75237665-75243763	687	600	FALSE	TRUE	23.0174	22.9599	0.0575	0.789	NA	NA	4.005	3.4562	0.1692	0.851	2.6009	3.2829	0.0052	0.999	FALSE	FALSE	FALSE
ENSMUST00000173536	ENSMUSG00000092425	Gm8018	pseudogene	chr7:92028065-92031035	2971	chr7:92028065-92031035	789	789	FALSE	NA	NA	NA	NA	NA	NA	NA	0.3419	0.3419	NA	NA	0.3419	0.7533	0.0195	0.991	FALSE	FALSE	FALSE
ENSMUST00000173533	ENSMUSG00000040016	Ptger3	protein_coding	chr3:157229856-157307722	77867	chr3:157229864-157307720	2097	1098	FALSE	NA	NA	NA	NA	NA	NA	NA	10.24	7.638	2.5755	4.84e-69	6.2376	4.5026	1.4947	0.000356	FALSE	FALSE	FALSE
ENSMUST00000173518	ENSMUSG00000092616	Vmn1r-ps74	pseudogene	chr7:21877129-21877698	570	chr7:21877129-21877698	570	570	FALSE	NA	NA	NA	NA	NA	NA	NA	0.811	1.4339	-0.2432	NA	0.811	0.811	NA	NA	FALSE	FALSE	FALSE
ENSMUST00000173515	ENSMUSG00000092410	Gm18354	pseudogene	chr7:92936707-92938158	1452	chr7:92936707-92938158	1068	1068	FALSE	NA	NA	NA	NA	NA	NA	NA	-0.0949	-0.0949	NA	NA	-0.0949	-0.0949	NA	NA	FALSE	FALSE	FALSE
ENSMUST00000173512	ENSMUSG00000092360	Gm20441	protein_coding	chr10:75234196-75243699	9504	chr10:75234196-75243699	756	756	FALSE	NA	NA	NA	NA	NA	NA	NA	0.4035	0.4035	NA	NA	0.4035	0.4035	NA	NA	FALSE	FALSE	FALSE
ENSMUST00000173500	ENSMUSG00000092231	Gm9612	pseudogene	chr17:36572848-36573215	368	chr17:36572848-36573215	368	368	FALSE	NA	NA	NA	NA	NA	NA	NA	1.7642	1.4422	0.1574	NA	1.4422	1.4422	NA	NA	FALSE	FALSE	FALSE
ENSMUST00000173495	ENSMUSG00000027684	Mecom	protein_coding	chr3:29850221-30446930	596710	chr3:29850221-30408655	5066	3153	FALSE	NA	NA	NA	NA	NA	NA	NA	2.5206	5.0067	-2.4633	5.24e-18	3.7806	5.3693	-1.4934	2.06e-06	FALSE	FALSE	FALSE
ENSMUST00000173494	ENSMUSG00000091415	Akd1	protein_coding	chr10:41036053-41153094	117042	chr10:41071517-41153094	4088	4085	FALSE	NA	NA	NA	NA	NA	NA	NA	-1.2158	0.0962	-0.7191	0.485	-1.3981	-1.0669	-0.0775	0.975	FALSE	FALSE	FALSE
ENSMUST00000173484	ENSMUSG00000092590	Gm16451	protein_coding	chr7:22902341-22903264	924	chr7:22902341-22903264	924	921	FALSE	NA	NA	NA	NA	NA	NA	NA	0.114	0.6301	-0.2316	NA	0.1187	0.1187	NA	NA	FALSE	FALSE	FALSE
ENSMUST00000173478	ENSMUSG00000092586	Ly6g6c	protein_coding	chr17:35204270-35206995	2726	chr17:35204270-35206995	962	378	FALSE	NA	NA	NA	NA	NA	NA	NA	0.0559	0.3778	-0.102	NA	1.4035	1.4035	NA	NA	FALSE	FALSE	FALSE
ENSMUST00000173474	ENSMUSG00000092337	Vmn1r-ps76	pseudogene	chr7:22308296-22309219	924	chr7:22308296-22309219	924	924	FALSE	NA	NA	NA	NA	NA	NA	NA	0.114	0.114	NA	NA	0.114	0.114	NA	NA	FALSE	FALSE	FALSE
ENSMUST00000173472	ENSMUSG00000049618	Olfr103	protein_coding	chr17:37473234-37476623	3390	chr17:37473234-37476623	1073	939	FALSE	NA	NA	NA	NA	NA	NA	NA	-0.1017	-0.1017	NA	NA	0.0908	0.0908	NA	NA	FALSE	FALSE	FALSE
ENSMUST00000173467	ENSMUSG00000092318	Vmn1r-ps60	pseudogene	chr7:12590415-12591659	1245	chr7:12590415-12591659	852	852	FALSE	NA	NA	NA	NA	NA	NA	NA	0.2311	0.7471	-0.2316	NA	0.2311	0.2311	NA	NA	FALSE	FALSE	FALSE
ENSMUST00000173464	ENSMUSG00000092343	Gm20525	pseudogene	chr17:36860179-36860226	48	chr17:36860179-36860226	48	48	FALSE	NA	NA	NA	NA	NA	NA	NA	4.3808	4.3808	NA	NA	4.3808	4.3808	NA	NA	FALSE	FALSE	FALSE
ENSMUST00000173463	ENSMUSG00000092214	Gm18560	pseudogene	chr7:92067889-92069011	1123	chr7:92067889-92069011	1123	1123	FALSE	NA	NA	NA	NA	NA	NA	NA	-0.1674	0.1546	-0.102	NA	-0.1674	0.7357	-0.1306	0.938	FALSE	FALSE	FALSE
ENSMUST00000173459	ENSMUSG00000070841	Vmn2r34	protein_coding	chr7:7623598-7642224	18627	chr7:7623598-7642224	3616	2556	FALSE	NA	NA	NA	NA	NA	NA	NA	-0.9437	-0.487	-0.6307	0.542	-1.3539	-1.3539	NA	NA	FALSE	FALSE	FALSE
ENSMUST00000173457	ENSMUSG00000092566	Gm20409	pseudogene	chr17:38579951-38580080	130	chr17:38579951-38580080	130	130	FALSE	NA	NA	NA	NA	NA	NA	NA	2.9434	2.9434	NA	NA	2.9434	2.9434	NA	NA	FALSE	FALSE	FALSE
ENSMUST00000173452	ENSMUSG00000092493	Gm20451	pseudogene	chr17:36644125-36645897	1773	chr17:36644125-36645897	273	273	FALSE	NA	NA	NA	NA	NA	NA	NA	1.873	2.195	-0.102	NA	1.873	1.873	NA	NA	FALSE	FALSE	FALSE
ENSMUST00000173450	ENSMUSG00000092524	Olfr756-ps1	pseudogene	chr17:37422087-37423014	928	chr17:37422087-37423014	928	928	FALSE	NA	NA	NA	NA	NA	NA	NA	0.1078	0.4297	-0.102	NA	0.1078	0.1078	NA	NA	FALSE	FALSE	FALSE
ENSMUST00000173446	ENSMUSG00000092312	Zfp419	pseudogene	chr7:9115087-9119481	4395	chr7:9115087-9119481	916	916	FALSE	NA	NA	NA	NA	NA	NA	NA	1.9215	2.1516	-0.2161	0.836	0.7588	0.2509	0.2576	0.837	FALSE	FALSE	FALSE
ENSMUST00000173444	ENSMUSG00000092426	Gm18779	pseudogene	chr7:92933529-92934105	577	chr7:92933529-92934105	577	577	FALSE	NA	NA	NA	NA	NA	NA	NA	0.7934	0.7934	NA	NA	0.7934	0.7934	NA	NA	FALSE	FALSE	FALSE
ENSMUST00000173442	ENSMUSG00000092180	Gm20505	pseudogene	chr7:8114893-8116600	1708	chr7:8114893-8116600	1708	1708	FALSE	NA	NA	NA	NA	NA	NA	NA	-0.7723	-0.1494	-0.2433	NA	-0.7723	-0.7723	NA	NA	FALSE	FALSE	FALSE
ENSMUST00000173438	ENSMUSG00000092264	Gm3585	pseudogene	chr7:8101385-8107502	6118	chr7:8101385-8107502	875	875	FALSE	NA	NA	NA	NA	NA	NA	NA	0.6363	1.8526	-1.0505	0.288	0.1926	0.317	0.1265	0.936	FALSE	FALSE	FALSE
ENSMUST00000173437	ENSMUSG00000092346	Gm20424	antisense	chr19:45228547-45233794	5248	chr19:45228547-45233794	620	620	FALSE	NA	NA	NA	NA	NA	NA	NA	0.6897	1.2057	-0.2316	NA	0.6897	0.6897	NA	NA	FALSE	FALSE	FALSE
ENSMUST00000173436	ENSMUSG00000092331	Vmn1r-ps66	pseudogene	chr7:12977621-12978232	612	chr7:12977621-12978232	612	612	FALSE	NA	NA	NA	NA	NA	NA	NA	0.7084	0.7084	NA	NA	0.7084	0.7084	NA	NA	FALSE	FALSE	FALSE
ENSMUST00000173432	ENSMUSG00000000690	Hoxb6	protein_coding	chr11:96153790-96162883	9094	chr11:96153790-96162881	1962	672	FALSE	NA	NA	NA	NA	NA	NA	NA	-0.6504	0.395	-0.8594	0.376	1.1391	0.8	0.187	0.924	FALSE	FALSE	FALSE
ENSMUST00000173427	ENSMUSG00000092278	Gm8752	pseudogene	chr17:35582801-35585871	3071	chr17:35582801-35585871	1694	1694	FALSE	NA	NA	NA	NA	NA	NA	NA	5.5699	4.7224	0.8188	0.0087	5.5801	5.6647	-0.0794	0.944	FALSE	FALSE	FALSE
ENSMUST00000173419	ENSMUSG00000051890	Klhdc1	protein_coding	chr12:70342163-70385619	43457	chr12:70342905-70384306	1404	909	FALSE	NA	NA	NA	NA	NA	NA	NA	4.6707	5.1243	-0.4031	0.323	3.8721	4.5599	-0.5652	0.58	FALSE	FALSE	FALSE
ENSMUST00000173416	ENSMUSG00000092435	Gm20526	pseudogene	chr17:36860893-36861220	328	chr17:36860893-36861220	158	158	FALSE	NA	NA	NA	NA	NA	NA	NA	2.662	2.662	NA	NA	2.662	2.662	NA	NA	FALSE	FALSE	FALSE
ENSMUST00000173402	ENSMUSG00000092265	Gm5682	pseudogene	chr17:36347640-36362177	14538	chr17:36347640-36362177	576	576	FALSE	NA	NA	NA	NA	NA	NA	NA	0.7959	1.1178	-0.102	NA	0.7959	1.0827	0.0534	0.975	FALSE	FALSE	FALSE
ENSMUST00000173398	ENSMUSG00000092227	Gm7651	pseudogene	chr7:7561338-7567482	6145	chr7:7561338-7567482	901	901	FALSE	NA	NA	NA	NA	NA	NA	NA	1.099	2.4402	-0.9677	0.321	0.1504	0.1504	NA	NA	FALSE	FALSE	FALSE
ENSMUST00000173393	ENSMUSG00000027510	Rbm38	protein_coding	chr2:172845999-172860235	14237	chr2:172845999-172860235	2071	711	TRUE	NA	NA	NA	NA	NA	NA	NA	6.52	7.2595	-0.7314	0.000283	7.9913	8.2352	-0.2382	0.635	FALSE	FALSE	FALSE
ENSMUST00000173389	ENSMUSG00000015468	Notch4	protein_coding	chr17:34701213-34725448	24236	chr17:34701282-34725176	6380	2934	FALSE	NA	NA	NA	NA	NA	NA	NA	0.9622	3.0467	-2.0181	6.95e-07	-0.0726	0.9454	-0.419	0.831	FALSE	FALSE	FALSE
ENSMUST00000173382	ENSMUSG00000090773	Vmn2r-ps69	pseudogene	chr7:92452463-92491401	38939	chr7:92452463-92491401	2565	2565	FALSE	NA	NA	NA	NA	NA	NA	NA	-1.359	-0.037	-0.9499	NA	0.6767	2.047	-0.9114	0.336	FALSE	FALSE	FALSE
ENSMUST00000173378	ENSMUSG00000067787	Blcap	protein_coding	chr2:157382098-157397010	14913	chr2:157383838-157397010	463	52	FALSE	NA	NA	NA	NA	NA	NA	NA	7.2148	8.1072	-0.8753	0.00416	9.0819	9.856	-0.7244	0.211	FALSE	FALSE	FALSE
ENSMUST00000173377	ENSMUSG00000092532	Vmn2r-ps84	pseudogene	chr7:93274843-93275739	897	chr7:93274843-93275739	897	897	FALSE	NA	NA	NA	NA	NA	NA	NA	0.1568	1.135	-0.6231	NA	0.1568	0.5242	0.0404	0.983	FALSE	FALSE	FALSE
ENSMUST00000173370	ENSMUSG00000092281	Hmg1l1	pseudogene	chr7:49276206-49276853	648	chr7:49276206-49276853	648	648	FALSE	NA	NA	NA	NA	NA	NA	NA	0.6259	0.6259	NA	NA	0.6259	0.6259	NA	NA	FALSE	FALSE	FALSE
ENSMUST00000173358	ENSMUSG00000092504	Gm20396	pseudogene	chr9:117312097-117313460	1364	chr9:117312097-117313460	745	745	FALSE	NA	NA	NA	NA	NA	NA	NA	0.7116	1.5622	-0.6	NA	0.4247	0.4247	NA	NA	FALSE	FALSE	FALSE
ENSMUST00000173353	ENSMUSG00000073402	Gm8909	protein_coding	chr17:36301388-36305482	4095	chr17:36301388-36305468	1428	1188	FALSE	NA	NA	NA	NA	NA	NA	NA	-0.514	-0.514	NA	NA	-0.2485	-0.2485	NA	NA	FALSE	FALSE	FALSE
ENSMUST00000173350	ENSMUSG00000092440	Vmn2r-ps78	pseudogene	chr7:93032967-93033274	308	chr7:93032967-93033274	308	308	FALSE	NA	NA	NA	NA	NA	NA	NA	1.699	1.699	NA	NA	1.699	1.699	NA	NA	FALSE	FALSE	FALSE
ENSMUST00000173348	ENSMUSG00000029112	Nkx1-1	protein_coding	chr5:33773383-33776625	3243	chr5:33773383-33776625	1209	1206	FALSE	NA	NA	NA	NA	NA	NA	NA	0.2422	3.0894	-2.3976	0.00429	1.7829	3.2087	-0.5456	0.704	FALSE	FALSE	FALSE
ENSMUST00000173344	ENSMUSG00000092293	Gm17919	pseudogene	chr7:93690475-93691171	697	chr7:93690475-93691171	312	312	FALSE	NA	NA	NA	NA	NA	NA	NA	1.6804	1.6804	NA	NA	1.6804	1.6804	NA	NA	FALSE	FALSE	FALSE
ENSMUST00000173343	ENSMUSG00000092282	Gm4441	pseudogene	chr12:24124348-24169819	45472	chr12:24124348-24169819	863	863	FALSE	NA	NA	NA	NA	NA	NA	NA	0.5345	1.6667	-0.8739	0.377	0.2126	0.2126	NA	NA	FALSE	FALSE	FALSE
ENSMUST00000173340	ENSMUSG00000092555	Gm318	pseudogene	chr17:36534389-36535462	1074	chr17:36534389-36535462	1074	1074	FALSE	NA	NA	NA	NA	NA	NA	NA	-0.103	0.2189	-0.102	NA	-0.103	-0.103	NA	NA	FALSE	FALSE	FALSE
ENSMUST00000173338	ENSMUSG00000092454	Gm2991	pseudogene	chr15:65760016-65760495	480	chr15:65760016-65760495	480	480	FALSE	NA	NA	NA	NA	NA	NA	NA	8.4593	7.7262	0.707	0.00712	8.7715	8.3609	0.414	0.141	FALSE	FALSE	FALSE
ENSMUST00000173327	ENSMUSG00000092467	Gm18360	pseudogene	chr7:92665233-92667927	2695	chr7:92665233-92667927	1524	1524	FALSE	NA	NA	NA	NA	NA	NA	NA	-0.6079	-0.2859	-0.102	NA	-0.6079	-0.4444	0.1124	0.936	FALSE	FALSE	FALSE
ENSMUST00000173324	ENSMUSG00000024397	Aif1	protein_coding	chr17:35307936-35313013	5078	chr17:35307937-35312946	875	441	FALSE	NA	NA	NA	NA	NA	NA	NA	0.4795	1.2767	-0.6518	NA	1.1811	1.526	0.0283	0.987	FALSE	FALSE	FALSE
ENSMUST00000173322	ENSMUSG00000092243	Gm7030	protein_coding	chr17:36264424-36266370	1947	chr17:36264424-36266370	913	855	FALSE	NA	NA	NA	NA	NA	NA	NA	3.7624	3.2737	0.5187	0.475	1.7063	1.772	-0.0361	0.991	FALSE	FALSE	FALSE
ENSMUST00000173320	ENSMUSG00000045374	Wdr81	protein_coding	chr11:75254446-75268219	13774	chr11:75254446-75268219	6908	5802	FALSE	TRUE	25.5515	25.1021	0.4494	0.135	NA	NA	5.4504	5.1224	0.3228	0.141	6.1786	6.0966	0.0532	0.947	FALSE	FALSE	FALSE
ENSMUST00000173316	ENSMUSG00000092477	Gm18808	pseudogene	chr17:37550087-37552068	1982	chr17:37550087-37552068	462	462	FALSE	NA	NA	NA	NA	NA	NA	NA	1.114	1.6301	-0.2316	NA	1.114	1.114	NA	NA	FALSE	FALSE	FALSE
ENSMUST00000173309	ENSMUSG00000092422	Vmn2r-ps65	pseudogene	chr7:92190287-92190506	220	chr7:92190287-92190506	220	220	FALSE	NA	NA	NA	NA	NA	NA	NA	2.1844	2.1844	NA	NA	2.1844	2.1844	NA	NA	FALSE	FALSE	FALSE
ENSMUST00000173296	ENSMUSG00000070621	Vmn2r-ps60	pseudogene	chr7:49685198-49686094	897	chr7:49685198-49686094	897	897	FALSE	NA	NA	NA	NA	NA	NA	NA	0.1568	0.4787	-0.102	NA	0.1568	0.1568	NA	NA	FALSE	FALSE	FALSE
ENSMUST00000173292	ENSMUSG00000036661	Dennd3	protein_coding	chr15:73342990-73402672	59683	chr15:73343102-73402529	5172	3417	FALSE	NA	NA	NA	NA	NA	NA	NA	4.3212	3.6528	0.6721	0.014	2.9366	2.0305	0.7011	0.351	FALSE	FALSE	FALSE
ENSMUST00000173290	ENSMUSG00000092306	Gm20447	pseudogene	chr17:36334597-36335449	853	chr17:36334597-36335449	345	345	FALSE	NA	NA	NA	NA	NA	NA	NA	1.5353	1.8573	-0.102	NA	2.1009	1.5353	0.2427	0.79	FALSE	FALSE	FALSE
ENSMUST00000173287	ENSMUSG00000070469	Adamtsl3	protein_coding	chr7:89484204-89762960	278757	chr7:89484242-89762960	7249	5118	FALSE	NA	NA	NA	NA	NA	NA	NA	-1.4355	-0.4682	-0.6235	0.527	-0.7851	0.1065	-0.2745	0.936	FALSE	FALSE	FALSE
ENSMUST00000173283	ENSMUSG00000092335	Gm7221	protein_coding	chr7:49835153-49847917	12765	chr7:49835153-49847917	1425	1314	FALSE	NA	NA	NA	NA	NA	NA	NA	5.5112	5.765	-0.2358	0.633	2.7517	4.3015	-1.0822	0.109	FALSE	FALSE	FALSE
ENSMUST00000173282	ENSMUSG00000092631	Vmn1r-ps54	pseudogene	chr7:12367438-12367615	178	chr7:12367438-12367615	178	178	FALSE	NA	NA	NA	NA	NA	NA	NA	2.4901	2.7887	-0.102	NA	2.4901	2.6144	0.1265	0.936	FALSE	FALSE	FALSE
ENSMUST00000173278	ENSMUSG00000092560	Gm8750	pseudogene	chr17:35537744-35540672	2929	chr17:35537744-35540672	1535	1535	FALSE	NA	NA	NA	NA	NA	NA	NA	5.6169	4.7939	0.7889	0.0137	7.4952	7.97	-0.4654	0.0395	FALSE	FALSE	FALSE
ENSMUST00000173277	ENSMUSG00000092200	Tnxa	pseudogene	chr17:34908340-34938568	30229	chr17:34908340-34938568	2975	2975	FALSE	NA	NA	NA	NA	NA	NA	NA	-1.5729	-1.251	-0.102	NA	-1.5729	-0.5233	-0.1878	0.936	FALSE	FALSE	FALSE
ENSMUST00000173275	ENSMUSG00000092350	Vmn1r-ps62	pseudogene	chr7:12698614-12699890	1277	chr7:12698614-12699890	910	910	FALSE	NA	NA	NA	NA	NA	NA	NA	0.1361	0.759	-0.2432	NA	0.1361	0.1361	NA	NA	FALSE	FALSE	FALSE
ENSMUST00000173265	ENSMUSG00000092294	Gm18200	pseudogene	chr7:8473288-8477222	3935	chr7:8473288-8477222	833	833	FALSE	NA	NA	NA	NA	NA	NA	NA	4.5935	5.1791	-0.5624	0.251	0.2636	0.2636	NA	NA	FALSE	FALSE	FALSE
ENSMUST00000173264	ENSMUSG00000053110	Yap1	protein_coding	chr9:7931999-8004596	72598	chr9:7934497-8004390	1480	1107	FALSE	TRUE	27.3165	25.2291	2.0874	0.0131	NA	NA	10.2638	9.0233	1.2374	5.69e-27	9.3829	8.738	0.6165	0.0014	TRUE	FALSE	FALSE
ENSMUST00000173255	ENSMUSG00000092284	Gm8801	pseudogene	chr17:36084191-36089242	5052	chr17:36084191-36089242	1064	1064	FALSE	NA	NA	NA	NA	NA	NA	NA	3.8155	3.4177	0.366	0.574	3.3895	3.8786	-0.2971	0.891	FALSE	FALSE	FALSE
ENSMUST00000173251	ENSMUSG00000092179	Vmn2r-ps75	pseudogene	chr7:92946830-92947446	617	chr7:92946830-92947446	213	213	FALSE	NA	NA	NA	NA	NA	NA	NA	2.2311	2.2311	NA	NA	2.2311	2.2311	NA	NA	FALSE	FALSE	FALSE
ENSMUST00000173244	ENSMUSG00000092571	Gm4134	pseudogene	chr17:33998247-34001173	2927	chr17:33998247-34001173	563	563	FALSE	NA	NA	NA	NA	NA	NA	NA	0.8288	1.4517	-0.2432	NA	0.8288	1.8644	-0.2183	0.91	FALSE	FALSE	FALSE
ENSMUST00000173237	ENSMUSG00000092238	Gm6004	pseudogene	chr7:50005784-50007228	1445	chr7:50005784-50007228	1116	1116	FALSE	NA	NA	NA	NA	NA	NA	NA	-0.1583	0.1403	-0.102	NA	4.7785	4.6917	0.1001	0.958	FALSE	FALSE	FALSE
ENSMUST00000173226	ENSMUSG00000092174	Gm7029	pseudogene	chr17:34003824-34011061	7238	chr17:34003824-34011061	450	450	FALSE	NA	NA	NA	NA	NA	NA	NA	2.1448	1.7749	0.355	NA	1.152	1.2763	0.1265	0.936	FALSE	FALSE	FALSE
ENSMUST00000173224	ENSMUSG00000092226	Gm9282	pseudogene	chr12:21993661-22086828	93168	chr12:21993661-22086828	992	992	FALSE	NA	NA	NA	NA	NA	NA	NA	5.9409	7.3708	-1.4011	4.8e-07	4.11	4.9098	-0.6595	0.367	FALSE	FALSE	FALSE
ENSMUST00000173218	ENSMUSG00000092461	Gm18833	pseudogene	chr17:38216565-38217426	862	chr17:38216565-38217426	862	862	FALSE	NA	NA	NA	NA	NA	NA	NA	0.2142	1.0298	-0.4453	NA	0.2142	0.8278	-0.0467	0.982	FALSE	FALSE	FALSE
ENSMUST00000173217	ENSMUSG00000092378	Gm9285	pseudogene	chr12:22235546-22324410	88865	chr12:22235546-22324410	1123	1123	FALSE	NA	NA	NA	NA	NA	NA	NA	1.8858	3.0483	-0.8628	0.318	0.3982	1.8326	-0.5483	0.679	FALSE	FALSE	FALSE
ENSMUST00000173213	ENSMUSG00000078374	Gm10476	pseudogene	chr12:23880114-23979640	99527	chr12:23880114-23979640	1278	1278	FALSE	NA	NA	NA	NA	NA	NA	NA	5.346	5.7295	-0.3961	0.263	-0.3539	-0.067	0.0534	0.975	FALSE	FALSE	FALSE
ENSMUST00000173210	ENSMUSG00000001661	Hoxc6	protein_coding	chr15:102828688-102842312	13625	chr15:102828688-102841199	896	189	FALSE	NA	NA	NA	NA	NA	NA	NA	1.9069	0.8092	0.9929	0.32	2.9691	2.6904	0.1654	0.936	FALSE	FALSE	FALSE
ENSMUST00000173208	ENSMUSG00000092183	4930515G01Rik	antisense	chr5:115223746-115224992	1247	chr5:115223746-115224992	1247	1247	FALSE	NA	NA	NA	NA	NA	NA	NA	3.8847	4.7272	-0.7484	0.11	2.5671	1.7622	0.3923	0.853	FALSE	FALSE	FALSE
ENSMUST00000173207	ENSMUSG00000007044	Ly6g6c	protein_coding	chr17:35202333-35206570	4238	chr17:35202333-35206570	598	456	FALSE	NA	NA	NA	NA	NA	NA	NA	1.0637	0.7418	0.1574	NA	1.1329	2.3532	-0.3215	0.804	FALSE	FALSE	FALSE
ENSMUST00000173203	ENSMUSG00000092621	Vmn2r-ps66	pseudogene	chr7:92201585-92219447	17863	chr7:92201585-92219447	1256	1256	FALSE	NA	NA	NA	NA	NA	NA	NA	-0.3288	-0.3288	NA	NA	-0.3288	-0.3288	NA	NA	FALSE	FALSE	FALSE
ENSMUST00000173198	ENSMUSG00000030188	Magohb	protein_coding	chr6:131234406-131243262	8857	chr6:131234719-131243169	561	130	TRUE	TRUE	29.8242	29.9679	-0.1436	0.398	NA	NA	8.9004	9.0723	-0.1772	0.524	9.084	9.578	-0.4609	0.26	FALSE	FALSE	FALSE
ENSMUST00000173181	ENSMUSG00000092340	Olfr754-ps1	pseudogene	chr17:37386420-37387812	1393	chr17:37386420-37387812	785	785	FALSE	NA	NA	NA	NA	NA	NA	NA	0.3492	0.9722	-0.2432	NA	0.3492	0.3492	NA	NA	FALSE	FALSE	FALSE
ENSMUST00000173179	ENSMUSG00000092199	Gm18358	pseudogene	chr7:92237278-92239669	2392	chr7:92237278-92239669	1277	1277	FALSE	NA	NA	NA	NA	NA	NA	NA	-0.3528	0.1633	-0.2316	NA	-0.3528	-0.3528	NA	NA	FALSE	FALSE	FALSE
ENSMUST00000173168	ENSMUSG00000031976	Urb2	protein_coding	chr8:126545408-126572405	26998	chr8:126545408-126572404	6073	3888	TRUE	TRUE	27.2512	28.3304	-1.0791	0.0125	NA	NA	7.3176	6.6906	0.6086	0.000675	5.9345	6.2115	-0.2779	0.491	FALSE	FALSE	FALSE
ENSMUST00000173164	ENSMUSG00000092618	Btnl6	pseudogene	chr17:34644749-34654297	9549	chr17:34644749-34654297	1751	1751	FALSE	NA	NA	NA	NA	NA	NA	NA	-0.8082	-0.8082	NA	NA	-0.8082	-0.8082	NA	NA	FALSE	FALSE	FALSE
ENSMUST00000173162	ENSMUSG00000092389	Gm20483	lincRNA	chr17:35788773-35789256	484	chr17:35788773-35789256	289	289	FALSE	NA	NA	NA	NA	NA	NA	NA	2.4138	2.8749	-0.4862	0.638	1.7909	1.7909	NA	NA	FALSE	FALSE	FALSE
ENSMUST00000173160	ENSMUSG00000092204	Vmn2r-ps49	pseudogene	chr7:7981038-8006572	25535	chr7:7981038-8006572	3551	3551	FALSE	NA	NA	NA	NA	NA	NA	NA	-1.097	0.5279	-1.4876	0.116	-1.8282	-1.8282	NA	NA	FALSE	FALSE	FALSE
ENSMUST00000173151	ENSMUSG00000055240	Zfp101	protein_coding	chr17:33497452-33531586	34135	chr17:33497452-33531323	1428	1428	FALSE	NA	NA	NA	NA	NA	NA	NA	5.2794	6.5	-1.18	0.000208	4.4467	4.3618	0.0132	0.993	FALSE	FALSE	FALSE
ENSMUST00000173150	ENSMUSG00000092526	Gm17907	pseudogene	chr7:63157972-63158681	710	chr7:63157972-63158681	710	710	FALSE	NA	NA	NA	NA	NA	NA	NA	0.816	0.4941	0.1574	NA	0.4941	0.6957	0.0951	0.938	FALSE	FALSE	FALSE
ENSMUST00000173133	ENSMUSG00000054128	H2-T3	protein_coding	chr17:36322517-36327232	4716	chr17:36322631-36327079	1896	1152	FALSE	NA	NA	NA	NA	NA	NA	NA	-0.4794	0.5469	-0.9073	0.362	0.4281	-0.0025	0.2291	0.88	FALSE	FALSE	FALSE
ENSMUST00000173131	ENSMUSG00000092541	Gm20537	protein_coding	chr9:88302270-88351454	49185	chr9:88302270-88351454	889	290	FALSE	NA	NA	NA	NA	NA	NA	NA	0.1697	0.1697	NA	NA	1.7859	1.7859	NA	NA	FALSE	FALSE	FALSE
ENSMUST00000173130	ENSMUSG00000090463	Vmn1r-ps73	pseudogene	chr7:21820122-21822312	2191	chr7:21820193-21822312	2120	2120	FALSE	NA	NA	NA	NA	NA	NA	NA	-1.0841	0.4815	-1.2289	0.187	-1.0841	-1.0841	NA	NA	FALSE	FALSE	FALSE
ENSMUST00000173128	ENSMUSG00000092277	Gm19684	protein_coding	chr17:36258623-36266637	8015	chr17:36258623-36266637	1611	351	FALSE	NA	NA	NA	NA	NA	NA	NA	-0.688	-0.1719	-0.2316	NA	1.5105	1.889	0.011	0.993	FALSE	FALSE	FALSE
ENSMUST00000173127	ENSMUSG00000073980	Gm9574	pseudogene	chr17:36273812-36275385	1574	chr17:36273948-36275385	683	683	FALSE	NA	NA	NA	NA	NA	NA	NA	0.55	0.872	-0.102	NA	0.55	0.55	NA	NA	FALSE	FALSE	FALSE
ENSMUST00000173118	ENSMUSG00000092413	Olfr115	protein_coding	chr17:37746730-37764054	17325	chr17:37746730-37764054	1428	936	FALSE	NA	NA	NA	NA	NA	NA	NA	-0.514	-0.514	NA	NA	0.0954	0.0954	NA	NA	FALSE	FALSE	FALSE
ENSMUST00000173112	ENSMUSG00000092251	Trav9n-1	protein_coding	chr14:53721368-53722076	709	chr14:53721368-53722076	583	429	FALSE	NA	NA	NA	NA	NA	NA	NA	1.0653	1.1004	0.029	NA	1.221	1.221	NA	NA	FALSE	FALSE	FALSE
ENSMUST00000173096	ENSMUSG00000092457	Gm8835	pseudogene	chr17:36339294-36343268	3975	chr17:36339294-36343268	913	913	FALSE	NA	NA	NA	NA	NA	NA	NA	0.1313	0.1313	NA	NA	0.7636	0.5209	0.1261	0.938	FALSE	FALSE	FALSE
ENSMUST00000173093	ENSMUSG00000049823	Zbtb12	protein_coding	chr17:35016428-35033787	17360	chr17:35016428-35032390	387	205	FALSE	TRUE	22.859	22.4173	0.4417	0.37	NA	NA	5.0844	6.8544	-1.7107	7.58e-05	7.4234	7.9276	-0.4234	0.54	FALSE	FALSE	FALSE
ENSMUST00000173086	ENSMUSG00000075279	Mrpl23-ps1	pseudogene	chr2:74429387-74429974	588	chr2:74429387-74429966	580	580	FALSE	NA	NA	NA	NA	NA	NA	NA	10.4137	9.9778	0.4413	0.0237	9.9639	9.3823	0.5709	0.00323	FALSE	FALSE	FALSE
ENSMUST00000173083	ENSMUSG00000092443	CT009512.1	protein_coding	chr14:55251166-55251618	453	chr14:55251166-55251618	453	450	FALSE	NA	NA	NA	NA	NA	NA	NA	1.1424	1.1424	NA	NA	2.341	2.2563	0.0885	0.975	FALSE	FALSE	FALSE
ENSMUST00000173078	ENSMUSG00000036990	Otud4	protein_coding	chr8:82163517-82201654	38138	chr8:82163517-82201623	7354	3321	FALSE	TRUE	29.5594	28.3435	1.2159	0.00172	NA	NA	10.5477	9.4882	1.0602	2.41e-13	7.7058	7.7443	-0.0474	0.938	TRUE	FALSE	FALSE
ENSMUST00000173076	ENSMUSG00000092563	Gm3617	pseudogene	chr1:39371744-39372298	555	chr1:39371744-39372298	555	555	FALSE	NA	NA	NA	NA	NA	NA	NA	1.1714	1.9869	-0.5783	NA	1.415	1.4817	0.076	0.975	FALSE	FALSE	FALSE
ENSMUST00000173066	ENSMUSG00000092489	Vmn1r-ps53	pseudogene	chr7:12238479-12239400	922	chr7:12238479-12239400	922	922	FALSE	NA	NA	NA	NA	NA	NA	NA	0.1172	0.4391	-0.102	NA	0.1172	0.1172	NA	NA	FALSE	FALSE	FALSE
ENSMUST00000173064	ENSMUSG00000092472	Gm20473	pseudogene	chr12:22662520-22662631	112	chr12:22662520-22662631	112	112	FALSE	NA	NA	NA	NA	NA	NA	NA	3.1584	3.1584	NA	NA	3.1584	3.1584	NA	NA	FALSE	FALSE	FALSE
ENSMUST00000173055	ENSMUSG00000092244	Gm20410	protein_coding	chr17:38691137-38697563	6427	chr17:38691137-38697563	1410	453	FALSE	NA	NA	NA	NA	NA	NA	NA	0.0203	0.6742	-0.4193	0.682	1.1424	1.1424	NA	NA	FALSE	FALSE	FALSE
ENSMUST00000173053	ENSMUSG00000074366	Obox5	protein_coding	chr7:16335483-16345149	9667	chr7:16335730-16344010	680	540	FALSE	NA	NA	NA	NA	NA	NA	NA	0.5564	1.0724	-0.2316	NA	0.889	0.889	NA	NA	FALSE	FALSE	FALSE
ENSMUST00000173052	ENSMUSG00000092407	Gm4040	pseudogene	chr7:9516757-9541253	24497	chr7:9516757-9541253	2361	2361	FALSE	NA	NA	NA	NA	NA	NA	NA	-0.7958	-0.1828	-0.5573	0.57	-1.2394	-1.2394	NA	NA	FALSE	FALSE	FALSE
ENSMUST00000173047	ENSMUSG00000092362	Gm20392	pseudogene	chr17:36352500-36353001	502	chr17:36352500-36353001	344	344	FALSE	NA	NA	NA	NA	NA	NA	NA	1.5395	1.8614	-0.102	NA	1.5395	1.5395	NA	NA	FALSE	FALSE	FALSE
ENSMUST00000173045	ENSMUSG00000092583	Vmn2r-ps53	pseudogene	chr7:13030707-13054201	23495	chr7:13030707-13054201	2353	2353	FALSE	NA	NA	NA	NA	NA	NA	NA	-0.7909	-0.1989	-0.468	NA	-1.2345	-1.2345	NA	NA	FALSE	FALSE	FALSE
ENSMUST00000173044	ENSMUSG00000092370	Vmn2r-ps58	pseudogene	chr7:49558456-49558697	242	chr7:49558456-49558697	242	242	FALSE	NA	NA	NA	NA	NA	NA	NA	2.0469	2.0469	NA	NA	2.0469	2.0469	NA	NA	FALSE	FALSE	FALSE
ENSMUST00000173038	ENSMUSG00000092624	Gm3654	pseudogene	chr7:9838392-9845199	6808	chr7:9838392-9845199	909	909	FALSE	NA	NA	NA	NA	NA	NA	NA	2.2012	2.7838	-0.5289	0.564	3.6218	3.7202	-0.1456	0.953	FALSE	FALSE	FALSE
ENSMUST00000173036	ENSMUSG00000092387	Gm7648	pseudogene	chr7:7538011-7549260	11250	chr7:7538011-7549260	1658	1658	FALSE	NA	NA	NA	NA	NA	NA	NA	-0.7294	0.2488	-0.6231	NA	-0.7294	-0.7294	NA	NA	FALSE	FALSE	FALSE
ENSMUST00000173035	ENSMUSG00000092390	Gm20541	pseudogene	chr17:38146592-38149341	2750	chr17:38146592-38149341	1406	1406	FALSE	NA	NA	NA	NA	NA	NA	NA	6.3536	6.6925	-0.3154	0.309	3.7418	3.94	-0.0832	0.975	FALSE	FALSE	FALSE
ENSMUST00000173029	ENSMUSG00000092629	Vmn1r-ps85	pseudogene	chr7:24563377-24564266	890	chr7:24563377-24564266	890	890	FALSE	NA	NA	NA	NA	NA	NA	NA	0.1681	0.4668	-0.102	NA	0.1681	0.3316	0.1124	0.936	FALSE	FALSE	FALSE
ENSMUST00000173026	ENSMUSG00000092221	Gm7230	pseudogene	chr7:7867448-7873522	6075	chr7:7867448-7873522	815	815	FALSE	NA	NA	NA	NA	NA	NA	NA	0.2951	2.0942	-1.5269	0.102	0.2951	0.2951	NA	NA	FALSE	FALSE	FALSE
ENSMUST00000173024	ENSMUSG00000092256	Gm18359	pseudogene	chr7:92625465-92630525	5061	chr7:92625465-92630525	1459	1459	FALSE	NA	NA	NA	NA	NA	NA	NA	-0.2231	0.2706	-0.3313	NA	0.0206	-0.2581	0.1654	0.936	FALSE	FALSE	FALSE
ENSMUST00000173020	ENSMUSG00000092437	Gm5227	pseudogene	chr17:36581122-36581694	573	chr17:36581122-36581694	573	573	FALSE	NA	NA	NA	NA	NA	NA	NA	0.8034	0.8034	NA	NA	1.4357	1.3194	0.1275	0.94	FALSE	FALSE	FALSE
ENSMUST00000173019	ENSMUSG00000067288	Rps28	protein_coding	chr17:33955972-33961507	5536	chr17:33955972-33961437	437	207	TRUE	TRUE	32.5314	31.3199	1.2115	0.038	0.62	NA	15.5626	15.1446	0.3595	0.198	6.5406	5.9526	0.4152	0.775	FALSE	FALSE	TRUE
ENSMUST00000173014	ENSMUSG00000075707	Dio3	protein_coding	chr12:111517278-111519307	2030	chr12:111517278-111519307	2030	912	FALSE	NA	NA	NA	NA	NA	NA	NA	5.4096	5.138	0.2515	0.535	4.0862	5.3016	-1.0674	0.058	FALSE	FALSE	FALSE
ENSMUST00000173012	ENSMUSG00000092361	Gm20433	pseudogene	chr7:9678325-9678745	421	chr7:9678325-9678745	421	421	FALSE	NA	NA	NA	NA	NA	NA	NA	1.57	1.2481	0.1574	NA	1.2481	1.2481	NA	NA	FALSE	FALSE	FALSE
ENSMUST00000173004	ENSMUSG00000007050	Lsm2	protein_coding	chr17:35118807-35122836	4030	chr17:35119104-35122834	870	255	TRUE	TRUE	28.8827	29.4436	-0.5608	0.111	NA	NA	9.0151	8.0542	0.9581	6.44e-09	8.6702	8.6295	0.079	0.939	FALSE	FALSE	FALSE
ENSMUST00000173000	ENSMUSG00000092288	Gm9289	pseudogene	chr12:22533898-22562953	29056	chr12:22533898-22562953	711	711	FALSE	NA	NA	NA	NA	NA	NA	NA	2.1197	2.779	-0.5581	0.57	0.4921	0.4921	NA	NA	FALSE	FALSE	FALSE
ENSMUST00000172997	ENSMUSG00000029546	Uncx	protein_coding	chr5:140019448-140079180	59733	chr5:140019448-140024133	2498	882	FALSE	NA	NA	NA	NA	NA	NA	NA	1.9676	4.8653	-2.5983	4.69e-09	7.8966	8.9666	-1.0545	1.58e-07	FALSE	FALSE	FALSE
ENSMUST00000172995	ENSMUSG00000092432	Vmn1r-ps72	pseudogene	chr7:21465431-21466354	924	chr7:21465431-21466354	924	924	FALSE	NA	NA	NA	NA	NA	NA	NA	0.114	0.114	NA	NA	0.114	0.114	NA	NA	FALSE	FALSE	FALSE
ENSMUST00000172989	ENSMUSG00000092347	Gm4133	protein_coding	chr7:20918491-20919414	924	chr7:20918491-20919414	924	921	FALSE	NA	NA	NA	NA	NA	NA	NA	0.114	0.436	-0.102	NA	0.1187	0.1187	NA	NA	FALSE	FALSE	FALSE
ENSMUST00000172983	ENSMUSG00000002985	Apoe	protein_coding	chr7:20281458-20284515	3058	chr7:20281969-20284387	817	696	FALSE	TRUE	31.6458	29.874	1.7718	0.00371	NA	-1.57759	10.7123	11.018	-0.3082	0.0998	10.6999	11.804	-1.0924	1.18e-08	FALSE	TRUE	FALSE
ENSMUST00000172982	ENSMUSG00000057103	Cml1	protein_coding	chr6:85860148-85865681	5534	chr6:85860156-85865660	274	274	FALSE	NA	NA	NA	NA	NA	NA	NA	4.9104	6.6216	-1.6064	0.00252	5.0989	5.3167	-0.1194	0.966	FALSE	FALSE	FALSE
ENSMUST00000172979	ENSMUSG00000055413	H2-Q5	pseudogene	chr17:35531071-35534971	3901	chr17:35531071-35534971	1081	1081	FALSE	NA	NA	NA	NA	NA	NA	NA	1.0186	2.4846	-1.0959	0.237	5.2074	5.2957	-0.0867	0.958	FALSE	FALSE	FALSE
ENSMUST00000172970	ENSMUSG00000092471	Cyp21a2-ps	pseudogene	chr17:34856758-34859197	2440	chr17:34856758-34859197	1383	1383	FALSE	NA	NA	NA	NA	NA	NA	NA	-0.4678	-0.1691	-0.102	NA	0.3478	-0.0031	0.2452	0.902	FALSE	FALSE	FALSE
ENSMUST00000172969	ENSMUSG00000092441	Vmn2r-ps46	pseudogene	chr7:9704543-9728117	23575	chr7:9704543-9728117	2556	2556	FALSE	NA	NA	NA	NA	NA	NA	NA	-1.067	-0.184	-0.7641	0.423	-1.3539	-1.3539	NA	NA	FALSE	FALSE	FALSE
ENSMUST00000172965	ENSMUSG00000059319	Olfr295	protein_coding	chr7:93732413-93734716	2304	chr7:93732413-93734716	1050	927	FALSE	NA	NA	NA	NA	NA	NA	NA	-0.0704	0.5804	-0.2507	NA	0.1094	0.1094	NA	NA	FALSE	FALSE	FALSE
ENSMUST00000172963	ENSMUSG00000092314	Gm3563	pseudogene	chr7:7446674-7459589	12916	chr7:7446674-7459589	1628	1628	FALSE	NA	NA	NA	NA	NA	NA	NA	-0.7031	0.381	-0.7514	NA	-0.7031	-0.7031	NA	NA	FALSE	FALSE	FALSE
ENSMUST00000172958	ENSMUSG00000092534	Gm20418	protein_coding	chr7:134144994-134159998	15005	chr7:134144994-134159998	693	322	FALSE	NA	NA	NA	NA	NA	NA	NA	0.5291	0.5291	NA	NA	1.6349	1.6349	NA	NA	FALSE	FALSE	FALSE
ENSMUST00000172957	ENSMUSG00000092588	Gm20534	pseudogene	chr6:90006620-90006791	172	chr6:90006620-90006791	172	172	FALSE	NA	NA	NA	NA	NA	NA	NA	2.5395	2.5395	NA	NA	2.5395	2.5395	NA	NA	FALSE	FALSE	FALSE
ENSMUST00000172948	ENSMUSG00000092615	Olfr762-ps1	pseudogene	chr17:38450254-38451966	1713	chr17:38450254-38451966	890	890	FALSE	NA	NA	NA	NA	NA	NA	NA	0.1681	0.7911	-0.2432	NA	0.1681	0.1681	NA	NA	FALSE	FALSE	FALSE
ENSMUST00000172947	ENSMUSG00000030994	D7Ertd443e	protein_coding	chr7:141457945-141577344	119400	chr7:141457945-141556567	2559	2073	FALSE	NA	NA	NA	NA	NA	NA	NA	-1.3556	1.2744	-2.3473	0.00985	0.8241	0.4389	0.4178	0.827	FALSE	FALSE	FALSE
ENSMUST00000172939	ENSMUSG00000046782	Ttc6	protein_coding	chr12:58665100-58838915	173816	chr12:58676804-58838915	5782	5571	FALSE	NA	NA	NA	NA	NA	NA	NA	-0.4543	2.1306	-2.3377	0.000146	-1.3404	-0.5634	0.052	0.987	FALSE	FALSE	FALSE
ENSMUST00000172937	ENSMUSG00000092438	Gm18734	pseudogene	chr17:35441151-35443262	2112	chr17:35441151-35443262	808	808	FALSE	NA	NA	NA	NA	NA	NA	NA	2.2336	1.3432	0.646	0.53	5.4397	4.4871	0.8312	0.145	FALSE	FALSE	FALSE
ENSMUST00000172933	ENSMUSG00000043312	Olfr131	protein_coding	chr17:38218915-38225638	6724	chr17:38218915-38225638	1358	942	FALSE	NA	NA	NA	NA	NA	NA	NA	-0.1196	0.5071	-0.4872	NA	0.0862	0.0862	NA	NA	FALSE	FALSE	FALSE
ENSMUST00000172930	ENSMUSG00000092574	Gm18202	pseudogene	chr7:9400594-9404512	3919	chr7:9400594-9404512	830	830	FALSE	NA	NA	NA	NA	NA	NA	NA	3.9637	4.6917	-0.7413	0.191	0.2688	0.2688	NA	NA	FALSE	FALSE	FALSE
ENSMUST00000172920	ENSMUSG00000049952	Fam71e2	protein_coding	chr7:4704828-4722904	18077	chr7:4704831-4722904	2741	366	FALSE	NA	NA	NA	NA	NA	NA	NA	-1.4547	-1.4547	NA	NA	1.4501	1.4501	NA	NA	FALSE	FALSE	FALSE
ENSMUST00000172918	ENSMUSG00000092562	Gm20414	pseudogene	chr7:92409199-92409844	646	chr7:92409199-92409844	646	646	FALSE	NA	NA	NA	NA	NA	NA	NA	0.6304	0.6304	NA	NA	0.6304	0.6304	NA	NA	FALSE	FALSE	FALSE
ENSMUST00000172914	ENSMUSG00000024856	Cdk2ap2	protein_coding	chr19:4097182-4099019	1838	chr19:4097401-4099019	1089	1089	FALSE	TRUE	25.6029	25.1127	0.4902	0.135	NA	NA	8.0266	7.7715	0.2637	0.194	6.901	6.903	-0.0022	0.999	FALSE	FALSE	FALSE
ENSMUST00000172907	ENSMUSG00000040929	Rfx3	protein_coding	chr19:27836211-28085656	249446	chr19:27842808-28085535	2621	2247	FALSE	TRUE	24.0274	26.3592	-2.3318	0.00484	NA	NA	5.8708	7.8394	-1.9396	4.11e-25	6.9749	7.8903	-0.8974	6.86e-07	FALSE	FALSE	FALSE
ENSMUST00000172900	ENSMUSG00000038500	Prr3	protein_coding	chr17:36109486-36117181	7696	chr17:36114941-36116753	439	264	TRUE	NA	NA	NA	NA	NA	NA	NA	6.2632	6.4421	-0.185	0.678	7.1644	8.2285	-0.9908	0.0154	FALSE	FALSE	FALSE
ENSMUST00000172898	ENSMUSG00000046367	4931440L10Rik	protein_coding	chr1:136437518-136446259	8742	chr1:136437518-136446259	1735	1317	FALSE	NA	NA	NA	NA	NA	NA	NA	-0.7949	1.1081	-1.5735	0.0936	0.1683	0.5058	-0.0097	0.994	FALSE	FALSE	FALSE
ENSMUST00000172896	ENSMUSG00000092249	Gm5708	pseudogene	chr3:34082229-34083114	886	chr3:34082229-34083114	886	886	FALSE	NA	NA	NA	NA	NA	NA	NA	0.1746	0.1746	NA	NA	0.1746	0.6076	0.0173	0.991	FALSE	FALSE	FALSE
ENSMUST00000172895	ENSMUSG00000091373	Gm8810	pseudogene	chr17:36203053-36204709	1657	chr17:36203053-36204709	765	765	FALSE	NA	NA	NA	NA	NA	NA	NA	0.3865	1.5564	-0.7774	NA	0.3865	0.5108	0.1265	0.936	FALSE	FALSE	FALSE
ENSMUST00000172880	ENSMUSG00000004231	Pax2	protein_coding	chr19:44830539-44912758	82220	chr19:44831876-44910581	1307	1296	FALSE	NA	NA	NA	NA	NA	NA	NA	-0.0643	1.7447	-1.6166	0.0898	2.3722	4.6277	-1.7319	0.00385	FALSE	FALSE	FALSE
ENSMUST00000172877	ENSMUSG00000092313	Gm20415	pseudogene	chr7:92436670-92438121	1452	chr7:92436670-92438121	423	423	FALSE	NA	NA	NA	NA	NA	NA	NA	1.2413	1.2413	NA	NA	1.2413	1.2413	NA	NA	FALSE	FALSE	FALSE
ENSMUST00000172874	ENSMUSG00000092171	4833427F10Rik	lincRNA	chr17:35909395-35917632	8238	chr17:35909395-35917632	1475	1475	FALSE	NA	NA	NA	NA	NA	NA	NA	-0.2738	0.8507	-0.9089	0.347	0.3268	1.4321	-0.2855	0.93	FALSE	FALSE	FALSE
ENSMUST00000172872	ENSMUSG00000092250	Gm20467	antisense	chr19:43683567-43685115	1549	chr19:43683567-43685115	994	994	FALSE	NA	NA	NA	NA	NA	NA	NA	0.5247	2.2956	-1.3339	0.168	0.8243	0.4734	0.2523	0.892	FALSE	FALSE	FALSE
ENSMUST00000172865	ENSMUSG00000042943	4922501L14Rik	protein_coding	chr3:154327060-154420491	93432	chr3:154327060-154420491	2309	2144	FALSE	NA	NA	NA	NA	NA	NA	NA	-0.6913	2.8962	-3.1483	4.41e-05	0.5085	2.6842	-1.1964	0.138	FALSE	FALSE	FALSE
ENSMUST00000172863	ENSMUSG00000092391	Gm4175	protein_coding	chr7:22545550-22546494	945	chr7:22545550-22546494	945	942	FALSE	NA	NA	NA	NA	NA	NA	NA	0.0816	0.3803	-0.102	NA	0.0862	0.0862	NA	NA	FALSE	FALSE	FALSE
ENSMUST00000172862	ENSMUSG00000092336	Vmn1r-ps40	pseudogene	chr7:5524335-5524677	343	chr7:5524335-5524677	343	343	FALSE	NA	NA	NA	NA	NA	NA	NA	1.5437	1.5437	NA	NA	1.5437	1.5437	NA	NA	FALSE	FALSE	FALSE
ENSMUST00000172856	ENSMUSG00000033545	Znrf1	protein_coding	chr8:114059997-114149930	89934	chr8:114059997-114149620	4600	681	FALSE	TRUE	22.879	22.5159	0.3631	0.597	NA	NA	5.5228	6.4819	-0.9449	1.56e-07	7.6535	8.1197	-0.4384	0.257	FALSE	FALSE	FALSE
ENSMUST00000172853	ENSMUSG00000092496	Vmn1r-ps84	pseudogene	chr7:24271394-24272316	923	chr7:24271394-24272316	923	923	FALSE	NA	NA	NA	NA	NA	NA	NA	0.1156	0.1156	NA	NA	0.1156	0.1156	NA	NA	FALSE	FALSE	FALSE
ENSMUST00000172851	ENSMUSG00000092497	Gm9286	pseudogene	chr12:22336525-22382229	45705	chr12:22336525-22382229	837	837	FALSE	NA	NA	NA	NA	NA	NA	NA	0.5786	1.2053	-0.3908	NA	0.2567	0.4583	0.0951	0.938	FALSE	FALSE	FALSE
ENSMUST00000172848	ENSMUSG00000092551	Gm20287	pseudogene	chr7:8744982-8770597	25616	chr7:8744982-8770597	2367	2367	FALSE	NA	NA	NA	NA	NA	NA	NA	-0.9562	-0.0731	-0.7641	0.423	-1.2431	-1.2431	NA	NA	FALSE	FALSE	FALSE
ENSMUST00000172839	ENSMUSG00000092445	Gm4437	pseudogene	chr12:24050592-24112234	61643	chr12:24050592-24112234	924	924	FALSE	NA	NA	NA	NA	NA	NA	NA	1.7276	2.6699	-0.8355	0.366	0.114	0.114	NA	NA	FALSE	FALSE	FALSE
ENSMUST00000172838	ENSMUSG00000092484	Gm20487	pseudogene	chr12:22510518-22510932	415	chr12:22510518-22510932	415	415	FALSE	NA	NA	NA	NA	NA	NA	NA	5.1631	6.6971	-1.5739	0.00225	4.1387	5.4969	-0.963	0.221	FALSE	FALSE	FALSE
ENSMUST00000172831	ENSMUSG00000037627	Rgs22	protein_coding	chr15:35939234-36070155	130922	chr15:35939234-36070155	4006	3774	FALSE	NA	NA	NA	NA	NA	NA	NA	0.2579	2.2884	-1.7785	0.0116	1.8882	1.3663	0.5661	0.633	FALSE	FALSE	FALSE
ENSMUST00000172822	ENSMUSG00000092240	Gm4246	pseudogene	chr17:36331541-36331756	216	chr17:36331541-36331756	216	216	FALSE	NA	NA	NA	NA	NA	NA	NA	2.2109	2.2109	NA	NA	9.0468	7.6814	1.2723	6.12e-05	FALSE	FALSE	FALSE
ENSMUST00000172818	ENSMUSG00000024083	Pja2	protein_coding	chr17:64630354-64681256	50903	chr17:64630354-64681256	4740	2121	FALSE	TRUE	23.7857	25.2042	-1.4185	0.0804	NA	NA	9.6597	10.3748	-0.7206	0.00115	10.0904	10.3635	-0.2859	0.197	FALSE	FALSE	FALSE
ENSMUST00000172817	ENSMUSG00000092349	BC033916	lincRNA	chr17:34042080-34043620	1541	chr17:34042080-34043620	807	807	FALSE	NA	NA	NA	NA	NA	NA	NA	1.5962	2.3344	-0.8455	0.394	1.9323	2.2985	0.0578	0.987	FALSE	FALSE	FALSE
ENSMUST00000172815	ENSMUSG00000092216	Gm19345	protein_coding	chr7:20437352-20443696	6345	chr7:20437352-20443696	990	372	FALSE	NA	NA	NA	NA	NA	NA	NA	0.8301	2.706	-1.6201	0.0757	2.8702	2.1578	0.4493	0.763	FALSE	FALSE	FALSE
ENSMUST00000172814	ENSMUSG00000092322	Gm20408	protein_coding	chr17:38553419-38557130	3712	chr17:38553419-38557130	1117	480	FALSE	NA	NA	NA	NA	NA	NA	NA	-0.1596	0.1623	-0.102	NA	1.0589	1.0589	NA	NA	FALSE	FALSE	FALSE
ENSMUST00000172802	ENSMUSG00000092510	Gm18343	pseudogene	chr5:24956123-24956726	604	chr5:24956123-24956726	604	604	FALSE	NA	NA	NA	NA	NA	NA	NA	1.0143	0.7274	0.1574	NA	1.9164	2.4672	-0.1801	0.938	FALSE	FALSE	FALSE
ENSMUST00000172798	ENSMUSG00000092542	Olfr757-ps1	pseudogene	chr17:37513801-37514169	369	chr17:37513801-37514169	369	369	FALSE	NA	NA	NA	NA	NA	NA	NA	1.4383	1.4383	NA	NA	1.4383	1.4383	NA	NA	FALSE	FALSE	FALSE
ENSMUST00000172793	ENSMUSG00000092188	Gm20471	antisense	chr1:165210487-165217176	6690	chr1:165210487-165217176	626	626	FALSE	NA	NA	NA	NA	NA	NA	NA	0.6758	0.9744	-0.102	NA	1.5633	0.6758	0.4888	0.543	FALSE	FALSE	FALSE
ENSMUST00000172791	ENSMUSG00000026768	Itga8	protein_coding	chr2:12028259-12223547	195289	chr2:12029106-12223519	4948	1770	FALSE	NA	NA	NA	NA	NA	NA	NA	5.0597	3.3642	1.675	2.75e-11	4.3381	2.469	1.5595	0.0026	FALSE	FALSE	FALSE
ENSMUST00000172786	ENSMUSG00000092316	Gm6726	pseudogene	chr17:38615179-38615859	681	chr17:38615179-38615859	681	681	FALSE	NA	NA	NA	NA	NA	NA	NA	0.5543	0.5543	NA	NA	0.5543	0.5543	NA	NA	FALSE	FALSE	FALSE
ENSMUST00000172785	ENSMUSG00000073411	H2-D1	protein_coding	chr17:35399675-35404444	4770	chr17:35399675-35404444	2102	1086	FALSE	NA	NA	NA	NA	NA	NA	NA	8.6176	7.6766	0.9211	9.07e-08	9.1607	8.787	0.3543	0.157	FALSE	FALSE	FALSE
ENSMUST00000172769	ENSMUSG00000092285	Vmn1r-ps56	pseudogene	chr7:12496595-12497559	965	chr7:12496595-12497559	965	965	FALSE	NA	NA	NA	NA	NA	NA	NA	0.0514	0.0514	NA	NA	0.0514	0.0514	NA	NA	FALSE	FALSE	FALSE
ENSMUST00000172759	ENSMUSG00000092427	Vmn1r-ps69	pseudogene	chr7:13829511-13829711	201	chr7:13829511-13829711	201	201	FALSE	NA	NA	NA	NA	NA	NA	NA	2.9377	2.8307	0.0102	NA	2.3147	2.3147	NA	NA	FALSE	FALSE	FALSE
ENSMUST00000172746	ENSMUSG00000092490	Gm20482	pseudogene	chr7:9314990-9321994	7005	chr7:9314990-9321994	1644	1644	FALSE	NA	NA	NA	NA	NA	NA	NA	6.0449	6.1205	-0.0717	0.801	-0.1516	-0.7172	0.2427	0.79	FALSE	FALSE	FALSE
ENSMUST00000172743	ENSMUSG00000091045	Vmn2r55	protein_coding	chr7:13237055-13270340	33286	chr7:13237055-13270340	2346	2343	FALSE	NA	NA	NA	NA	NA	NA	NA	-1.2302	0.224	-1.1022	NA	-1.2284	-1.2284	NA	NA	FALSE	FALSE	FALSE
ENSMUST00000172731	ENSMUSG00000092383	Gm9566	pseudogene	chr17:34210707-34213107	2401	chr17:34210707-34213107	531	531	FALSE	NA	NA	NA	NA	NA	NA	NA	0.9132	0.9132	NA	NA	0.9132	1.2466	0.0508	0.975	FALSE	FALSE	FALSE
ENSMUST00000172726	ENSMUSG00000092344	Hspe1-ps3	pseudogene	chr5:24897426-24897702	277	chr5:24897426-24897702	277	277	FALSE	NA	NA	NA	NA	NA	NA	NA	1.852	2.174	-0.102	NA	7.7162	8.4856	-0.7286	0.0422	FALSE	FALSE	FALSE
ENSMUST00000172723	ENSMUSG00000092186	Gm5967	pseudogene	chr17:38084137-38084630	494	chr17:38084137-38084630	494	494	FALSE	NA	NA	NA	NA	NA	NA	NA	1.0174	1.3393	-0.102	NA	1.612	1.0174	0.2492	0.79	FALSE	FALSE	FALSE
ENSMUST00000172720	ENSMUSG00000092321	Gm20436	pseudogene	chr7:8385584-8388868	3285	chr7:8385584-8388868	487	487	FALSE	NA	NA	NA	NA	NA	NA	NA	1.038	1.3599	-0.102	NA	1.038	1.038	NA	NA	FALSE	FALSE	FALSE
ENSMUST00000172717	ENSMUSG00000092400	Gm20469	pseudogene	chr16:66690512-66694350	3839	chr16:66690512-66694350	3839	3839	FALSE	NA	NA	NA	NA	NA	NA	NA	-1.9407	-0.8032	-0.7738	NA	-1.9407	-1.9407	NA	NA	FALSE	FALSE	FALSE
ENSMUST00000172713	ENSMUSG00000092296	Gm20454	pseudogene	chr17:36671226-36671446	221	chr17:36671226-36671446	221	221	FALSE	NA	NA	NA	NA	NA	NA	NA	2.1779	2.1779	NA	NA	2.1779	2.1779	NA	NA	FALSE	FALSE	FALSE
ENSMUST00000172712	ENSMUSG00000092411	Gm5594	pseudogene	chr7:49609075-49613372	4298	chr7:49609075-49613372	1429	1429	FALSE	NA	NA	NA	NA	NA	NA	NA	-0.515	-0.1931	-0.102	NA	0.1173	-0.515	0.2706	0.779	FALSE	FALSE	FALSE
ENSMUST00000172701	ENSMUSG00000074987	AI314831	antisense	chr2:104916695-104966667	49973	chr2:104917002-104966667	2960	2960	FALSE	NA	NA	NA	NA	NA	NA	NA	-0.2437	0.8129	-0.7735	0.43	-1.5656	-0.7748	-0.1348	0.936	FALSE	FALSE	FALSE
ENSMUST00000172699	ENSMUSG00000074480	Mex3a	protein_coding	chr3:88336317-88345318	9002	chr3:88336317-88345318	5778	1560	TRUE	TRUE	28.0073	29.526	-1.5186	0.000526	NA	NA	6.2783	7.918	-1.6349	3.42e-34	8.7799	9.4808	-0.6957	4.04e-05	FALSE	FALSE	FALSE
ENSMUST00000172698	ENSMUSG00000092398	Vmn1r-ps59	pseudogene	chr7:12580232-12580430	199	chr7:12580232-12580430	199	199	FALSE	NA	NA	NA	NA	NA	NA	NA	2.3292	2.3292	NA	NA	2.3292	2.3292	NA	NA	FALSE	FALSE	FALSE
ENSMUST00000172695	ENSMUSG00000022194	Pabpn1	protein_coding	chr14:55511337-55517006	5670	chr14:55512993-55516893	826	219	TRUE	TRUE	30.9144	30.9207	-0.0062	0.963	NA	NA	4.0242	4.9944	-0.8036	0.191	10.4551	10.0171	0.413	0.114	FALSE	FALSE	FALSE
ENSMUST00000172692	ENSMUSG00000092191	Gm7211	pseudogene	chr7:50133966-50135375	1410	chr7:50133966-50135375	1118	1118	FALSE	NA	NA	NA	NA	NA	NA	NA	-0.1609	0.6547	-0.445	NA	0.9434	2.3116	-0.2928	0.932	FALSE	FALSE	FALSE
ENSMUST00000172678	ENSMUSG00000013766	Ly6g6e	protein_coding	chr17:35213847-35215749	1903	chr17:35213876-35215495	750	402	FALSE	NA	NA	NA	NA	NA	NA	NA	1.6781	2.3932	-0.4234	0.687	1.3147	4.4424	-1.4995	0.0471	FALSE	FALSE	FALSE
ENSMUST00000172677	ENSMUSG00000092462	Vmn1r-ps83	pseudogene	chr7:24014073-24014777	705	chr7:24014073-24014777	705	705	FALSE	NA	NA	NA	NA	NA	NA	NA	0.5043	0.5043	NA	NA	0.5043	0.5043	NA	NA	FALSE	FALSE	FALSE
ENSMUST00000172675	ENSMUSG00000092512	Gm4152	pseudogene	chr17:34117431-34117689	259	chr17:34117431-34117689	259	259	FALSE	NA	NA	NA	NA	NA	NA	NA	2.6089	2.5719	0.1571	NA	1.949	1.949	NA	NA	FALSE	FALSE	FALSE
ENSMUST00000172664	ENSMUSG00000092539	Gm20468	antisense	chr17:26998388-27034831	36444	chr17:26998388-27034831	452	452	FALSE	NA	NA	NA	NA	NA	NA	NA	1.6616	1.7964	0.028	NA	1.1456	1.1456	NA	NA	FALSE	FALSE	FALSE
ENSMUST00000172657	ENSMUSG00000092298	Gm8877	pseudogene	chr17:36838574-36840154	1581	chr17:36838574-36840154	655	655	FALSE	NA	NA	NA	NA	NA	NA	NA	1.054	1.2612	-0.1747	NA	0.6104	0.6104	NA	NA	FALSE	FALSE	FALSE
ENSMUST00000172650	ENSMUSG00000092577	Gm7393	pseudogene	chr17:15078970-15079708	739	chr17:15078970-15079708	739	739	FALSE	NA	NA	NA	NA	NA	NA	NA	0.88	0.9524	-0.1381	NA	1.002	0.9823	0.0434	0.987	FALSE	FALSE	FALSE
ENSMUST00000172649	ENSMUSG00000042099	Kank3	protein_coding	chr17:33947465-33959863	12399	chr17:33947468-33959859	2652	1809	FALSE	TRUE	22.9684	22.5433	0.4251	0.0812	NA	NA	6.119	6.1691	-0.053	0.818	6.2547	6.467	-0.1853	0.779	FALSE	FALSE	FALSE
ENSMUST00000172648	ENSMUSG00000092487	Vmn1r-ps71	pseudogene	chr7:21265763-21266686	924	chr7:21265763-21266686	924	924	FALSE	NA	NA	NA	NA	NA	NA	NA	0.114	0.114	NA	NA	0.114	0.114	NA	NA	FALSE	FALSE	FALSE
ENSMUST00000172646	ENSMUSG00000036972	Zic4	protein_coding	chr9:91257251-91284186	26936	chr9:91263808-91282631	2535	1002	FALSE	NA	NA	NA	NA	NA	NA	NA	0.4695	0.514	-0.1677	0.877	1.9971	2.467	-0.0841	0.983	FALSE	FALSE	FALSE
ENSMUST00000172639	ENSMUSG00000073413	Ly6g6d	protein_coding	chr17:35208388-35215010	6623	chr17:35208422-35215010	690	690	FALSE	NA	NA	NA	NA	NA	NA	NA	0.8222	2.9055	-1.7577	0.0615	1.9895	2.2578	-0.0202	0.993	FALSE	FALSE	FALSE
ENSMUST00000172625	ENSMUSG00000092554	Gm18128	pseudogene	chr7:49989779-49990289	511	chr7:49989779-49990289	511	511	FALSE	NA	NA	NA	NA	NA	NA	NA	0.9686	0.9686	NA	NA	0.9686	1.6102	-0.0372	0.987	FALSE	FALSE	FALSE
ENSMUST00000172624	ENSMUSG00000092211	Vmn2r-ps67	pseudogene	chr7:92232490-92232874	385	chr7:92232490-92232874	385	385	FALSE	NA	NA	NA	NA	NA	NA	NA	1.3771	1.3771	NA	NA	1.3771	1.3771	NA	NA	FALSE	FALSE	FALSE
ENSMUST00000172623	ENSMUSG00000092406	Gm20462	pseudogene	chr17:34704675-34705082	408	chr17:34704675-34705082	408	408	FALSE	NA	NA	NA	NA	NA	NA	NA	1.2934	1.592	-0.102	NA	1.2934	1.2934	NA	NA	FALSE	FALSE	FALSE
ENSMUST00000172618	ENSMUSG00000015120	Ube2i	protein_coding	chr17:25398861-25411567	12707	chr17:25399124-25410859	1559	474	FALSE	TRUE	29.5999	30.6341	-1.0343	0.00371	-1.35	NA	11.2107	11.1238	0.0891	0.519	8.6608	9.4714	-0.7995	0.000323	FALSE	FALSE	FALSE
ENSMUST00000172606	ENSMUSG00000092540	Gm8738	pseudogene	chr11:103741229-103741557	329	chr11:103741229-103741557	329	329	FALSE	NA	NA	NA	NA	NA	NA	NA	2.9934	3.6465	-0.6611	0.511	2.7609	2.2079	0.369	0.811	FALSE	FALSE	FALSE
ENSMUST00000172604	ENSMUSG00000092325	Gm18284	pseudogene	chr15:81504685-81505308	624	chr15:81504685-81505308	624	624	FALSE	NA	NA	NA	NA	NA	NA	NA	5.8101	5.5259	0.2628	0.592	7.161	6.4326	0.706	0.0437	FALSE	FALSE	FALSE
ENSMUST00000172586	ENSMUSG00000092533	Vmn2r-ps72	pseudogene	chr7:92738160-92739066	907	chr7:92738160-92739066	907	907	FALSE	NA	NA	NA	NA	NA	NA	NA	0.1408	0.1408	NA	NA	0.1408	0.1408	NA	NA	FALSE	FALSE	FALSE
ENSMUST00000172583	ENSMUSG00000092253	H2-Q3	pseudogene	chr17:35495934-35496917	984	chr17:35495934-35496917	608	608	FALSE	NA	NA	NA	NA	NA	NA	NA	0.7179	1.2339	-0.2316	NA	1.2835	1.3869	0.0517	0.983	FALSE	FALSE	FALSE
ENSMUST00000172582	ENSMUSG00000083947	Olfr122	protein_coding	chr17:37905552-37909734	4183	chr17:37905552-37909734	1234	963	FALSE	NA	NA	NA	NA	NA	NA	NA	-0.3033	0.2127	-0.2316	NA	0.0544	0.0544	NA	NA	FALSE	FALSE	FALSE
ENSMUST00000172575	ENSMUSG00000092446	Gsx2	protein_coding	chr5:75471626-75473918	2293	chr5:75471626-75473918	1665	915	FALSE	NA	NA	NA	NA	NA	NA	NA	-0.7355	-0.7355	NA	NA	0.1282	0.1282	NA	NA	FALSE	FALSE	FALSE
ENSMUST00000172565	ENSMUSG00000092184	Gm18489	pseudogene	chr9:116968276-116968826	551	chr9:116968276-116968826	551	551	FALSE	NA	NA	NA	NA	NA	NA	NA	0.8599	0.8599	NA	NA	0.8599	0.8599	NA	NA	FALSE	FALSE	FALSE
ENSMUST00000172563	ENSMUSG00000092601	Olfr760-ps1	pseudogene	chr17:37588386-37588942	557	chr17:37588386-37588942	557	557	FALSE	NA	NA	NA	NA	NA	NA	NA	0.8443	0.8443	NA	NA	0.8443	0.8443	NA	NA	FALSE	FALSE	FALSE
ENSMUST00000172551	ENSMUSG00000092420	Gm4187	protein_coding	chr7:23113813-23114736	924	chr7:23113813-23114736	924	921	FALSE	NA	NA	NA	NA	NA	NA	NA	0.114	0.436	-0.102	NA	0.1187	0.1187	NA	NA	FALSE	FALSE	FALSE
ENSMUST00000172549	ENSMUSG00000019432	Ddx39b	protein_coding	chr17:35378691-35390652	11962	chr17:35379612-35390621	1770	1284	TRUE	TRUE	32.4053	33.5146	-1.1093	0.000932	-0.52	NA	10.6928	10.6317	0.0628	0.709	11.8027	11.6411	0.1595	0.406	FALSE	FALSE	FALSE
ENSMUST00000172547	ENSMUSG00000092499	1700092C10Rik	antisense	chr14:69782854-69789914	7061	chr14:69782854-69789914	585	585	FALSE	NA	NA	NA	NA	NA	NA	NA	1.0604	2.5305	-1.1787	0.228	0.7735	0.7735	NA	NA	FALSE	FALSE	FALSE
ENSMUST00000172545	ENSMUSG00000092546	Gm20439	pseudogene	chr7:8529772-8531479	1708	chr7:8529772-8531479	1708	1708	FALSE	NA	NA	NA	NA	NA	NA	NA	-0.7723	-0.4504	-0.102	NA	-0.7723	-0.7723	NA	NA	FALSE	FALSE	FALSE
ENSMUST00000172544	ENSMUSG00000051379	Flrt3	protein_coding	chr2:140476650-140497205	20556	chr2:140476650-140497186	739	739	FALSE	TRUE	28.9519	25.511	3.4408	0.000294	NA	NA	0.4364	0.4364	NA	NA	6.9971	6.3929	0.5738	0.122	FALSE	FALSE	FALSE
ENSMUST00000172543	ENSMUSG00000081740	Gm14279	pseudogene	chr2:157347432-157347764	333	chr2:157347432-157347764	333	333	FALSE	NA	NA	NA	NA	NA	NA	NA	12.7703	12.5071	0.2211	0.503	1.5864	2.1024	-0.0099	0.993	FALSE	FALSE	FALSE
ENSMUST00000172541	ENSMUSG00000092481	Gm20435	pseudogene	chr7:8358146-8359853	1708	chr7:8358146-8359853	1708	1708	FALSE	NA	NA	NA	NA	NA	NA	NA	-0.7723	-0.4504	-0.102	NA	-0.7723	-0.7723	NA	NA	FALSE	FALSE	FALSE
ENSMUST00000172538	ENSMUSG00000073405	C920025E04Rik	pseudogene	chr17:36245531-36248633	3103	chr17:36246179-36248603	1067	1067	FALSE	NA	NA	NA	NA	NA	NA	NA	4.4425	3.078	1.1692	0.0463	3.9905	3.2255	0.4161	0.791	FALSE	FALSE	FALSE
ENSMUST00000172535	ENSMUSG00000092612	Gm18604	pseudogene	chr17:36365871-36366703	833	chr17:36365871-36366703	309	309	FALSE	NA	NA	NA	NA	NA	NA	NA	1.6943	1.6943	NA	NA	1.6943	2.19	0.0089	0.993	FALSE	FALSE	FALSE
ENSMUST00000172530	ENSMUSG00000050994	9130014G24Rik	protein_coding	chr10:10055507-10192124	136618	chr10:10055507-10192124	5215	4971	FALSE	NA	NA	NA	NA	NA	NA	NA	-0.7273	0.2954	-1.021	0.253	-1.7479	-1.5395	0.0111	0.993	FALSE	FALSE	FALSE
ENSMUST00000172526	ENSMUSG00000092564	BC051226	antisense	chr17:34045127-34046262	1136	chr17:34045130-34046123	837	837	FALSE	NA	NA	NA	NA	NA	NA	NA	5.2002	5.8554	-0.6028	0.13	3.7562	6.0776	-1.5861	0.00138	FALSE	FALSE	FALSE
ENSMUST00000172519	ENSMUSG00000092608	Vmn2r-ps81	pseudogene	chr7:93175226-93176063	838	chr7:93175226-93176063	838	838	FALSE	NA	NA	NA	NA	NA	NA	NA	0.255	0.5769	-0.102	NA	0.255	0.255	NA	NA	FALSE	FALSE	FALSE
ENSMUST00000172518	ENSMUSG00000036315	Znrd1	protein_coding	chr17:37091303-37095504	4202	chr17:37091303-37095478	710	369	FALSE	TRUE	23.8575	24.6542	-0.7967	0.25	NA	NA	10.0389	9.758	0.287	0.136	8.6809	8.4011	0.2652	0.599	FALSE	FALSE	FALSE
ENSMUST00000172517	ENSMUSG00000072672	Gm10391	protein_coding	chr14:27077448-27088922	11475	chr14:27078272-27087663	956	568	FALSE	NA	NA	NA	NA	NA	NA	NA	1.021	5.1983	-3.9302	1.79e-09	1.6316	3.6439	-0.8374	0.416	FALSE	FALSE	FALSE
ENSMUST00000172483	ENSMUSG00000092381	Gm20512	antisense	chr7:20300365-20307080	6716	chr7:20300365-20307080	618	618	FALSE	NA	NA	NA	NA	NA	NA	NA	1.0162	1.1694	-0.0996	NA	0.6943	0.6943	NA	NA	FALSE	FALSE	FALSE
ENSMUST00000172480	ENSMUSG00000092604	Gm20508	protein_coding	chr17:36128812-36130683	1872	chr17:36128812-36130683	487	351	FALSE	NA	NA	NA	NA	NA	NA	NA	2.7116	3.2521	-0.4277	0.669	2.0761	2.9327	-0.4652	0.737	FALSE	FALSE	FALSE
ENSMUST00000172475	ENSMUSG00000067189	Gm7335	pseudogene	chr17:37850492-37850869	378	chr17:37850497-37850869	373	373	FALSE	NA	NA	NA	NA	NA	NA	NA	8.2831	9.1118	-0.8532	0.00247	9.4834	10.076	-0.5769	0.0144	FALSE	FALSE	FALSE
ENSMUST00000172474	ENSMUSG00000092358	Gm20430	pseudogene	chr14:58316850-58317056	207	chr14:58316850-58317056	207	207	FALSE	NA	NA	NA	NA	NA	NA	NA	3.6397	3.1123	0.3832	0.723	2.2723	2.2723	NA	NA	FALSE	FALSE	FALSE
ENSMUST00000172463	ENSMUSG00000054310	Obox1	protein_coding	chr7:16097689-16142215	44527	chr7:16132626-16141722	783	612	FALSE	NA	NA	NA	NA	NA	NA	NA	0.6748	1.7643	-0.8844	0.363	0.7084	0.91	0.0951	0.938	FALSE	FALSE	FALSE
ENSMUST00000172456	ENSMUSG00000091436	Vmn1r155	protein_coding	chr7:23443037-23443960	924	chr7:23443037-23443960	924	921	FALSE	NA	NA	NA	NA	NA	NA	NA	0.114	0.436	-0.102	NA	0.1187	0.1187	NA	NA	FALSE	FALSE	FALSE
ENSMUST00000172449	ENSMUSG00000091911	Gm9587	pseudogene	chr14:44346599-44348780	2182	chr14:44346599-44348780	454	454	FALSE	NA	NA	NA	NA	NA	NA	NA	1.1392	2.2767	-0.7738	NA	1.1392	1.1392	NA	NA	FALSE	FALSE	FALSE
ENSMUST00000172446	ENSMUSG00000091343	Gm17328	lincRNA	chr4:130330732-130335161	4430	chr4:130330732-130335161	1397	1397	FALSE	NA	NA	NA	NA	NA	NA	NA	-0.4823	0.3657	-0.5515	NA	0.1499	-0.4823	0.2706	0.779	FALSE	FALSE	FALSE
ENSMUST00000172445	ENSMUSG00000071303	Rps8-ps1	protein_coding	chr10:56074218-56074904	687	chr10:56074218-56074904	687	624	FALSE	NA	NA	NA	NA	NA	NA	NA	8.3732	7.5957	0.7778	0.00444	0.6804	2.4628	-0.6341	0.508	FALSE	FALSE	FALSE
ENSMUST00000172438	ENSMUSG00000030327	Necap1	protein_coding	chr6:122824492-122838952	14461	chr6:122824492-122837822	1268	825	FALSE	TRUE	27.6269	27.1566	0.4703	0.0206	NA	NA	9.7055	9.2446	0.4565	0.00123	9.4761	9.7276	-0.2573	0.331	FALSE	FALSE	FALSE
ENSMUST00000172433	ENSMUSG00000091396	Spanxn4	protein_coding	chr12:63788809-63789231	423	chr12:63788809-63789231	423	420	FALSE	NA	NA	NA	NA	NA	NA	NA	1.2413	1.5632	-0.102	NA	1.2515	1.2515	NA	NA	FALSE	FALSE	FALSE
ENSMUST00000172431	ENSMUSG00000090363	Gm3512	protein_coding	chr14:7986025-8007047	21023	chr14:7986025-8007047	1861	399	FALSE	NA	NA	NA	NA	NA	NA	NA	3.8082	5.562	-1.7457	2e-08	1.3255	1.3255	NA	NA	FALSE	FALSE	FALSE
ENSMUST00000172430	ENSMUSG00000090292	Gm17152	pseudogene	chr14:4244255-4244789	535	chr14:4244255-4244789	535	535	FALSE	NA	NA	NA	NA	NA	NA	NA	1.4184	1.5253	0.0452	NA	0.9024	0.9024	NA	NA	FALSE	FALSE	FALSE
ENSMUST00000172427	ENSMUSG00000073749	A330069E16Rik	lincRNA	chr2:91077303-91078509	1207	chr2:91077303-91078509	887	887	FALSE	NA	NA	NA	NA	NA	NA	NA	5.0285	6.7207	-1.7106	7.07e-06	1.9042	2.7912	-0.1988	0.938	FALSE	FALSE	FALSE
ENSMUST00000172420	ENSMUSG00000090354	Gm17556	lincRNA	chr3:54435361-54438549	3189	chr3:54435361-54438549	3025	3025	FALSE	NA	NA	NA	NA	NA	NA	NA	-0.8314	-0.2184	-0.5793	0.579	4.0868	2.4192	1.5427	0.000316	FALSE	FALSE	FALSE
ENSMUST00000172418	ENSMUSG00000090316	Gm3662	protein_coding	chr8:103142530-103144395	1866	chr8:103142530-103144395	1866	1383	FALSE	NA	NA	NA	NA	NA	NA	NA	2.5343	1.8399	0.5581	0.477	-0.4678	-0.4678	NA	NA	FALSE	FALSE	FALSE
ENSMUST00000172415	ENSMUSG00000091833	Gm17317	lincRNA	chr4:146510387-146831128	320742	chr4:146510387-146831128	3769	3769	FALSE	NA	NA	NA	NA	NA	NA	NA	3.5218	3.9428	-0.4264	0.289	-1.9142	-1.9142	NA	NA	FALSE	FALSE	FALSE
ENSMUST00000172413	ENSMUSG00000091162	Gm7677	lincRNA	chr8:71689644-71708114	18471	chr8:71689644-71708114	1784	1784	FALSE	NA	NA	NA	NA	NA	NA	NA	2.4082	4.7802	-2.2361	8.91e-07	1.211	4.0318	-2.1115	0.000562	FALSE	FALSE	FALSE
ENSMUST00000172412	ENSMUSG00000091110	Gm2832	protein_coding	chr14:42092094-42102104	10011	chr14:42092094-42102104	1760	599	FALSE	NA	NA	NA	NA	NA	NA	NA	-0.1926	1.8871	-1.8146	0.0443	1.3716	0.7394	0.2706	0.779	FALSE	FALSE	FALSE
ENSMUST00000172411	ENSMUSG00000030751	Psma1	protein_coding	chr7:121408120-121419632	11513	chr7:121408122-121419600	1164	786	TRUE	TRUE	31.2632	31.4951	-0.2318	0.23	-0.23	0.0129812	11.9529	12.1319	-0.2079	0.409	11.1774	11.2498	-0.0687	0.905	FALSE	FALSE	FALSE
ENSMUST00000172409	ENSMUSG00000021262	Evl	protein_coding	chr12:109792930-109926723	133794	chr12:109873963-109926723	1955	1203	FALSE	TRUE	27.5412	28.238	-0.6968	0.0149	NA	NA	8.7913	9.2004	-0.3842	0.0595	8.8214	8.8959	-0.0861	0.93	FALSE	FALSE	FALSE
ENSMUST00000172399	ENSMUSG00000092310	Gm20509	protein_coding	chr9:72951536-72965727	14192	chr9:72951536-72965727	387	387	FALSE	NA	NA	NA	NA	NA	NA	NA	1.3696	1.3696	NA	NA	1.3696	1.3696	NA	NA	FALSE	FALSE	FALSE
ENSMUST00000172397	ENSMUSG00000091336	Gm17157	pseudogene	chr9:121156435-121156782	348	chr9:121156435-121156782	348	348	FALSE	NA	NA	NA	NA	NA	NA	NA	1.5228	1.5228	NA	NA	1.5228	1.5228	NA	NA	FALSE	FALSE	FALSE
ENSMUST00000172396	ENSMUSG00000005481	Ddx39	protein_coding	chr8:86239076-86250791	11716	chr8:86239171-86250791	3836	1281	FALSE	TRUE	30.302	30.831	-0.529	0.0261	NA	NA	9.8337	8.9195	0.9106	7.7e-09	10.2469	10.0661	0.1701	0.664	FALSE	FALSE	FALSE
ENSMUST00000172394	ENSMUSG00000090624	Gm17060	pseudogene	chr6:49374060-49374883	824	chr6:49374060-49374883	824	824	FALSE	NA	NA	NA	NA	NA	NA	NA	1.5181	1.1192	0.2408	0.829	8.8479	10.0544	-1.2276	3.98e-07	FALSE	FALSE	FALSE
ENSMUST00000172393	ENSMUSG00000073116	Gm10471	protein_coding	chr5:26408712-26415831	7120	chr5:26408712-26415804	3342	750	FALSE	NA	NA	NA	NA	NA	NA	NA	-0.9752	1.191	-1.7391	0.0615	0.415	0.415	NA	NA	FALSE	FALSE	FALSE
ENSMUST00000172391	ENSMUSG00000091620	Vmn2r23	protein_coding	chr6:123652839-123692309	39471	chr6:123652839-123692309	2602	2547	FALSE	NA	NA	NA	NA	NA	NA	NA	-0.8636	-1.0577	0.2016	NA	-1.3488	-1.3488	NA	NA	FALSE	FALSE	FALSE
ENSMUST00000172390	ENSMUSG00000091826	Gm17504	lincRNA	chr7:73254401-73318007	63607	chr7:73254401-73318007	2037	2037	FALSE	NA	NA	NA	NA	NA	NA	NA	-1.0264	-0.7045	-0.102	NA	-1.0264	-0.5308	0.0089	0.993	FALSE	FALSE	FALSE
ENSMUST00000172389	ENSMUSG00000092078	Gm17439	lincRNA	chr16:21843524-21845849	2326	chr16:21843524-21845849	1731	1731	FALSE	NA	NA	NA	NA	NA	NA	NA	0.598	2.3344	-1.6306	0.0541	-0.7916	0.359	-0.368	0.779	FALSE	FALSE	FALSE
ENSMUST00000172388	ENSMUSG00000026358	Rgs1	protein_coding	chr1:146091102-146096372	5271	chr1:146091803-146096372	1464	627	FALSE	NA	NA	NA	NA	NA	NA	NA	-0.5499	-0.0339	-0.2316	NA	0.6735	1.0069	0.0508	0.975	FALSE	FALSE	FALSE
ENSMUST00000172387	ENSMUSG00000022370	Mrpl13	protein_coding	chr15:55365649-55389303	23655	chr15:55365649-55389303	1223	534	TRUE	TRUE	26.9854	27.274	-0.2885	0.0731	NA	NA	9.6159	9.7481	-0.1553	0.536	9.588	8.9377	0.6373	0.000797	FALSE	FALSE	FALSE
ENSMUST00000172383	ENSMUSG00000091112	Gm17310	protein_coding	chr8:95343904-95344046	143	chr8:95343904-95344046	42	42	FALSE	NA	NA	NA	NA	NA	NA	NA	4.5735	4.5735	NA	NA	4.5735	4.5735	NA	NA	FALSE	FALSE	FALSE
ENSMUST00000172381	ENSMUSG00000091088	4921514A10Rik	lincRNA	chr4:140671575-140674002	2428	chr4:140671575-140674002	2116	2116	FALSE	NA	NA	NA	NA	NA	NA	NA	-0.7594	0.3728	-0.8839	0.371	-0.4491	-0.7365	0.1542	0.936	FALSE	FALSE	FALSE
ENSMUST00000172378	ENSMUSG00000040380	Cbln3	protein_coding	chr14:56497757-56503093	5337	chr14:56500898-56503069	1438	591	FALSE	NA	NA	NA	NA	NA	NA	NA	0.745	1.2625	-0.4482	0.674	1.3533	2.7552	-0.5462	0.683	FALSE	FALSE	FALSE
ENSMUST00000172376	ENSMUSG00000090918	1700007L15Rik	lincRNA	chr16:33379941-33380813	873	chr16:33379941-33380813	737	737	FALSE	NA	NA	NA	NA	NA	NA	NA	6.2263	5.9757	0.2494	0.499	3.32	3.6973	-0.1587	0.946	FALSE	FALSE	FALSE
ENSMUST00000172373	ENSMUSG00000090299	Gm17295	protein_coding	chr12:7120432-7121931	1500	chr12:7120432-7121931	1500	1500	FALSE	NA	NA	NA	NA	NA	NA	NA	-0.585	0.3486	-0.5786	NA	-0.585	-0.585	NA	NA	FALSE	FALSE	FALSE
ENSMUST00000172372	ENSMUSG00000037358	4930578C19Rik	protein_coding	chrX:17992007-18038523	46517	chrX:17992007-18038523	3505	705	FALSE	NA	NA	NA	NA	NA	NA	NA	-1.8094	-0.8608	-0.5649	NA	0.5043	0.9479	-0.018	0.991	FALSE	FALSE	FALSE
ENSMUST00000172371	ENSMUSG00000090673	Gm340	protein_coding	chr19:41656860-41661026	4167	chr19:41656860-41661026	3729	3726	FALSE	NA	NA	NA	NA	NA	NA	NA	7.657	6.9301	0.719	1.89e-06	6.0372	6.3822	-0.3425	0.191	FALSE	FALSE	FALSE
ENSMUST00000172369	ENSMUSG00000091204	Gm7271	protein_coding	chr5:76913356-76945609	32254	chr5:76913356-76945609	519	516	FALSE	NA	NA	NA	NA	NA	NA	NA	2.3522	3.3191	-0.5562	0.58	2.5347	1.4192	0.6387	0.524	FALSE	FALSE	FALSE
ENSMUST00000172364	ENSMUSG00000091401	Gm9252	pseudogene	chr7:48921887-48923488	1602	chr7:48921887-48923488	1602	1602	FALSE	NA	NA	NA	NA	NA	NA	NA	1.0161	-0.6799	1.4255	0.124	4.4387	3.8126	0.4084	0.729	FALSE	FALSE	FALSE
ENSMUST00000172361	ENSMUSG00000000568	Hnrnpd	protein_coding	chr5:100387445-100407957	20513	chr5:100387445-100407957	4320	1065	TRUE	TRUE	33.0527	33.7485	-0.6958	0.00933	-0.51	-0.293874	7.7217	7.71	0.0106	0.95	11.7981	12.1436	-0.3432	0.0119	FALSE	FALSE	FALSE
ENSMUST00000172360	ENSMUSG00000090366	Gm3623	pseudogene	chr7:8639868-9001004	361137	chr7:8788645-9001004	2586	2586	FALSE	NA	NA	NA	NA	NA	NA	NA	-1.3707	-1.0488	-0.102	NA	-1.3707	-1.3707	NA	NA	FALSE	FALSE	FALSE
ENSMUST00000172359	ENSMUSG00000091206	Vmn2r91	protein_coding	chr17:18222021-18273607	51587	chr17:18222021-18273607	2571	2568	FALSE	NA	NA	NA	NA	NA	NA	NA	-1.0754	-0.6053	-0.4143	NA	-1.3606	-1.2363	0.1265	0.936	FALSE	FALSE	FALSE
ENSMUST00000172356	ENSMUSG00000032625	Thsd7a	protein_coding	chr6:12261610-12699410	437801	chr6:12261610-12699253	10998	4938	FALSE	TRUE	25.9389	26.8821	-0.9432	0.0284	NA	NA	4.5405	6.4728	-1.8686	1.56e-13	8.3622	9.1881	-0.8215	1.21e-07	FALSE	FALSE	FALSE
ENSMUST00000172354	ENSMUSG00000090879	Gm17721	lincRNA	chr15:38314736-38316055	1320	chr15:38314736-38316055	624	624	FALSE	NA	NA	NA	NA	NA	NA	NA	1.9192	1.3311	0.2112	0.847	0.6804	0.6804	NA	NA	FALSE	FALSE	FALSE
ENSMUST00000172340	ENSMUSG00000092112	Gm6996	protein_coding	chr10:52248326-52248832	507	chr10:52248326-52248832	507	507	FALSE	NA	NA	NA	NA	NA	NA	NA	1.3019	0.9799	0.1574	NA	2.2003	0.9799	0.5609	0.474	FALSE	FALSE	FALSE
ENSMUST00000172338	ENSMUSG00000091205	Vmn2r71	protein_coding	chr7:92763972-92773057	9086	chr7:92763972-92773057	2568	2565	FALSE	NA	NA	NA	NA	NA	NA	NA	-1.3606	-0.2231	-0.7737	NA	-1.359	-1.359	NA	NA	FALSE	FALSE	FALSE
ENSMUST00000172332	ENSMUSG00000090946	2010109K11Rik	protein_coding	chr12:33063569-33067808	4240	chr12:33063569-33067808	4240	654	FALSE	NA	NA	NA	NA	NA	NA	NA	5.7491	6.6058	-0.8499	9.8e-06	6.7029	7.7169	-0.8332	0.0247	FALSE	FALSE	FALSE
ENSMUST00000172322	ENSMUSG00000091935	Vmn1r118	protein_coding	chr7:21696446-21697366	921	chr7:21696446-21697366	921	918	FALSE	NA	NA	NA	NA	NA	NA	NA	0.1187	0.7417	-0.2432	NA	0.1234	0.1234	NA	NA	FALSE	FALSE	FALSE
ENSMUST00000172317	ENSMUSG00000047757	Fancb	protein_coding	chrX:161418524-161435204	16681	chrX:161418636-161435201	2398	2106	FALSE	NA	NA	NA	NA	NA	NA	NA	7.2573	6.574	0.6829	0.0103	4.2072	3.529	0.6333	0.275	FALSE	FALSE	FALSE
ENSMUST00000172314	ENSMUSG00000002996	Hbp1	protein_coding	chr12:32611119-32635400	24282	chr12:32611119-32635400	3142	1578	FALSE	NA	NA	NA	NA	NA	NA	NA	9.5543	9.7536	-0.1979	0.251	9.3786	8.7936	0.5766	0.000224	FALSE	FALSE	FALSE
ENSMUST00000172313	ENSMUSG00000090633	Vmn1r-ps79	pseudogene	chr7:20942075-20944167	2093	chr7:20942075-20944167	2093	2093	FALSE	NA	NA	NA	NA	NA	NA	NA	-1.0656	0.5	-1.2289	0.187	-1.0656	-1.0656	NA	NA	FALSE	FALSE	FALSE
ENSMUST00000172312	ENSMUSG00000031594	Fgl1	protein_coding	chr8:42276788-42300510	23723	chr8:42276814-42300487	1069	540	FALSE	NA	NA	NA	NA	NA	NA	NA	0.2257	1.4045	-1.0367	0.284	0.889	0.889	NA	NA	FALSE	FALSE	FALSE
ENSMUST00000172310	ENSMUSG00000091171	Gm10060	lincRNA	chr8:19789798-19798548	8751	chr8:19789798-19798548	4010	4010	FALSE	NA	NA	NA	NA	NA	NA	NA	7.0359	7.8256	-0.7473	0.00737	-1.3713	-0.2943	-0.3789	0.833	FALSE	FALSE	FALSE
ENSMUST00000172308	ENSMUSG00000072731	Gm3715	protein_coding	chr14:8046111-8077221	31111	chr14:8055071-8071257	1814	282	FALSE	NA	NA	NA	NA	NA	NA	NA	3.7228	4.7757	-1.0495	0.00552	1.8262	1.8262	NA	NA	FALSE	FALSE	FALSE
ENSMUST00000172307	ENSMUSG00000078954	Arhgap8	protein_coding	chr15:84550482-84602637	52156	chr15:84550482-84602637	1531	1275	FALSE	NA	NA	NA	NA	NA	NA	NA	8.4166	7.3014	1.1204	1.06e-08	7.6962	7.4741	0.2727	0.515	FALSE	FALSE	FALSE
ENSMUST00000172306	ENSMUSG00000053716	Dusp7	protein_coding	chr9:106270963-106278055	7093	chr9:106270963-106278055	3213	1266	FALSE	NA	NA	NA	NA	NA	NA	NA	5.8853	6.0637	-0.1825	0.443	6.1435	6.7475	-0.5867	0.084	FALSE	FALSE	FALSE
ENSMUST00000172304	ENSMUSG00000091749	Tspy-ps	pseudogene	chrY:392207-395311	3105	chrY:392207-395311	321	321	FALSE	NA	NA	NA	NA	NA	NA	NA	1.6394	1.6394	NA	NA	1.6394	1.6394	NA	NA	FALSE	FALSE	FALSE
ENSMUST00000172300	ENSMUSG00000091307	Gm8895	pseudogene	chr12:105106056-105119721	13666	chr12:105106056-105119721	1223	1223	FALSE	NA	NA	NA	NA	NA	NA	NA	-0.2904	0.5169	-0.4271	NA	-0.2904	-0.2904	NA	NA	FALSE	FALSE	FALSE
ENSMUST00000172298	ENSMUSG00000004771	Rab11a	protein_coding	chr9:64563106-64585565	22460	chr9:64563106-64585565	2336	648	FALSE	NA	NA	NA	NA	NA	NA	NA	10.4638	10.8574	-0.3956	0.00241	10.9984	10.9444	0.0508	0.936	FALSE	FALSE	FALSE
ENSMUST00000172295	ENSMUSG00000053768	Chchd3	protein_coding	chr6:32740976-33010260	269285	chr6:32752123-33010223	824	282	FALSE	TRUE	30.5644	30.3365	0.2279	0.133	NA	NA	10.8395	10.7762	0.0514	0.814	9.4605	8.9087	0.5325	0.0643	FALSE	FALSE	FALSE
ENSMUST00000172294	ENSMUSG00000025006	Sorbs1	protein_coding	chr19:40369539-40588269	218731	chr19:40369539-40588269	3001	2802	FALSE	TRUE	27.7352	26.9074	0.8277	0.00726	NA	NA	5.5195	6.2022	-0.6241	0.0341	7.4337	6.9946	0.4364	0.0443	FALSE	FALSE	FALSE
ENSMUST00000172293	ENSMUSG00000090893	Gm4840	protein_coding	chr18:46515047-46516621	1575	chr18:46515047-46516621	1575	1575	FALSE	NA	NA	NA	NA	NA	NA	NA	0.9054	0.7232	0.0614	0.957	3.7975	3.7383	0.0561	0.983	FALSE	FALSE	FALSE
ENSMUST00000172291	ENSMUSG00000051285	Pcmtd1	protein_coding	chr1:7079001-7163707	84707	chr1:7079001-7163707	5228	1074	FALSE	NA	NA	NA	NA	NA	NA	NA	7.7587	7.9583	-0.1878	0.348	7.5705	7.9644	-0.3753	0.205	FALSE	FALSE	FALSE
ENSMUST00000172290	ENSMUSG00000020171	Yeats4	protein_coding	chr10:116652198-116661563	9366	chr10:116652277-116661531	1265	681	FALSE	TRUE	25.9086	26.487	-0.5784	0.0251	NA	NA	10.1097	10.1883	-0.0772	0.624	9.2829	9.5846	-0.2931	0.216	FALSE	FALSE	FALSE
ENSMUST00000172288	ENSMUSG00000007379	Dennd2c	protein_coding	chr3:102906527-102973692	67166	chr3:102931479-102973661	4979	2760	FALSE	NA	NA	NA	NA	NA	NA	NA	8.631	6.8381	1.778	5.18e-39	4.3983	4.5661	-0.1033	0.942	FALSE	FALSE	FALSE
ENSMUST00000172286	ENSMUSG00000020257	Wdr82	protein_coding	chr9:106073260-106094747	21488	chr9:106073337-106094747	4891	939	FALSE	TRUE	28.4368	29.1839	-0.7471	0.0133	NA	NA	9.3154	9.4061	-0.1014	0.596	10.006	10.4872	-0.4835	0.00942	FALSE	FALSE	FALSE
ENSMUST00000172285	ENSMUSG00000090936	Gm17705	lincRNA	chr17:35302064-35304131	2068	chr17:35302064-35304131	1555	1555	FALSE	NA	NA	NA	NA	NA	NA	NA	2.8	4.2839	-1.4414	0.00284	-0.6369	0.3117	-0.2304	0.895	FALSE	FALSE	FALSE
ENSMUST00000172278	ENSMUSG00000045613	Chrm2	protein_coding	chr6:36338084-36478414	140331	chr6:36338084-36478414	5676	1398	FALSE	NA	NA	NA	NA	NA	NA	NA	1.3807	4.2773	-2.8741	5.4e-14	3.5434	4.8721	-1.0523	0.0692	FALSE	FALSE	FALSE
ENSMUST00000172276	ENSMUSG00000091713	Gm17126	pseudogene	chr14:6645340-6645862	523	chr14:6645340-6645862	523	523	FALSE	NA	NA	NA	NA	NA	NA	NA	0.9351	1.4511	-0.2316	NA	0.9351	0.9351	NA	NA	FALSE	FALSE	FALSE
ENSMUST00000172275	ENSMUSG00000091663	Gm2783	protein_coding	chr7:104423960-104425825	1866	chr7:104423960-104425825	1866	1383	FALSE	NA	NA	NA	NA	NA	NA	NA	1.0261	0.4277	0.5191	0.613	-0.4678	-0.4678	NA	NA	FALSE	FALSE	FALSE
ENSMUST00000172274	ENSMUSG00000091149	Gm17020	pseudogene	chr9:123671621-123671894	274	chr9:123671621-123671894	274	274	FALSE	NA	NA	NA	NA	NA	NA	NA	1.8678	2.1897	-0.102	NA	1.8678	1.8678	NA	NA	FALSE	FALSE	FALSE
ENSMUST00000172270	ENSMUSG00000091198	Gm5218	protein_coding	chr15:81329514-81329978	465	chr15:81329514-81329978	465	462	FALSE	NA	NA	NA	NA	NA	NA	NA	6.6599	6.0603	0.6361	0.13	1.114	1.114	NA	NA	FALSE	FALSE	FALSE
ENSMUST00000172267	ENSMUSG00000090309	Gm17506	protein_coding	chr18:12657194-12657637	444	chr18:12657194-12657637	444	441	FALSE	NA	NA	NA	NA	NA	NA	NA	1.1714	1.1714	NA	NA	1.8134	1.1811	0.2706	0.779	FALSE	FALSE	FALSE
ENSMUST00000172258	ENSMUSG00000091207	Purb	protein_coding	chr11:6374795-6375920	1126	chr11:6374795-6375920	1126	972	TRUE	NA	NA	NA	NA	NA	NA	NA	7.8037	6.9059	0.8744	7.07e-05	8.0484	7.7025	0.3447	0.204	FALSE	FALSE	FALSE
ENSMUST00000172256	ENSMUSG00000090636	Gm17069	pseudogene	chr14:5204323-5204812	490	chr14:5204323-5204812	490	490	FALSE	NA	NA	NA	NA	NA	NA	NA	1.0291	1.0291	NA	NA	1.0291	1.0291	NA	NA	FALSE	FALSE	FALSE
ENSMUST00000172255	ENSMUSG00000022021	Diap3	protein_coding	chr14:87055174-87541031	485858	chr14:87055174-87541031	4600	3273	FALSE	TRUE	25.583	23.5709	2.0121	0.0909	NA	NA	8.2733	7.0859	1.183	9.16e-23	6.0072	5.2043	0.6625	0.0763	FALSE	FALSE	FALSE
ENSMUST00000172248	ENSMUSG00000032050	Rdx	protein_coding	chr9:51855255-51896842	41588	chr9:51856046-51896842	4562	1986	FALSE	TRUE	31.5317	30.6423	0.8893	0.00328	-0.18	NA	10.7392	10.4926	0.2458	0.133	10.1861	10.1406	0.0457	0.938	FALSE	FALSE	FALSE
ENSMUST00000172240	ENSMUSG00000049600	Zbtb45	protein_coding	chr7:13590285-13595171	4887	chr7:13590285-13595171	2722	1560	FALSE	NA	NA	NA	NA	NA	NA	NA	6.106	5.6857	0.4377	0.0649	7.2054	7.3047	-0.0998	0.915	FALSE	FALSE	FALSE
ENSMUST00000172230	ENSMUSG00000062782	Olfr527	protein_coding	chr7:147521742-147522719	978	chr7:147521742-147522719	978	921	FALSE	NA	NA	NA	NA	NA	NA	NA	0.0321	0.6829	-0.2507	NA	0.751	0.3204	0.2291	0.88	FALSE	FALSE	FALSE
ENSMUST00000172225	ENSMUSG00000090657	Gm8114	pseudogene	chr14:43811999-43814222	2224	chr14:43811999-43814222	484	484	FALSE	NA	NA	NA	NA	NA	NA	NA	1.0469	2.0251	-0.6228	NA	1.0469	1.0469	NA	NA	FALSE	FALSE	FALSE
ENSMUST00000172224	ENSMUSG00000031422	Morf4l2	protein_coding	chrX:133267481-133278229	10749	chrX:133267492-133275817	1784	915	FALSE	TRUE	27.1118	26.6214	0.4905	0.0268	NA	0.267898	14.0539	13.6472	0.3868	0.0403	11.3592	11.2929	0.0682	0.902	FALSE	FALSE	FALSE
ENSMUST00000172223	ENSMUSG00000091033	4930477E14Rik	lincRNA	chr3:96205073-96205937	865	chr3:96205073-96205937	621	621	FALSE	NA	NA	NA	NA	NA	NA	NA	0.9742	2.0093	-0.7607	NA	1.2819	1.5981	-0.1181	0.958	FALSE	FALSE	FALSE
ENSMUST00000172222	ENSMUSG00000079434	Neu2	protein_coding	chr1:89406464-89494420	87957	chr1:89470602-89494413	1715	1179	FALSE	NA	NA	NA	NA	NA	NA	NA	-0.4913	0.8726	-1.0641	0.279	-0.2376	-0.1132	0.1265	0.936	FALSE	FALSE	FALSE
ENSMUST00000172221	ENSMUSG00000092061	Gm17243	lincRNA	chr4:58191119-58219507	28389	chr4:58191119-58219507	2252	2252	FALSE	NA	NA	NA	NA	NA	NA	NA	-1.1712	-0.2376	-0.5786	NA	-1.1712	-0.8609	0.0379	0.983	FALSE	FALSE	FALSE
ENSMUST00000172220	ENSMUSG00000055670	Zzef1	protein_coding	chr11:72609728-72740622	130895	chr11:72609728-72740622	11249	8772	FALSE	TRUE	28.096	28.4798	-0.3839	0.0363	NA	NA	6.8169	6.4876	0.3202	0.0863	6.3072	6.3706	-0.0619	0.936	FALSE	FALSE	FALSE
ENSMUST00000172217	ENSMUSG00000090905	Gm17249	lincRNA	chr10:84082077-84085323	3247	chr10:84082077-84085323	2509	2509	FALSE	NA	NA	NA	NA	NA	NA	NA	2.5038	3.0311	-0.5152	0.358	-0.5115	0.253	-0.1581	0.943	FALSE	FALSE	FALSE
ENSMUST00000172213	ENSMUSG00000047786	Lix1	protein_coding	chr17:17539636-17596351	56716	chr17:17539650-17596349	3098	777	FALSE	NA	NA	NA	NA	NA	NA	NA	3.4751	6.2284	-2.6439	1.22e-17	7.0723	8.184	-1.0808	1.91e-05	FALSE	FALSE	FALSE
ENSMUST00000172212	ENSMUSG00000091637	Gm17281	lincRNA	chr2:91090900-91096152	5253	chr2:91090900-91096152	3589	3589	FALSE	NA	NA	NA	NA	NA	NA	NA	-1.8436	0.5126	-2.0538	0.0262	-1.8436	-1.078	-0.0772	0.967	FALSE	FALSE	FALSE
ENSMUST00000172211	ENSMUSG00000090589	Gm17180	antisense	chr2:179834618-179836207	1590	chr2:179834618-179836207	435	435	FALSE	NA	NA	NA	NA	NA	NA	NA	1.2009	1.2009	NA	NA	1.2009	1.2009	NA	NA	FALSE	FALSE	FALSE
ENSMUST00000172207	ENSMUSG00000006998	Psmd2	protein_coding	chr16:20651725-20663487	11763	chr16:20651777-20663487	3001	180	FALSE	TRUE	32.4744	33.0434	-0.569	0.00952	NA	-0.0044163	11.4545	10.8188	0.6247	2.45e-05	10.1312	10.5477	-0.3991	0.125	FALSE	FALSE	FALSE
ENSMUST00000172206	ENSMUSG00000090460	Gm17511	protein_coding	chr7:134429515-134430011	497	chr7:134429515-134430011	497	342	FALSE	NA	NA	NA	NA	NA	NA	NA	3.584	2.7047	0.7599	0.412	11.7738	10.731	1.0195	6.59e-08	FALSE	FALSE	FALSE
ENSMUST00000172205	ENSMUSG00000090579	Gm7137	protein_coding	chr10:77250235-77274588	24354	chr10:77250235-77274588	693	690	FALSE	NA	NA	NA	NA	NA	NA	NA	0.5291	0.5291	NA	NA	0.5353	0.5353	NA	NA	FALSE	FALSE	FALSE
ENSMUST00000172203	ENSMUSG00000091771	Vmn2r103	protein_coding	chr17:19910327-19949500	39174	chr17:19910327-19949500	2571	2568	FALSE	NA	NA	NA	NA	NA	NA	NA	-1.3623	-0.7116	-0.2507	NA	-1.3606	-1.3606	NA	NA	FALSE	FALSE	FALSE
ENSMUST00000172202	ENSMUSG00000091021	Gm17300	lincRNA	chr4:131907687-131909297	1611	chr4:131907687-131909297	1527	1527	FALSE	NA	NA	NA	NA	NA	NA	NA	1.3784	1.7733	-0.4067	0.678	0.0216	-0.312	0.2277	0.904	FALSE	FALSE	FALSE
ENSMUST00000172201	ENSMUSG00000091607	Gm17348	lincRNA	chr16:3862384-3884505	22122	chr16:3862384-3884505	1525	1525	FALSE	NA	NA	NA	NA	NA	NA	NA	0.0511	0.6239	-0.3574	0.733	-0.6088	-0.053	-0.0584	0.975	FALSE	FALSE	FALSE
ENSMUST00000172199	ENSMUSG00000090280	Vmn2r20	protein_coding	chr6:123335280-123368079	32800	chr6:123335280-123368079	2562	2559	FALSE	NA	NA	NA	NA	NA	NA	NA	-1.3573	0.218	-1.2091	0.186	-0.1665	-1.1291	0.4514	0.68	FALSE	FALSE	FALSE
ENSMUST00000172191	ENSMUSG00000091650	Apol11a	protein_coding	chr15:77338701-77347749	9049	chr15:77338701-77347749	1132	1002	FALSE	NA	NA	NA	NA	NA	NA	NA	-0.1789	0.1431	-0.102	NA	-0.0029	-0.0029	NA	NA	FALSE	FALSE	FALSE
ENSMUST00000172190	ENSMUSG00000090417	Vmn2r94	protein_coding	chr17:18380534-18414472	33939	chr17:18380534-18414472	2457	2454	FALSE	NA	NA	NA	NA	NA	NA	NA	-1.2969	-0.4569	-0.4629	NA	-0.7006	-1.2951	0.2492	0.79	FALSE	FALSE	FALSE
ENSMUST00000172179	ENSMUSG00000091848	Gm7697	protein_coding	chr8:72042628-72046639	4012	chr8:72042628-72046639	474	474	FALSE	NA	NA	NA	NA	NA	NA	NA	2.328	1.3757	0.7397	NA	1.077	1.3035	0.0768	0.958	FALSE	FALSE	FALSE
ENSMUST00000172178	ENSMUSG00000092071	A230065N10Rik	protein_coding	chr7:96780607-96781634	1028	chr7:96780607-96781634	1028	306	FALSE	NA	NA	NA	NA	NA	NA	NA	-0.0398	2.2907	-2.0403	0.0273	1.7084	1.8719	0.1124	0.936	FALSE	FALSE	FALSE
ENSMUST00000172175	ENSMUSG00000071661	Zbtb3	protein_coding	chr19:8876986-8879344	2359	chr19:8877020-8879344	2037	1554	FALSE	NA	NA	NA	NA	NA	NA	NA	5.6982	5.9188	-0.2211	0.458	5.2781	5.2699	0.0177	0.991	FALSE	FALSE	FALSE
ENSMUST00000172174	ENSMUSG00000091626	Gm17462	protein_coding	chr6:112387465-112389330	1866	chr6:112387465-112389330	1866	1383	FALSE	NA	NA	NA	NA	NA	NA	NA	1.6135	1.3358	0.2138	0.826	-0.4678	-0.4678	NA	NA	FALSE	FALSE	FALSE
ENSMUST00000172171	ENSMUSG00000043943	Naalad2	protein_coding	chr9:18126395-18207439	81045	chr9:18126395-18201982	4066	2334	FALSE	NA	NA	NA	NA	NA	NA	NA	5.6692	3.38	2.2427	5.85e-13	4.399	1.9114	2.253	5.32e-07	FALSE	FALSE	FALSE
ENSMUST00000172170	ENSMUSG00000023952	Gtpbp2	protein_coding	chr17:46297981-46306319	8339	chr17:46298015-46306285	2587	1812	TRUE	NA	NA	NA	NA	NA	NA	NA	7.6502	7.5876	0.0678	0.739	6.4601	6.6054	-0.1383	0.883	FALSE	FALSE	FALSE
ENSMUST00000172169	ENSMUSG00000029050	Ski	protein_coding	chr4:154528184-154596701	68518	chr4:154531450-154596629	2181	2178	FALSE	NA	NA	NA	NA	NA	NA	NA	7.2051	7.3497	-0.1148	0.666	7.6219	7.1941	0.4189	0.0356	FALSE	FALSE	FALSE
ENSMUST00000172163	ENSMUSG00000091203	Gm8011	protein_coding	chr14:43042688-43050929	8242	chr14:43042688-43050929	1751	620	FALSE	NA	NA	NA	NA	NA	NA	NA	-0.0091	0.3617	-0.4208	0.692	0.6897	0.6897	NA	NA	FALSE	FALSE	FALSE
ENSMUST00000172161	ENSMUSG00000049593	Lce1h	protein_coding	chr3:92567137-92568987	1851	chr3:92567137-92568987	705	537	FALSE	NA	NA	NA	NA	NA	NA	NA	0.5043	0.8262	-0.102	NA	2.3512	0.897	0.7958	0.271	FALSE	FALSE	FALSE
ENSMUST00000172158	ENSMUSG00000091854	Mier2	protein_coding	chr10:79002991-79004705	1715	chr10:79002991-79004705	1400	792	FALSE	NA	NA	NA	NA	NA	NA	NA	-0.1985	-0.4854	0.1574	NA	2.9142	1.6926	0.6326	0.627	FALSE	FALSE	FALSE
ENSMUST00000172156	ENSMUSG00000092023	Gm17496	lincRNA	chr16:95237977-95288624	50648	chr16:95237977-95288624	1242	1242	FALSE	NA	NA	NA	NA	NA	NA	NA	-0.3127	0.2033	-0.2316	NA	0.3196	0.0208	0.211	0.924	FALSE	FALSE	FALSE
ENSMUST00000172155	ENSMUSG00000091497	Gm44	protein_coding	chrX:88137481-88138473	993	chrX:88137481-88138473	993	990	FALSE	NA	NA	NA	NA	NA	NA	NA	0.0101	1.5211	-1.1323	NA	0.6468	0.4792	0.0963	0.96	FALSE	FALSE	FALSE
ENSMUST00000172152	ENSMUSG00000045629	Sh3tc2	protein_coding	chr18:62112729-62184019	71291	chr18:62112729-62184019	4937	3684	FALSE	NA	NA	NA	NA	NA	NA	NA	8.3598	6.3086	2.0437	5.78e-38	5.3047	2.4247	2.7784	1.49e-22	FALSE	FALSE	FALSE
ENSMUST00000172151	ENSMUSG00000090798	Gm8046	pseudogene	chr14:44213339-44216441	3103	chr14:44213339-44216441	616	616	FALSE	NA	NA	NA	NA	NA	NA	NA	0.9859	1.456	-0.4143	NA	0.699	0.699	NA	NA	FALSE	FALSE	FALSE
ENSMUST00000172150	ENSMUSG00000073079	Srp54c	protein_coding	chr12:56331155-56377912	46758	chr12:56340313-56364007	2315	1503	FALSE	NA	NA	NA	NA	NA	NA	NA	11.0137	10.964	0.0577	0.789	9.5254	9.5642	-0.0389	0.938	FALSE	FALSE	FALSE
ENSMUST00000172146	ENSMUSG00000090555	Gm8893	pseudogene	chr12:105056066-105060453	4388	chr12:105056066-105060453	1242	1242	FALSE	NA	NA	NA	NA	NA	NA	NA	0.805	2.8248	-1.4706	0.0908	1.3518	0.9623	0.3786	0.854	FALSE	FALSE	FALSE
ENSMUST00000172144	ENSMUSG00000091168	1700026J14Rik	lincRNA	chr6:48486581-48487473	893	chr6:48486581-48487473	794	794	FALSE	NA	NA	NA	NA	NA	NA	NA	0.6197	3.0354	-2.078	0.0221	0.3328	1.1967	-0.1185	0.938	FALSE	FALSE	FALSE
ENSMUST00000172143	ENSMUSG00000029437	Il31	protein_coding	chr5:123930162-123932594	2433	chr5:123930167-123932594	974	300	FALSE	NA	NA	NA	NA	NA	NA	NA	0.8035	1.3657	-0.4598	0.666	1.737	1.737	NA	NA	FALSE	FALSE	FALSE
ENSMUST00000172141	ENSMUSG00000091294	Glis3	protein_coding	chr19:28336916-28374868	37953	chr19:28336916-28374868	1276	405	FALSE	NA	NA	NA	NA	NA	NA	NA	-0.3516	-0.3516	NA	NA	1.304	1.7476	-0.018	0.991	FALSE	FALSE	FALSE
ENSMUST00000172140	ENSMUSG00000090961	Vmn2r8	protein_coding	chr5:109226212-109237773	11562	chr5:109226212-109237773	2547	2544	FALSE	NA	NA	NA	NA	NA	NA	NA	-0.8737	-0.2179	-0.4439	0.661	-1.3471	-1.3471	NA	NA	FALSE	FALSE	FALSE
ENSMUST00000172136	ENSMUSG00000060260	Pwwp2b	protein_coding	chr7:146434381-146453152	18772	chr7:146434381-146453152	2640	1800	FALSE	NA	NA	NA	NA	NA	NA	NA	7.5079	6.6997	0.8092	8.67e-06	5.2441	5.2582	0.0569	0.975	FALSE	FALSE	FALSE
ENSMUST00000172132	ENSMUSG00000023456	Tpi1	protein_coding	chr6:124760604-124764314	3711	chr6:124760604-124764314	1607	897	FALSE	TRUE	33.7048	34.6285	-0.9237	0.0027	-0.02	0.113046	12.8543	12.3496	0.5067	0.00074	12.2274	12.521	-0.3067	0.246	FALSE	FALSE	FALSE
ENSMUST00000172128	ENSMUSG00000091283	Gm17234	antisense	chr1:57966679-57973955	7277	chr1:57966679-57973955	392	392	FALSE	NA	NA	NA	NA	NA	NA	NA	1.3511	1.3511	NA	NA	1.3511	1.3511	NA	NA	FALSE	FALSE	FALSE
ENSMUST00000172125	ENSMUSG00000090423	Gm2871	pseudogene	chr14:3818820-3820023	1204	chr14:3818820-3820023	1204	1204	FALSE	NA	NA	NA	NA	NA	NA	NA	-0.2678	0.3829	-0.3482	NA	-0.2678	-0.2678	NA	NA	FALSE	FALSE	FALSE
ENSMUST00000172123	ENSMUSG00000090533	Gm8214	protein_coding	chr1:185505657-185506073	417	chr1:185505657-185506073	417	414	FALSE	NA	NA	NA	NA	NA	NA	NA	1.2619	1.2619	NA	NA	1.2723	1.2723	NA	NA	FALSE	FALSE	FALSE
ENSMUST00000172120	ENSMUSG00000081221	Gm14760	pseudogene	chrX:77439008-77440197	1190	chrX:77439008-77440197	599	599	FALSE	NA	NA	NA	NA	NA	NA	NA	8.5672	8.7687	-0.146	0.655	1.3339	0.941	0.2151	0.892	FALSE	FALSE	FALSE
ENSMUST00000172117	ENSMUSG00000091142	Gm17175	protein_coding	chr14:52188567-52193738	5172	chr14:52188567-52193738	1403	537	FALSE	NA	NA	NA	NA	NA	NA	NA	0.0275	0.649	-0.3243	NA	0.897	0.897	NA	NA	FALSE	FALSE	FALSE
ENSMUST00000172113	ENSMUSG00000091954	Gm17179	antisense	chr3:94196893-94206770	9878	chr3:94196893-94206770	394	394	FALSE	NA	NA	NA	NA	NA	NA	NA	1.6306	1.6657	0.029	NA	1.3437	1.3437	NA	NA	FALSE	FALSE	FALSE
ENSMUST00000172112	ENSMUSG00000081111	Gm5913	pseudogene	chr8:99951130-99953079	1950	chr8:99951130-99953079	1949	1949	FALSE	NA	NA	NA	NA	NA	NA	NA	7.5461	6.7785	0.7592	3.43e-05	9.7016	9.1624	0.524	0.00244	FALSE	FALSE	FALSE
ENSMUST00000172107	ENSMUSG00000022403	St13	protein_coding	chr15:81194099-81230507	36409	chr15:81194099-81230473	3346	1113	FALSE	TRUE	32.3205	32.3548	-0.0343	0.859	NA	-0.313116	10.5502	10.3991	0.1515	0.248	11.6454	11.5168	0.1268	0.625	FALSE	FALSE	FALSE
ENSMUST00000172106	ENSMUSG00000091389	Speer1-ps1	protein_coding	chr5:11341541-11346286	4746	chr5:11341541-11346286	1098	543	FALSE	NA	NA	NA	NA	NA	NA	NA	-0.1349	0.6807	-0.445	NA	0.881	0.881	NA	NA	FALSE	FALSE	FALSE
ENSMUST00000172103	ENSMUSG00000090716	Gm3371	protein_coding	chr14:44980336-44986490	6155	chr14:44980336-44986490	1437	500	FALSE	NA	NA	NA	NA	NA	NA	NA	-0.5231	0.6144	-0.7737	NA	1.6323	1	0.2706	0.779	FALSE	FALSE	FALSE
ENSMUST00000172100	ENSMUSG00000090600	Gm3395	protein_coding	chrY:2550262-2552957	2696	chrY:2550262-2552957	2696	498	FALSE	NA	NA	NA	NA	NA	NA	NA	0.2245	0.4606	-0.6003	0.557	1.0058	1.3953	0.0073	0.993	FALSE	FALSE	FALSE
ENSMUST00000172095	ENSMUSG00000048612	Myof	protein_coding	chr19:37973526-38118067	144542	chr19:37973526-38118067	7133	6183	FALSE	TRUE	28.4742	27.251	1.2232	0.00624	NA	NA	8.2297	7.1641	1.0544	1.05e-14	6.5841	6.0985	0.4413	0.157	TRUE	FALSE	FALSE
ENSMUST00000172094	ENSMUSG00000028565	Nfia	protein_coding	chr4:97439425-97868605	429181	chr4:97444317-97749001	1818	1476	FALSE	NA	NA	NA	NA	NA	NA	NA	2.8535	5.1757	-2.2641	4.5e-09	5.9561	6.0845	-0.1447	0.93	FALSE	FALSE	FALSE
ENSMUST00000172090	ENSMUSG00000090562	Gm7358	protein_coding	chr17:14195012-14196538	1527	chr17:14195012-14196538	1527	1524	FALSE	NA	NA	NA	NA	NA	NA	NA	-0.2888	0.2049	-0.3315	NA	-0.6079	-0.6079	NA	NA	FALSE	FALSE	FALSE
ENSMUST00000172081	ENSMUSG00000091496	Gm8398	pseudogene	chr7:106003242-106003605	364	chr7:106003242-106003605	364	364	FALSE	NA	NA	NA	NA	NA	NA	NA	1.458	1.7799	-0.102	NA	1.458	1.458	NA	NA	FALSE	FALSE	FALSE
ENSMUST00000172076	ENSMUSG00000080830	Gm12671	pseudogene	chr4:91518179-91519431	1253	chr4:91518179-91519431	1253	1253	FALSE	NA	NA	NA	NA	NA	NA	NA	9.3788	9.3397	0.0458	0.817	-0.3254	-0.2011	0.1265	0.936	FALSE	FALSE	FALSE
ENSMUST00000172075	ENSMUSG00000079669	Gm17396	lincRNA	chr9:117161654-117163814	2161	chr9:117161654-117163814	1655	1655	FALSE	NA	NA	NA	NA	NA	NA	NA	-0.4049	0.5058	-0.7331	0.448	0.978	0.244	0.5873	0.645	FALSE	FALSE	FALSE
ENSMUST00000172069	ENSMUSG00000006724	Cyp27b1	protein_coding	chr10:126485306-126490062	4757	chr10:126485306-126490062	2443	405	FALSE	NA	NA	NA	NA	NA	NA	NA	-0.087	0.4938	-0.3493	0.748	1.304	1.304	NA	NA	FALSE	FALSE	FALSE
ENSMUST00000172066	ENSMUSG00000091540	Gm17548	lincRNA	chr3:63767555-63772581	5027	chr3:63767555-63772581	2669	2669	FALSE	NA	NA	NA	NA	NA	NA	NA	0.2391	0.688	-0.5025	0.615	-0.6007	0.1878	-0.1261	0.963	FALSE	FALSE	FALSE
ENSMUST00000172064	ENSMUSG00000036594	H2-Aa	protein_coding	chr17:34406276-34424772	18497	chr17:34406276-34424716	734	519	FALSE	NA	NA	NA	NA	NA	NA	NA	0.733	0.9622	-0.1416	NA	0.9462	1.291	0.0283	0.987	FALSE	FALSE	FALSE
ENSMUST00000172063	ENSMUSG00000091871	Gm17560	lincRNA	chr1:93193780-93200982	7203	chr1:93193780-93200982	470	470	FALSE	NA	NA	NA	NA	NA	NA	NA	1.3761	2.0379	-0.4124	NA	1.6838	1.0893	0.2492	0.79	FALSE	FALSE	FALSE
ENSMUST00000172062	ENSMUSG00000041958	Pigs	protein_coding	chr11:78141917-78156284	14368	chr11:78141951-78156269	2449	1662	FALSE	TRUE	27.9496	28.6935	-0.7439	0.0147	NA	NA	8.9701	7.8597	1.0792	4.94e-09	9.8074	9.4922	0.3103	0.0601	FALSE	FALSE	FALSE
ENSMUST00000172061	ENSMUSG00000091977	Gm17350	protein_coding	chr8:130870807-130870971	165	chr8:130870807-130870971	24	24	FALSE	NA	NA	NA	NA	NA	NA	NA	5.3808	5.3808	NA	NA	5.3808	5.3808	NA	NA	FALSE	FALSE	FALSE
ENSMUST00000172059	ENSMUSG00000090831	Gm17474	protein_coding	chr17:54546544-54549018	2475	chr17:54546544-54549018	60	60	FALSE	NA	NA	NA	NA	NA	NA	NA	4.0589	4.3576	-0.102	NA	4.0589	4.0589	NA	NA	FALSE	FALSE	FALSE
ENSMUST00000172058	ENSMUSG00000090312	Gm17326	protein_coding	chrX:121037262-121037759	498	chrX:121037262-121037759	174	174	FALSE	NA	NA	NA	NA	NA	NA	NA	2.5228	3.0389	-0.2316	NA	2.5228	2.5228	NA	NA	FALSE	FALSE	FALSE
ENSMUST00000172051	ENSMUSG00000090427	Gm17225	antisense	chr3:126135801-126142187	6387	chr3:126135801-126142187	497	497	FALSE	NA	NA	NA	NA	NA	NA	NA	1.0087	1.0087	NA	NA	1.0087	1.133	0.1265	0.936	FALSE	FALSE	FALSE
ENSMUST00000172049	ENSMUSG00000083048	Gm14595	pseudogene	chrX:52016404-52033187	16784	chrX:52016404-52033187	700	700	FALSE	NA	NA	NA	NA	NA	NA	NA	0.5146	0.8365	-0.102	NA	0.5146	0.5146	NA	NA	FALSE	FALSE	FALSE
ENSMUST00000172047	ENSMUSG00000090722	Gm8378	lincRNA	chr12:92913252-92924553	11302	chr12:92921018-92924553	1127	1127	FALSE	NA	NA	NA	NA	NA	NA	NA	4.1759	2.2362	1.8819	0.00151	-0.1725	1.1379	-0.4162	0.738	FALSE	FALSE	FALSE
ENSMUST00000172037	ENSMUSG00000090397	Gm17096	antisense	chr2:166769039-166769808	770	chr2:166769039-166769808	733	733	FALSE	NA	NA	NA	NA	NA	NA	NA	3.8141	3.6244	0.3049	0.709	0.4481	0.4481	NA	NA	FALSE	FALSE	FALSE
ENSMUST00000172036	ENSMUSG00000073726	Gm13043	protein_coding	chr4:143101215-143107736	6522	chr4:143101215-143107736	2104	1488	FALSE	NA	NA	NA	NA	NA	NA	NA	0.3915	-0.2332	0.4478	0.676	-0.5734	-0.5734	NA	NA	FALSE	FALSE	FALSE
ENSMUST00000172035	ENSMUSG00000037275	Gemin5	protein_coding	chr11:57933504-57982041	48538	chr11:57933504-57982041	6213	4509	TRUE	TRUE	29.6188	30.0141	-0.3954	0.0863	NA	NA	7.4741	6.9569	0.5214	0.000295	6.9564	6.9562	-0.0016	0.999	FALSE	FALSE	FALSE
ENSMUST00000172033	ENSMUSG00000046561	Arsj	protein_coding	chr3:126066745-126143292	76548	chr3:126066770-126143292	3688	1839	FALSE	NA	NA	NA	NA	NA	NA	NA	1.2131	0.8154	0.3165	0.707	-0.8789	-0.0881	-0.1086	0.938	FALSE	FALSE	FALSE
ENSMUST00000172032	ENSMUSG00000091813	Ces2h	protein_coding	chr8:107538350-107544310	5961	chr8:107538350-107544310	1605	1602	FALSE	NA	NA	NA	NA	NA	NA	NA	-0.6826	-0.0318	-0.2507	NA	-0.6799	-0.4534	0.0768	0.958	FALSE	FALSE	FALSE
ENSMUST00000172031	ENSMUSG00000037940	Inpp4b	protein_coding	chr8:83866455-84648935	782481	chr8:83866461-84648935	5486	2781	FALSE	NA	NA	NA	NA	NA	NA	NA	1.4454	2.9014	-1.4237	0.00186	3.9005	2.8427	0.9481	0.11	FALSE	FALSE	FALSE
ENSMUST00000172030	ENSMUSG00000040033	Stat2	protein_coding	chr10:127707629-127729905	22277	chr10:127707632-127729905	4274	1323	FALSE	TRUE	26.4761	26.6042	-0.1281	0.49	NA	NA	7.6546	7.1773	0.4702	0.00244	7.4313	7.3033	0.1218	0.862	FALSE	FALSE	FALSE
ENSMUST00000172028	ENSMUSG00000091367	Gm17711	pseudogene	chr10:17731074-17731311	238	chr10:17731074-17731311	237	237	FALSE	NA	NA	NA	NA	NA	NA	NA	2.077	2.077	NA	NA	2.077	2.077	NA	NA	FALSE	FALSE	FALSE
ENSMUST00000172027	ENSMUSG00000090413	Gm17583	protein_coding	chr15:89265932-89271036	5105	chr15:89265932-89271036	69	69	FALSE	NA	NA	NA	NA	NA	NA	NA	3.8573	4.1792	-0.102	NA	3.8573	3.8573	NA	NA	FALSE	FALSE	FALSE
ENSMUST00000172021	ENSMUSG00000037960	1110007C09Rik	protein_coding	chr13:49298320-49311395	13076	chr13:49298320-49311137	844	180	FALSE	NA	NA	NA	NA	NA	NA	NA	8.4355	7.8203	0.6193	0.000621	7.5439	6.1599	1.3166	0.0125	FALSE	FALSE	FALSE
ENSMUST00000172020	ENSMUSG00000039201	Tbc1d25	protein_coding	chrX:7731598-7753307	21710	chrX:7731598-7753307	2441	2169	FALSE	NA	NA	NA	NA	NA	NA	NA	6.3027	5.6915	0.6121	0.00285	6.3853	6.8241	-0.428	0.11	FALSE	FALSE	FALSE
ENSMUST00000172015	ENSMUSG00000041248	Kcnj1	protein_coding	chr9:32180003-32206777	26775	chr9:32201570-32206777	3070	1176	FALSE	NA	NA	NA	NA	NA	NA	NA	-1.6182	-0.9675	-0.3482	NA	-0.2339	-0.2339	NA	NA	FALSE	FALSE	FALSE
ENSMUST00000172014	ENSMUSG00000028911	Srsf4	protein_coding	chr4:131429532-131457640	28109	chr4:131442114-131457640	2126	1470	TRUE	TRUE	28.1914	29.4557	-1.2642	0.00162	NA	NA	8.5765	8.2086	0.3682	0.0156	8.9422	8.9823	-0.0373	0.958	FALSE	FALSE	FALSE
ENSMUST00000172012	ENSMUSG00000075000	Nrbf2	protein_coding	chr10:66729437-66748053	18617	chr10:66729440-66748031	1785	858	FALSE	NA	NA	NA	NA	NA	NA	NA	7.0846	6.5265	0.5487	0.00449	4.2083	4.2092	0.0322	0.991	FALSE	FALSE	FALSE
ENSMUST00000172006	ENSMUSG00000090476	Gm17166	pseudogene	chr14:42754511-42756813	2303	chr14:42754511-42756813	431	431	FALSE	NA	NA	NA	NA	NA	NA	NA	1.8372	3.1888	-1.1482	0.243	1.2142	1.2142	NA	NA	FALSE	FALSE	FALSE
ENSMUST00000172004	ENSMUSG00000090994	Gm6153	pseudogene	chr1:89440210-89441267	1058	chr1:89440210-89441267	1058	1058	FALSE	NA	NA	NA	NA	NA	NA	NA	-0.0813	1.1996	-1.0383	0.246	0.5509	0.5602	0.1036	0.964	FALSE	FALSE	FALSE
ENSMUST00000172003	ENSMUSG00000080725	Gm6121	protein_coding	chrX:26162069-26362823	200755	chrX:26162069-26362823	924	636	FALSE	NA	NA	NA	NA	NA	NA	NA	0.5576	0.114	0.1574	NA	0.6529	0.6529	NA	NA	FALSE	FALSE	FALSE
ENSMUST00000172002	ENSMUSG00000025739	Gng13	protein_coding	chr17:25854116-25856351	2236	chr17:25854116-25856351	719	201	FALSE	NA	NA	NA	NA	NA	NA	NA	3.8819	3.86	0.0838	0.917	6.5497	4.8949	1.4711	0.0233	FALSE	FALSE	FALSE
ENSMUST00000171996	ENSMUSG00000091407	Vmn2r117	protein_coding	chr17:23596642-23616564	19923	chr17:23596642-23616564	2574	2571	FALSE	NA	NA	NA	NA	NA	NA	NA	-1.364	0.4226	-1.4168	0.132	-1.3623	-0.9728	0.0073	0.993	FALSE	FALSE	FALSE
ENSMUST00000171991	ENSMUSG00000091397	Gm17265	lincRNA	chr15:38656628-38837731	181104	chr15:38656628-38837731	2720	2720	FALSE	NA	NA	NA	NA	NA	NA	NA	-0.3127	0.0674	-0.104	0.928	-1.4436	-0.6445	-0.1051	0.948	FALSE	FALSE	FALSE
ENSMUST00000171989	ENSMUSG00000067714	Lpar5	protein_coding	chr6:125017938-125032490	14553	chr6:125021295-125032490	1458	1152	FALSE	NA	NA	NA	NA	NA	NA	NA	-0.1004	0.296	-0.3287	NA	0.9849	3.0438	-1.1397	0.185	FALSE	FALSE	FALSE
ENSMUST00000171987	ENSMUSG00000091814	Gm8050	protein_coding	chr14:7544697-7552765	8069	chr14:7544697-7552765	1595	615	FALSE	NA	NA	NA	NA	NA	NA	NA	1.6627	3.6148	-1.7304	0.00977	0.7013	0.7013	NA	NA	FALSE	FALSE	FALSE
ENSMUST00000171982	ENSMUSG00000091557	Gm8584	pseudogene	chr14:19992209-19996922	4714	chr14:19992209-19996922	743	743	FALSE	NA	NA	NA	NA	NA	NA	NA	0.4286	2.0039	-1.2382	0.184	0.4286	0.6302	0.0951	0.938	FALSE	FALSE	FALSE
ENSMUST00000171980	ENSMUSG00000092047	Gm17631	protein_coding	chr6:129812667-129814411	1745	chr6:129812667-129814411	69	69	FALSE	NA	NA	NA	NA	NA	NA	NA	3.8573	4.1792	-0.102	NA	3.8573	3.8573	NA	NA	FALSE	FALSE	FALSE
ENSMUST00000171975	ENSMUSG00000025234	Arih1	protein_coding	chr9:59236065-59334425	98361	chr9:59236065-59334421	6971	1665	FALSE	TRUE	28.1106	28.1904	-0.0798	0.651	NA	NA	8.3703	8.2871	0.078	0.654	9.2301	9.7489	-0.5117	0.000402	FALSE	FALSE	FALSE
ENSMUST00000171973	ENSMUSG00000035528	Npffr2	protein_coding	chr5:89956454-90012765	56312	chr5:89996832-90012458	1226	1215	FALSE	NA	NA	NA	NA	NA	NA	NA	-0.294	0.329	-0.2432	NA	2.1466	2.4195	-0.0316	0.991	FALSE	FALSE	FALSE
ENSMUST00000171972	ENSMUSG00000091943	A730099G02Rik	lincRNA	chr10:48939228-48945459	6232	chr10:48939228-48945459	2221	2221	FALSE	NA	NA	NA	NA	NA	NA	NA	-0.0536	0.1118	-0.1495	0.895	-1.1512	-1.1512	NA	NA	FALSE	FALSE	FALSE
ENSMUST00000171969	ENSMUSG00000091026	Gm6900	protein_coding	chr7:11241631-11242323	693	chr7:11241631-11242323	693	339	FALSE	NA	NA	NA	NA	NA	NA	NA	2.5506	1.5647	0.7055	0.491	2.4086	3.9694	-0.607	0.647	FALSE	FALSE	FALSE
ENSMUST00000171964	ENSMUSG00000090827	Gm8297	protein_coding	chr14:5086960-5095434	8475	chr14:5087019-5095434	1759	801	FALSE	NA	NA	NA	NA	NA	NA	NA	2.2642	2.5428	-0.3099	0.692	0.3201	0.3201	NA	NA	FALSE	FALSE	FALSE
ENSMUST00000171963	ENSMUSG00000039117	Taf4a	protein_coding	chr2:179646851-179711351	64501	chr2:179647921-179711351	3138	1902	FALSE	TRUE	25.6208	25.8396	-0.2188	0.371	NA	NA	5.8259	5.8761	-0.0541	0.875	6.5017	6.0242	0.4373	0.247	FALSE	FALSE	FALSE
ENSMUST00000171962	ENSMUSG00000044433	Camsap3	protein_coding	chr8:3587450-3609074	21625	chr8:3587450-3609074	4295	3759	FALSE	FALSE	28.0702	28.145	-0.0748	0.816	NA	NA	6.0877	6.6092	-0.5054	0.00516	7.9308	8.7283	-0.7702	3.75e-06	FALSE	FALSE	FALSE
ENSMUST00000171953	ENSMUSG00000025666	Tmem47	protein_coding	chrX:78316037-78343211	27175	chrX:78316044-78341070	1801	543	FALSE	TRUE	23.0457	24.0405	-0.9948	0.235	NA	NA	6.4673	8.065	-1.5635	4.6e-13	8.5745	9.5351	-0.9302	5.09e-05	FALSE	FALSE	FALSE
ENSMUST00000171942	ENSMUSG00000090864	Vmn2r40	protein_coding	chr7:9246337-9270668	24332	chr7:9246337-9270668	3072	2406	FALSE	NA	NA	NA	NA	NA	NA	NA	-0.9962	-0.8622	-0.2997	NA	-1.2666	-1.2666	NA	NA	FALSE	FALSE	FALSE
ENSMUST00000171939	ENSMUSG00000026523	Wdr64	protein_coding	chr1:177628724-177745865	117142	chr1:177628724-177745865	3823	3258	FALSE	NA	NA	NA	NA	NA	NA	NA	-1.1191	0.0797	-1.2179	0.214	-0.8165	0.0359	-0.2118	0.936	FALSE	FALSE	FALSE
ENSMUST00000171937	ENSMUSG00000058230	Grlf1	protein_coding	chr7:17079822-17200342	120521	chr7:17081601-17200286	6251	4497	FALSE	TRUE	29.0084	29.7755	-0.7672	0.00348	NA	NA	8.289	8.6752	-0.3886	0.00653	7.9267	8.4172	-0.487	0.000996	FALSE	FALSE	FALSE
ENSMUST00000171936	ENSMUSG00000092105	Gm17714	protein_coding	chrX:121970354-121970881	528	chrX:121970354-121970881	174	174	FALSE	NA	NA	NA	NA	NA	NA	NA	2.5228	3.0389	-0.2316	NA	2.5228	2.5228	NA	NA	FALSE	FALSE	FALSE
ENSMUST00000171934	ENSMUSG00000029660	4930588N13Rik	protein_coding	chr5:150242281-150273195	30915	chr5:150242290-150273107	1191	420	FALSE	NA	NA	NA	NA	NA	NA	NA	2.3012	3.2242	-0.8546	0.264	3.711	1.2515	1.5612	0.0234	FALSE	FALSE	FALSE
ENSMUST00000171933	ENSMUSG00000031337	Mtm1	protein_coding	chrX:68463942-68568866	104925	chrX:68463942-68568470	3488	1809	FALSE	NA	NA	NA	NA	NA	NA	NA	5.2246	5.9021	-0.672	0.00642	5.0748	4.7262	0.3267	0.683	FALSE	FALSE	FALSE
ENSMUST00000171932	ENSMUSG00000040102	Klhdc5	protein_coding	chr6:147039663-147061300	21638	chr6:147039663-147061300	6171	1536	FALSE	TRUE	22.865	23.4683	-0.6032	0.119	NA	NA	6.1845	6.7108	-0.5227	0.0196	6.6366	7.1769	-0.5098	0.0677	FALSE	FALSE	FALSE
ENSMUST00000171924	ENSMUSG00000091288	Gm17075	pseudogene	chr2:96839781-96840450	670	chr2:96839781-96840450	670	670	FALSE	NA	NA	NA	NA	NA	NA	NA	1.0938	0.5778	0.287	NA	0.5778	0.5778	NA	NA	FALSE	FALSE	FALSE
ENSMUST00000171918	ENSMUSG00000058621	Olfr643	protein_coding	chr7:111207170-111208114	945	chr7:111207170-111208114	513	510	FALSE	NA	NA	NA	NA	NA	NA	NA	0.963	1.2616	-0.102	NA	0.9714	1.0958	0.1265	0.936	FALSE	FALSE	FALSE
ENSMUST00000171914	ENSMUSG00000090680	Vmn2r101	protein_coding	chr17:19714195-19749281	35087	chr17:19714195-19749281	2574	2571	FALSE	NA	NA	NA	NA	NA	NA	NA	-1.364	-0.5484	-0.445	NA	-1.3623	-1.3623	NA	NA	FALSE	FALSE	FALSE
ENSMUST00000171913	ENSMUSG00000090788	Gm9597	pseudogene	chr14:44064747-44067715	2969	chr14:44064747-44067715	602	602	FALSE	NA	NA	NA	NA	NA	NA	NA	1.0541	2.9432	-1.573	0.0994	0.7322	0.7322	NA	NA	FALSE	FALSE	FALSE
ENSMUST00000171911	ENSMUSG00000036606	Plxnb2	protein_coding	chr15:88985979-89011218	25240	chr15:88985979-89011218	6498	5526	FALSE	TRUE	29.7258	29.2918	0.4339	0.0202	NA	NA	9.2298	8.0406	1.1843	8.83e-13	8.7146	8.9521	-0.2354	0.134	FALSE	FALSE	FALSE
ENSMUST00000171906	ENSMUSG00000090691	Gm3667	protein_coding	chr14:7701016-7806328	105313	chr14:7701016-7722476	2053	615	FALSE	NA	NA	NA	NA	NA	NA	NA	5.4819	7.0489	-1.5231	3.2e-10	0.7013	0.7013	NA	NA	FALSE	FALSE	FALSE
ENSMUST00000171904	ENSMUSG00000054342	Kcnn4	protein_coding	chr7:25155282-25170228	14947	chr7:25155282-25170228	2034	1275	FALSE	NA	NA	NA	NA	NA	NA	NA	0.3148	0.2976	0.1959	0.862	1.22	2.5448	-0.5426	0.727	FALSE	FALSE	FALSE
ENSMUST00000171898	ENSMUSG00000090738	Gm17727	protein_coding	chr9:35584198-35585470	1273	chr9:35584198-35585470	330	327	FALSE	NA	NA	NA	NA	NA	NA	NA	1.5995	1.5995	NA	NA	1.6126	1.6126	NA	NA	FALSE	FALSE	FALSE
ENSMUST00000171892	ENSMUSG00000080932	Gm10224	pseudogene	chr6:122648382-122649068	687	chr6:122648382-122649068	687	687	FALSE	NA	NA	NA	NA	NA	NA	NA	10.3066	9.8146	0.4756	0.0334	1.1362	0.8285	0.1724	0.936	FALSE	FALSE	FALSE
ENSMUST00000171891	ENSMUSG00000092028	Gm17500	lincRNA	chr11:51938032-51941281	3250	chr11:51938032-51941281	2986	2986	FALSE	NA	NA	NA	NA	NA	NA	NA	-1.5782	0.3248	-1.5816	0.0914	-0.9837	-1.4539	0.2409	0.851	FALSE	FALSE	FALSE
ENSMUST00000171889	ENSMUSG00000074340	Ovgp1	protein_coding	chr3:105776629-105790341	13713	chr3:105776629-105790197	2430	2121	FALSE	NA	NA	NA	NA	NA	NA	NA	1.3858	2.9207	-1.2351	0.0737	-0.4525	-0.7861	0.2277	0.904	FALSE	FALSE	FALSE
ENSMUST00000171887	ENSMUSG00000001417	Rhbg	protein_coding	chr3:88046796-88091132	44337	chr3:88046796-88058631	1937	1365	FALSE	NA	NA	NA	NA	NA	NA	NA	-0.9538	0.1837	-0.7737	NA	0.1167	1.9213	-0.7494	0.479	FALSE	FALSE	FALSE
ENSMUST00000171878	ENSMUSG00000049044	Rapgef4	protein_coding	chr2:71819272-72095531	276260	chr2:71819272-72095526	4201	3033	FALSE	NA	NA	NA	NA	NA	NA	NA	3.0676	4.3954	-0.9874	0.0583	5.0821	4.9355	0.1534	0.896	FALSE	FALSE	FALSE
ENSMUST00000171875	ENSMUSG00000081402	Gm15455	pseudogene	chr1:33892744-33895759	3016	chr1:33892744-33895759	3016	3016	FALSE	NA	NA	NA	NA	NA	NA	NA	3.7862	3.1342	0.65	0.13	6.0284	6.1843	-0.168	0.79	FALSE	FALSE	FALSE
ENSMUST00000171867	ENSMUSG00000052790	Gm9890	pseudogene	chr14:42525240-42527478	2239	chr14:42525240-42527478	537	537	FALSE	NA	NA	NA	NA	NA	NA	NA	0.897	0.897	NA	NA	0.897	0.897	NA	NA	FALSE	FALSE	FALSE
ENSMUST00000171866	ENSMUSG00000090764	Gm3127	protein_coding	chr14:4268069-4276542	8474	chr14:4268127-4276542	1758	789	FALSE	NA	NA	NA	NA	NA	NA	NA	2.2786	3.4722	-1.053	0.152	0.3419	0.3419	NA	NA	FALSE	FALSE	FALSE
ENSMUST00000171863	ENSMUSG00000091953	Gm17710	lincRNA	chr7:95427297-95432039	4743	chr7:95427297-95432039	1555	1555	FALSE	NA	NA	NA	NA	NA	NA	NA	-0.35	0.3117	-0.5076	NA	-0.6369	-0.6369	NA	NA	FALSE	FALSE	FALSE
ENSMUST00000171862	ENSMUSG00000090401	0610007N19Rik	lincRNA	chr15:32170324-32174417	4094	chr15:32170324-32174417	1482	1482	FALSE	NA	NA	NA	NA	NA	NA	NA	7.2918	6.3107	0.9243	0.000423	2.1505	1.6466	0.6798	0.574	FALSE	FALSE	FALSE
ENSMUST00000171857	ENSMUSG00000084416	Rpl10a-ps1	pseudogene	chr1:65040498-65041205	708	chr1:65040498-65041205	708	708	FALSE	NA	NA	NA	NA	NA	NA	NA	14.0164	13.4344	0.5836	0.00461	11.6815	11.4053	0.2593	0.248	FALSE	FALSE	FALSE
ENSMUST00000171853	ENSMUSG00000092130	D030025P21Rik	protein_coding	chr12:86216719-86219082	2364	chr12:86216719-86219082	2364	489	FALSE	NA	NA	NA	NA	NA	NA	NA	-1.2412	-0.2485	-0.6066	NA	1.0321	1.9505	-0.1622	0.936	FALSE	FALSE	FALSE
ENSMUST00000171845	ENSMUSG00000051154	Commd3	protein_coding	chr2:18594011-18597858	3848	chr2:18594011-18597857	938	585	FALSE	TRUE	28.3647	27.8206	0.5441	0.0342	NA	NA	10.9842	11.393	-0.4514	0.0823	9.7521	10.033	-0.2867	0.298	FALSE	FALSE	FALSE
ENSMUST00000171841	ENSMUSG00000091879	Vmn2r17	protein_coding	chr5:109849032-109882406	33375	chr5:109849032-109882406	2550	2547	FALSE	NA	NA	NA	NA	NA	NA	NA	-1.0286	-0.3723	-0.5	NA	-1.3488	-1.3488	NA	NA	FALSE	FALSE	FALSE
ENSMUST00000171840	ENSMUSG00000072972	Adam4	protein_coding	chr12:82520430-82522933	2504	chr12:82520541-82521965	1419	1416	FALSE	NA	NA	NA	NA	NA	NA	NA	2.6667	2.7521	-0.0421	0.96	-0.5018	-0.5018	NA	NA	FALSE	FALSE	FALSE
ENSMUST00000171836	ENSMUSG00000053251	Olfr212	protein_coding	chr6:116456534-116467983	11450	chr6:116456534-116467983	2670	948	FALSE	NA	NA	NA	NA	NA	NA	NA	-0.9732	-0.3328	-0.5675	0.563	0.077	0.077	NA	NA	FALSE	FALSE	FALSE
ENSMUST00000171834	ENSMUSG00000048039	Isg20l2	protein_coding	chr3:87734236-87744608	10373	chr3:87734515-87743400	1404	627	TRUE	TRUE	25.9059	26.54	-0.6342	0.00869	NA	NA	9.068	8.5387	0.5266	0.000468	7.7272	7.9455	-0.2215	0.725	FALSE	FALSE	FALSE
ENSMUST00000171833	ENSMUSG00000086240	Gm7846	pseudogene	chr1:28637343-28637618	276	chr1:28637343-28637618	276	276	FALSE	NA	NA	NA	NA	NA	NA	NA	9.4559	9.3712	0.0239	0.951	9.7707	9.8249	-0.0554	0.938	FALSE	FALSE	FALSE
ENSMUST00000171832	ENSMUSG00000057818	1600029O15Rik	protein_coding	chr9:58050704-58056615	5912	chr9:58050704-58056615	1808	627	FALSE	NA	NA	NA	NA	NA	NA	NA	3.7155	4.7393	-1.0166	0.0134	1.489	1.4972	0.1272	0.956	FALSE	FALSE	FALSE
ENSMUST00000171830	ENSMUSG00000091576	Trim30b	protein_coding	chr7:111503912-111507160	3249	chr7:111503912-111507160	2771	477	FALSE	NA	NA	NA	NA	NA	NA	NA	-1.4704	-0.9544	-0.2316	NA	1.0679	1.0679	NA	NA	FALSE	FALSE	FALSE
ENSMUST00000171829	ENSMUSG00000091946	Gm17518	lincRNA	chr16:90727757-90729365	1609	chr16:90727757-90729365	1346	1346	FALSE	NA	NA	NA	NA	NA	NA	NA	3.6554	4.0892	-0.3999	0.494	0.1659	1.2082	-0.4294	0.786	FALSE	FALSE	FALSE
ENSMUST00000171824	ENSMUSG00000035614	Fam179b	protein_coding	chr12:66066729-66123560	56832	chr12:66066927-66122934	5760	5478	FALSE	NA	NA	NA	NA	NA	NA	NA	8.5646	8.217	0.3442	0.015	5.4299	5.7192	-0.2885	0.383	FALSE	FALSE	FALSE
ENSMUST00000171816	ENSMUSG00000092098	Gm17529	lincRNA	chr12:60054082-60068998	14917	chr12:60054082-60068998	3087	3087	FALSE	NA	NA	NA	NA	NA	NA	NA	-1.6262	-0.0704	-1.2582	0.169	-1.6262	-1.4246	0.0951	0.938	FALSE	FALSE	FALSE
ENSMUST00000171815	ENSMUSG00000021944	Gata4	protein_coding	chr14:63817759-63890529	72771	chr14:63819212-63864097	1927	1317	FALSE	TRUE	25.8639	22.611	3.2528	0.000182	NA	NA	10.524	9.0786	1.4352	1.36e-23	8.9571	8.4532	0.5258	0.0392	TRUE	FALSE	FALSE
ENSMUST00000171813	ENSMUSG00000090747	Gm17495	protein_coding	chr17:40656971-40667369	10399	chr17:40656971-40667369	619	429	FALSE	NA	NA	NA	NA	NA	NA	NA	0.692	1.0139	-0.102	NA	1.7865	1.221	0.2427	0.79	FALSE	FALSE	FALSE
ENSMUST00000171811	ENSMUSG00000092048	Vmn2r85	protein_coding	chr10:129854828-129866668	11841	chr10:129854828-129866668	3042	2550	FALSE	NA	NA	NA	NA	NA	NA	NA	-0.8395	-0.4351	-0.5085	0.625	-1.3505	-1.3505	NA	NA	FALSE	FALSE	FALSE
ENSMUST00000171810	ENSMUSG00000079389	Gm3149	protein_coding	chr14:4420322-4428760	8439	chr14:4420380-4428760	1759	771	FALSE	NA	NA	NA	NA	NA	NA	NA	3.7441	4.4978	-0.7351	0.078	0.3752	0.3752	NA	NA	FALSE	FALSE	FALSE
ENSMUST00000171808	ENSMUSG00000002297	Dbf4	protein_coding	chr5:8396973-8422716	25744	chr5:8397011-8422716	2402	1989	FALSE	NA	NA	NA	NA	NA	NA	NA	9.7404	9.2247	0.5192	0.00186	6.8466	6.8277	-0.0128	0.991	FALSE	FALSE	FALSE
ENSMUST00000171804	ENSMUSG00000044378	Slc15a5	protein_coding	chr6:137932107-138028437	96331	chr6:137932111-138028437	2461	1698	FALSE	NA	NA	NA	NA	NA	NA	NA	-0.9773	-0.0605	-0.7521	0.437	-0.7638	-0.0948	-0.0611	0.975	FALSE	FALSE	FALSE
ENSMUST00000171802	ENSMUSG00000046101	6030422M02Rik	protein_coding	chr1:9898719-9932166	33448	chr1:9898719-9931035	2553	2043	FALSE	NA	NA	NA	NA	NA	NA	NA	-0.5867	1.004	-1.4238	0.134	-0.4361	-0.2316	-0.0304	0.991	FALSE	FALSE	FALSE
ENSMUST00000171801	ENSMUSG00000082260	Gm7429	pseudogene	chrX:112094534-112094967	434	chrX:112094534-112094967	434	434	FALSE	NA	NA	NA	NA	NA	NA	NA	7.9336	7.3121	0.5578	0.137	1.2042	1.2042	NA	NA	FALSE	FALSE	FALSE
ENSMUST00000171800	ENSMUSG00000091690	Gm17668	lincRNA	chr14:118762954-118783990	21037	chr14:118762954-118783990	1605	1605	FALSE	NA	NA	NA	NA	NA	NA	NA	-0.6826	0.1574	-0.4629	NA	-0.6826	-0.3152	0.0404	0.983	FALSE	FALSE	FALSE
ENSMUST00000171798	ENSMUSG00000091017	Fam71a	protein_coding	chr1:192986463-192988696	2234	chr1:192986463-192988696	2234	1755	FALSE	NA	NA	NA	NA	NA	NA	NA	-1.1596	-0.3605	-0.4269	NA	0.0041	0.5891	-0.0853	0.975	FALSE	FALSE	FALSE
ENSMUST00000171796	ENSMUSG00000014602	Kif1a	protein_coding	chr1:94912033-94998442	86410	chr1:94912033-94998442	8257	5091	FALSE	TRUE	29.5143	30.646	-1.1318	0.00606	NA	NA	7.7513	8.8042	-0.9019	0.00503	11.4776	10.3616	1.0907	6.8e-12	FALSE	FALSE	FALSE
ENSMUST00000171795	ENSMUSG00000024127	Prepl	protein_coding	chr17:85462817-85489607	26791	chr17:85462817-85489607	3830	2175	FALSE	TRUE	27.7188	28.799	-1.0801	0.00378	NA	NA	7.9472	8.3067	-0.3688	0.0427	9.4109	10.016	-0.6168	0.00147	FALSE	FALSE	FALSE
ENSMUST00000171792	ENSMUSG00000092040	Gm17198	pseudogene	chr12:105156942-105164501	7560	chr12:105156942-105164501	1154	1154	FALSE	NA	NA	NA	NA	NA	NA	NA	-0.2066	0.1153	-0.102	NA	-0.2066	-0.2066	NA	NA	FALSE	FALSE	FALSE
ENSMUST00000171790	ENSMUSG00000029369	Afm	protein_coding	chr5:90947958-90982569	34612	chr5:90947975-90982569	2016	1902	FALSE	NA	NA	NA	NA	NA	NA	NA	0.876	3.4836	-2.4019	0.000118	0.5267	0.9717	-0.1321	0.964	FALSE	FALSE	FALSE
ENSMUST00000171788	ENSMUSG00000014837	4931428F04Rik	protein_coding	chr8:107804310-107813428	9119	chr8:107804310-107813428	3552	1401	FALSE	NA	NA	NA	NA	NA	NA	NA	5.3972	6.4437	-1.053	9.99e-07	7.8334	8.4095	-0.5773	0.00921	FALSE	FALSE	FALSE
ENSMUST00000171787	ENSMUSG00000075143	Olfr1157	protein_coding	chr2:87802109-87808414	6306	chr2:87802109-87808414	1112	936	FALSE	NA	NA	NA	NA	NA	NA	NA	-0.1532	-0.1532	NA	NA	0.0954	0.0954	NA	NA	FALSE	FALSE	FALSE
ENSMUST00000171785	ENSMUSG00000092144	Gm3370	pseudogene	chr14:44957535-44959758	2224	chr14:44957535-44959758	500	500	FALSE	NA	NA	NA	NA	NA	NA	NA	1	1	NA	NA	1	1.2869	0.0534	0.975	FALSE	FALSE	FALSE
ENSMUST00000171784	ENSMUSG00000090943	Gm3594	protein_coding	chr14:7268310-7277125	8816	chr14:7268310-7277067	1759	801	FALSE	NA	NA	NA	NA	NA	NA	NA	2.2226	3.6662	-1.2347	0.0527	0.3201	0.4445	0.1265	0.936	FALSE	FALSE	FALSE
ENSMUST00000171783	ENSMUSG00000090814	Vmn1r88	protein_coding	chr7:13763068-13764018	951	chr7:13763068-13764018	951	948	FALSE	NA	NA	NA	NA	NA	NA	NA	0.0725	0.0725	NA	NA	0.077	0.077	NA	NA	FALSE	FALSE	FALSE
ENSMUST00000171782	ENSMUSG00000090692	Gm17172	antisense	chr6:29272804-29273206	403	chr6:29272804-29273206	190	190	FALSE	NA	NA	NA	NA	NA	NA	NA	2.7179	2.3959	0.1574	NA	2.3959	2.3959	NA	NA	FALSE	FALSE	FALSE
ENSMUST00000171773	ENSMUSG00000047428	Dlk2	protein_coding	chr17:46434370-46440220	5851	chr17:46434432-46440146	1369	1248	FALSE	NA	NA	NA	NA	NA	NA	NA	2.2022	4.0773	-1.7695	0.00229	5.723	6.3057	-0.5545	0.173	FALSE	FALSE	FALSE
ENSMUST00000171771	ENSMUSG00000022757	Tfg	protein_coding	chr16:56690445-56717563	27119	chr16:56690447-56717425	1781	1167	FALSE	TRUE	31.0875	30.4696	0.6179	0.0144	NA	NA	10.5977	10.4251	0.1697	0.214	10.2487	10.3289	-0.0706	0.932	FALSE	FALSE	FALSE
ENSMUST00000171768	ENSMUSG00000090322	Gm17090	antisense	chr1:93201669-93217678	16010	chr1:93201669-93217678	490	490	FALSE	NA	NA	NA	NA	NA	NA	NA	1.0291	1.0291	NA	NA	1.0291	1.0291	NA	NA	FALSE	FALSE	FALSE
ENSMUST00000171760	ENSMUSG00000038065	2410066E13Rik	protein_coding	chr6:54631734-54653845	22112	chr6:54631734-54653845	5187	393	FALSE	NA	NA	NA	NA	NA	NA	NA	6.2279	8.899	-2.573	4.52e-23	8.6234	8.9969	-0.3929	0.321	FALSE	FALSE	FALSE
ENSMUST00000171751	ENSMUSG00000033565	Rbfox2	protein_coding	chr15:76909420-77137483	228064	chr15:76909421-77137483	7031	1347	TRUE	TRUE	28.2776	29.1189	-0.8412	0.00664	NA	NA	8.2137	9.048	-0.8368	1.21e-08	9.4439	10.3842	-0.9357	3.33e-09	FALSE	FALSE	FALSE
ENSMUST00000171750	ENSMUSG00000090388	Mir706	lincRNA	chr6:119983540-119986489	2950	chr6:119983540-119986489	2233	2233	FALSE	NA	NA	NA	NA	NA	NA	NA	2.3161	3.2368	-0.708	0.278	-0.5934	-0.6943	0.0828	0.967	FALSE	FALSE	FALSE
ENSMUST00000171747	ENSMUSG00000053925	Gm9929	lincRNA	chr1:172798776-172811852	13077	chr1:172798776-172811852	1671	1671	FALSE	NA	NA	NA	NA	NA	NA	NA	1.0034	1.4765	-0.311	0.763	1.7318	0.9283	0.5867	0.68	FALSE	FALSE	FALSE
ENSMUST00000171745	ENSMUSG00000092145	Vmn1r160	protein_coding	chr7:23656243-23657166	924	chr7:23656243-23657166	924	921	FALSE	NA	NA	NA	NA	NA	NA	NA	0.114	0.114	NA	NA	0.1187	0.1187	NA	NA	FALSE	FALSE	FALSE
ENSMUST00000171742	ENSMUSG00000090603	Gm17186	pseudogene	chr14:52299538-52301740	2203	chr14:52299538-52301740	456	456	FALSE	NA	NA	NA	NA	NA	NA	NA	1.1329	2.1895	-0.74	NA	1.1329	1.1329	NA	NA	FALSE	FALSE	FALSE
ENSMUST00000171741	ENSMUSG00000090884	Vmn2r102	protein_coding	chr17:19797363-19831712	34350	chr17:19797363-19831712	2574	2571	FALSE	NA	NA	NA	NA	NA	NA	NA	-1.364	-1.364	NA	NA	-1.3623	-1.3623	NA	NA	FALSE	FALSE	FALSE
ENSMUST00000171729	ENSMUSG00000091130	Gm14474	protein_coding	chrX:10879520-10880044	525	chrX:10879520-10880044	525	315	FALSE	NA	NA	NA	NA	NA	NA	NA	0.9296	1.7696	-0.4629	NA	1.6666	1.6666	NA	NA	FALSE	FALSE	FALSE
ENSMUST00000171726	ENSMUSG00000091488	Gm6225	lincRNA	chr18:3336414-3366861	30448	chr18:3336414-3366861	1700	1700	FALSE	NA	NA	NA	NA	NA	NA	NA	0.8049	1.539	-0.6605	0.494	-0.7655	0.3253	-0.2472	0.892	FALSE	FALSE	FALSE
ENSMUST00000171723	ENSMUSG00000090558	Gm17202	antisense	chr5:107833842-107860929	27088	chr5:107833842-107860929	951	951	FALSE	NA	NA	NA	NA	NA	NA	NA	0.0725	1.5372	-1.113	NA	0.667	0.5885	0.1188	0.947	FALSE	FALSE	FALSE
ENSMUST00000171720	ENSMUSG00000091136	Gm17437	lincRNA	chr2:6998311-7002359	4049	chr2:6998311-7002359	1968	1968	FALSE	NA	NA	NA	NA	NA	NA	NA	-0.6548	-0.6548	0.0303	NA	-0.9767	-0.9767	NA	NA	FALSE	FALSE	FALSE
ENSMUST00000171719	ENSMUSG00000049103	Ccr2	protein_coding	chr9:124016689-124028296	11608	chr9:124016689-124028296	2265	1119	FALSE	NA	NA	NA	NA	NA	NA	NA	-1.1795	-0.2013	-0.6228	NA	1.6202	0.2163	0.6162	0.536	FALSE	FALSE	FALSE
ENSMUST00000171718	ENSMUSG00000090274	Gm17671	protein_coding	chr15:102227862-102227948	87	chr15:102227862-102227948	54	54	FALSE	NA	NA	NA	NA	NA	NA	NA	4.2109	4.8338	-0.2432	NA	4.2109	4.2109	NA	NA	FALSE	FALSE	FALSE
ENSMUST00000171717	ENSMUSG00000043008	Klhl6	protein_coding	chr16:19946586-19983122	36537	chr16:19946586-19983122	2405	1830	FALSE	NA	NA	NA	NA	NA	NA	NA	-0.1351	0.2348	-0.3309	0.763	-0.3062	0.0312	-0.2061	0.936	FALSE	FALSE	FALSE
ENSMUST00000171714	ENSMUSG00000091821	Gm17503	protein_coding	chrX:120335008-120336090	1083	chrX:120335008-120336090	1083	1083	FALSE	NA	NA	NA	NA	NA	NA	NA	0.3286	2.227	-1.826	0.0511	-0.115	-0.115	NA	NA	FALSE	FALSE	FALSE
ENSMUST00000171712	ENSMUSG00000091611	Gm9364	pseudogene	chr3:122564802-122565594	793	chr3:122564802-122565594	790	790	FALSE	NA	NA	NA	NA	NA	NA	NA	4.2905	3.8203	0.5014	0.441	3.3491	4.7529	-1.1206	0.117	FALSE	FALSE	FALSE
ENSMUST00000171704	ENSMUSG00000072743	Gm10412	protein_coding	chr14:6419676-6422653	2978	chr14:6419676-6422653	612	612	FALSE	NA	NA	NA	NA	NA	NA	NA	5.2124	6.152	-0.9313	0.0231	0.7084	0.7084	NA	NA	FALSE	FALSE	FALSE
ENSMUST00000171703	ENSMUSG00000087418	Ace3	pseudogene	chr11:105855989-105866757	10769	chr11:105855989-105866757	2214	2214	FALSE	NA	NA	NA	NA	NA	NA	NA	-1.1467	-0.8247	-0.102	NA	0.0424	-0.1758	0.1785	0.938	FALSE	FALSE	FALSE
ENSMUST00000171702	ENSMUSG00000023015	Racgap1	protein_coding	chr15:99450927-99482087	31161	chr15:99450927-99482074	3052	1884	FALSE	TRUE	26.621	26.9797	-0.3587	0.216	NA	NA	9.495	8.8417	0.6525	5.29e-08	9.8669	9.6874	0.1772	0.486	FALSE	FALSE	FALSE
ENSMUST00000171698	ENSMUSG00000092143	Gm17452	lincRNA	chr4:146120857-146399068	278212	chr4:146120857-146399068	3020	3020	FALSE	NA	NA	NA	NA	NA	NA	NA	-0.1195	2.2565	-2.2354	0.00397	-1.5945	-1.5945	NA	NA	FALSE	FALSE	FALSE
ENSMUST00000171696	ENSMUSG00000017679	Ttpal	protein_coding	chr2:163428050-163444749	16700	chr2:163428050-163444748	4522	1029	FALSE	NA	NA	NA	NA	NA	NA	NA	6.7193	7.1876	-0.4792	0.0285	7.0928	7.1884	-0.1006	0.936	FALSE	FALSE	FALSE
ENSMUST00000171695	ENSMUSG00000090825	Gm2221	protein_coding	chr8:44285176-44285744	569	chr8:44285176-44285744	447	447	FALSE	NA	NA	NA	NA	NA	NA	NA	1.1617	1.4836	-0.102	NA	1.1617	1.8487	-0.0475	0.983	FALSE	FALSE	FALSE
ENSMUST00000171693	ENSMUSG00000027186	Elf5	protein_coding	chr2:103251845-103291146	39302	chr2:103264283-103289998	965	759	FALSE	NA	NA	NA	NA	NA	NA	NA	1.7518	2.8567	-0.4907	0.613	1.5549	3.8794	-1.3451	0.0901	FALSE	FALSE	FALSE
ENSMUST00000171692	ENSMUSG00000091155	Serpine3	protein_coding	chr14:63282504-63311080	28577	chr14:63282504-63311080	1402	1203	FALSE	NA	NA	NA	NA	NA	NA	NA	-0.4875	-0.1656	-0.102	NA	-0.2666	-0.2666	NA	NA	FALSE	FALSE	FALSE
ENSMUST00000171686	ENSMUSG00000021418	Rpp40	protein_coding	chr13:35985341-35998228	12888	chr13:35985341-35998228	4380	1089	TRUE	TRUE	25.4606	25.3761	0.0845	0.65	NA	NA	5.9235	5.827	0.0753	0.779	5.9685	6.1709	-0.1922	0.842	FALSE	FALSE	FALSE
ENSMUST00000171685	ENSMUSG00000092065	Gm17241	protein_coding	chr15:99536940-99537278	339	chr15:99536940-99537278	339	252	FALSE	NA	NA	NA	NA	NA	NA	NA	5.6068	5.7505	-0.1028	0.884	3.7284	3.6254	0.2769	0.936	FALSE	FALSE	FALSE
ENSMUST00000171680	ENSMUSG00000091687	Gm4983	protein_coding	chr12:17999939-18000274	336	chr12:17999939-18000274	336	333	FALSE	NA	NA	NA	NA	NA	NA	NA	5.8107	7.2758	-1.4437	0.000322	5.1336	5.8651	-0.4532	0.736	FALSE	FALSE	FALSE
ENSMUST00000171679	ENSMUSG00000091601	Olfr93	protein_coding	chr17:37287952-37288996	1045	chr17:37287952-37288996	1045	936	FALSE	NA	NA	NA	NA	NA	NA	NA	-0.0635	1.074	-0.7737	NA	0.0954	0.0954	NA	NA	FALSE	FALSE	FALSE
ENSMUST00000171677	ENSMUSG00000091461	2210008F06Rik	lincRNA	chr11:77303356-77304911	1556	chr11:77303356-77304911	1082	1082	FALSE	NA	NA	NA	NA	NA	NA	NA	2.2731	4.3352	-1.7055	0.0118	0.4519	2.1066	-0.6793	0.545	FALSE	FALSE	FALSE
ENSMUST00000171676	ENSMUSG00000091529	Gm3485	protein_coding	chr14:6909216-6911556	2341	chr14:6909216-6911556	450	450	FALSE	NA	NA	NA	NA	NA	NA	NA	3.5607	4.6426	-0.8834	0.261	1.152	1.152	NA	NA	FALSE	FALSE	FALSE
ENSMUST00000171673	ENSMUSG00000091824	Gm6553	protein_coding	chr17:7633634-7634551	918	chr17:7633634-7634551	918	915	FALSE	NA	NA	NA	NA	NA	NA	NA	0.7834	0.1234	0.287	NA	0.1282	0.1282	NA	NA	FALSE	FALSE	FALSE
ENSMUST00000171672	ENSMUSG00000090804	Gm17729	protein_coding	chr13:38754733-38756176	1444	chr13:38754733-38756176	60	57	FALSE	NA	NA	NA	NA	NA	NA	NA	4.0589	4.0589	NA	NA	4.1329	4.1329	NA	NA	FALSE	FALSE	FALSE
ENSMUST00000171671	ENSMUSG00000090383	Vmn2r58	protein_coding	chr7:49092251-49128040	35790	chr7:49092251-49128040	2589	2586	FALSE	NA	NA	NA	NA	NA	NA	NA	-1.3724	0.1386	-1.1323	NA	-1.3707	-0.875	0.0089	0.993	FALSE	FALSE	FALSE
ENSMUST00000171665	ENSMUSG00000091177	Gm15494	antisense	chr7:4398048-4422887	24840	chr7:4398048-4422887	451	451	FALSE	NA	NA	NA	NA	NA	NA	NA	1.1488	1.1488	NA	NA	1.1488	1.1488	NA	NA	FALSE	FALSE	FALSE
ENSMUST00000171664	ENSMUSG00000091692	4930433I11Rik	protein_coding	chr7:48242925-48250551	7627	chr7:48242925-48250551	2424	1896	FALSE	NA	NA	NA	NA	NA	NA	NA	-1.2774	-0.6266	-0.3482	NA	-0.923	-0.923	NA	NA	FALSE	FALSE	FALSE
ENSMUST00000171662	ENSMUSG00000092409	Gm9613	pseudogene	chr17:35698868-35699063	196	chr17:35698868-35699063	196	196	FALSE	NA	NA	NA	NA	NA	NA	NA	2.974	3.4351	-0.4862	0.638	2.3511	2.784	0.0173	0.991	FALSE	FALSE	FALSE
ENSMUST00000171656	ENSMUSG00000090629	Olfr180	protein_coding	chr16:58915512-58918312	2801	chr16:58915512-58918312	1142	951	FALSE	NA	NA	NA	NA	NA	NA	NA	-0.1916	0.2835	-0.2316	NA	0.0725	0.0725	NA	NA	FALSE	FALSE	FALSE
ENSMUST00000171655	ENSMUSG00000091024	Gm17351	lincRNA	chr10:66383650-66386347	2698	chr10:66383650-66386347	1766	1766	FALSE	NA	NA	NA	NA	NA	NA	NA	-0.8205	0.1281	-0.6082	NA	-0.8205	-0.657	0.1124	0.936	FALSE	FALSE	FALSE
ENSMUST00000171653	ENSMUSG00000091681	Gm17037	pseudogene	chr5:18129560-18132197	2638	chr5:18129560-18132197	398	398	FALSE	NA	NA	NA	NA	NA	NA	NA	1.3292	1.6511	-0.102	NA	1.3292	1.3292	NA	NA	FALSE	FALSE	FALSE
ENSMUST00000171652	ENSMUSG00000091956	C2cd4b	protein_coding	chr9:67607244-67608736	1493	chr9:67607244-67608736	1326	1020	FALSE	NA	NA	NA	NA	NA	NA	NA	2.5947	1.9714	0.5782	0.49	2.9182	2.9569	0.2696	0.936	FALSE	FALSE	FALSE
ENSMUST00000171649	ENSMUSG00000071657	Bscl2	protein_coding	chr19:8911957-8923173	11217	chr19:8911957-8923173	1962	1329	FALSE	NA	NA	NA	NA	NA	NA	NA	7.7473	7.7257	0.0049	0.986	7.3938	7.8084	-0.4116	0.109	FALSE	FALSE	FALSE
ENSMUST00000171644	ENSMUSG00000000440	Pparg	protein_coding	chr6:115311239-115440419	129181	chr6:115311239-115440419	1857	1425	FALSE	NA	NA	NA	NA	NA	NA	NA	8.1071	7.7017	0.4234	0.0731	7.9262	7.7182	0.2161	0.659	FALSE	FALSE	FALSE
ENSMUST00000171633	ENSMUSG00000039315	Clnk	protein_coding	chr5:39097701-39268051	170351	chr5:39097701-39268051	1700	1305	FALSE	NA	NA	NA	NA	NA	NA	NA	0.0336	0.6018	-0.5152	0.626	0.8363	2.5923	-0.9329	0.334	FALSE	FALSE	FALSE
ENSMUST00000171632	ENSMUSG00000090516	Gm6202	pseudogene	chr9:59319566-59320040	475	chr9:59319566-59320040	475	475	FALSE	NA	NA	NA	NA	NA	NA	NA	12.9649	12.2139	0.7323	5.22e-05	10.2072	9.6284	0.5671	0.00949	FALSE	FALSE	FALSE
ENSMUST00000171631	ENSMUSG00000005465	Il27ra	protein_coding	chr8:86554186-86566488	12303	chr8:86554976-86566488	1879	1821	FALSE	NA	NA	NA	NA	NA	NA	NA	4.5399	2.6556	1.8256	1.6e-05	0.2923	0.1638	0.009	0.995	FALSE	FALSE	FALSE
ENSMUST00000171629	ENSMUSG00000045094	Arhgef37	protein_coding	chr18:61653448-61696190	42743	chr18:61653448-61696190	3234	2028	FALSE	NA	NA	NA	NA	NA	NA	NA	3.5508	3.8874	-0.3711	0.383	3.6636	3.7924	-0.1349	0.938	FALSE	FALSE	FALSE
ENSMUST00000171623	ENSMUSG00000024780	Cdc37l1	protein_coding	chr19:29064857-29099323	34467	chr19:29064857-29089841	3644	921	FALSE	TRUE	24.9972	25.1038	-0.1066	0.783	NA	NA	7.4864	7.8797	-0.3792	0.0777	8.0022	8.2136	-0.1971	0.655	FALSE	FALSE	FALSE
ENSMUST00000171622	ENSMUSG00000091789	Vmn1r143	protein_coding	chr7:22974396-22975319	924	chr7:22974396-22975319	924	921	FALSE	NA	NA	NA	NA	NA	NA	NA	0.114	0.436	-0.102	NA	0.1187	0.1187	NA	NA	FALSE	FALSE	FALSE
ENSMUST00000171617	ENSMUSG00000091633	Gm17280	lincRNA	chr10:8604392-8606678	2287	chr10:8604392-8606678	1491	1491	FALSE	NA	NA	NA	NA	NA	NA	NA	0.3573	1.6471	-0.9903	0.312	0.644	-0.2089	0.4502	0.711	FALSE	FALSE	FALSE
ENSMUST00000171615	ENSMUSG00000083328	Gm11826	pseudogene	chr4:13409863-13410382	520	chr4:13409863-13410382	519	519	FALSE	NA	NA	NA	NA	NA	NA	NA	11.8571	11.6529	0.1486	0.679	8.117	8.5699	-0.4348	0.184	FALSE	FALSE	FALSE
ENSMUST00000171610	ENSMUSG00000035311	Gnptab	protein_coding	chr10:87841877-87910074	68198	chr10:87842157-87910074	5198	1251	FALSE	NA	NA	NA	NA	NA	NA	NA	7.7693	6.8226	0.9422	2.96e-14	5.4832	5.7011	-0.2075	0.84	FALSE	FALSE	FALSE
ENSMUST00000171609	ENSMUSG00000091070	Gm3764	lincRNA	chr3:88018407-88025782	7376	chr3:88018407-88025782	1088	1088	FALSE	NA	NA	NA	NA	NA	NA	NA	0.3943	0.2002	0.2017	NA	-0.1217	3.5083	-1.8739	0.00893	FALSE	FALSE	FALSE
ENSMUST00000171605	ENSMUSG00000091137	Gm1153	protein_coding	chr8:57977384-57977890	507	chr8:57977384-57977890	507	507	FALSE	NA	NA	NA	NA	NA	NA	NA	1.3019	1.3019	0.0303	NA	0.9799	0.9799	NA	NA	FALSE	FALSE	FALSE
ENSMUST00000171593	ENSMUSG00000091564	Gm17683	lincRNA	chr9:88494494-89023388	528895	chr9:88494494-89023388	785	785	FALSE	NA	NA	NA	NA	NA	NA	NA	0.3492	1.711	-1.041	NA	0.3492	0.3492	NA	NA	FALSE	FALSE	FALSE
ENSMUST00000171591	ENSMUSG00000091412	Gm2895	lincRNA	chr15:66800885-66844601	43717	chr15:66800885-66844601	3194	3194	FALSE	NA	NA	NA	NA	NA	NA	NA	4.1369	4.7752	-0.6956	0.0908	0.3603	-0.1644	0.2784	0.936	FALSE	FALSE	FALSE
ENSMUST00000171590	ENSMUSG00000030560	Ctsc	protein_coding	chr7:95426595-95459398	32804	chr7:95426645-95458818	1860	1383	FALSE	TRUE	26.309	23.594	2.715	0.000272	NA	NA	9.343	8.5231	0.8156	1.16e-06	8.514	8.1586	0.3272	0.279	FALSE	FALSE	TRUE
ENSMUST00000171587	ENSMUSG00000092021	Gbp11	protein_coding	chr5:105755499-105772948	17450	chr5:105755499-105772948	1329	1326	FALSE	NA	NA	NA	NA	NA	NA	NA	-0.4103	0.8647	-0.9404	NA	0.75	0.1389	0.3139	0.858	FALSE	FALSE	FALSE
ENSMUST00000171585	ENSMUSG00000057699	Tas2r131	protein_coding	chr6:132906930-132908551	1622	chr6:132907461-132908551	423	423	FALSE	NA	NA	NA	NA	NA	NA	NA	1.5632	1.2413	0.1574	NA	1.2413	1.2413	NA	NA	FALSE	FALSE	FALSE
ENSMUST00000171582	ENSMUSG00000042625	Safb2	protein_coding	chr17:56700388-56724008	23621	chr17:56702369-56723819	2937	2325	TRUE	TRUE	27.1331	26.8528	0.2803	0.122	NA	NA	7.2873	7.2549	0.038	0.861	8.5029	8.109	0.3853	0.0285	FALSE	FALSE	FALSE
ENSMUST00000171577	ENSMUSG00000091872	Gm17561	lincRNA	chr17:32506250-32515390	9141	chr17:32506250-32515390	2040	2040	FALSE	NA	NA	NA	NA	NA	NA	NA	-1.0286	-0.213	-0.445	NA	-1.0286	-0.4436	-0.0302	0.987	FALSE	FALSE	FALSE
ENSMUST00000171574	ENSMUSG00000078673	Mup19	protein_coding	chr4:61439358-61443322	3965	chr4:61439359-61443322	986	705	FALSE	NA	NA	NA	NA	NA	NA	NA	0.0203	1.6244	-1.3744	0.14	0.5043	0.5043	NA	NA	FALSE	FALSE	FALSE
ENSMUST00000171573	ENSMUSG00000030754	Copb1	protein_coding	chr7:121359073-121398225	39153	chr7:121359076-121398225	3343	2439	FALSE	TRUE	32.4688	32.1338	0.335	0.0482	0.76	NA	11.4925	10.8001	0.6925	6.21e-06	9.9162	9.7735	0.1426	0.517	FALSE	FALSE	FALSE
ENSMUST00000171572	ENSMUSG00000003233	Dvl3	protein_coding	chr16:20517055-20532593	15539	chr16:20517137-20532593	2493	2154	FALSE	TRUE	27.5273	27.4336	0.0937	0.473	NA	NA	5.9696	6.6283	-0.5828	0.055	8.6432	9.1676	-0.5204	0.000873	FALSE	FALSE	FALSE
ENSMUST00000171571	ENSMUSG00000091150	Gm17544	protein_coding	chr2:167073817-167074078	262	chr2:167073817-167074078	75	75	FALSE	NA	NA	NA	NA	NA	NA	NA	3.737	4.0356	-0.102	NA	4.3692	3.737	0.2706	0.779	FALSE	FALSE	FALSE
ENSMUST00000171570	ENSMUSG00000091950	Olfr421	protein_coding	chr1:176081612-176082661	1050	chr1:176081612-176082661	1050	804	FALSE	NA	NA	NA	NA	NA	NA	NA	-0.0704	0.2515	-0.102	NA	0.947	1.2558	-0.0508	0.987	FALSE	FALSE	FALSE
ENSMUST00000171565	ENSMUSG00000023050	Map3k12	protein_coding	chr15:102328080-102347495	19416	chr15:102329207-102341131	4318	2664	FALSE	NA	NA	NA	NA	NA	NA	NA	7.377	7.3602	0.0172	0.918	7.0953	7.4144	-0.315	0.195	FALSE	FALSE	FALSE
ENSMUST00000171564	ENSMUSG00000040354	Mars	protein_coding	chr10:126733277-126748842	15566	chr10:126733278-126748842	2962	2730	TRUE	TRUE	31.8944	31.7664	0.1281	0.456	NA	NA	10.3139	9.2109	1.1007	2.73e-17	8.3293	8.6087	-0.2793	0.173	FALSE	FALSE	FALSE
ENSMUST00000171563	ENSMUSG00000085185	BC028777	lincRNA	chr17:24345806-24358675	12870	chr17:24345806-24358673	996	996	FALSE	NA	NA	NA	NA	NA	NA	NA	1.973	3.2137	-1.0153	0.214	0.0058	0.3953	0.0284	0.987	FALSE	FALSE	FALSE
ENSMUST00000171561	ENSMUSG00000025159	Mms19	protein_coding	chr19:42015576-42055647	40072	chr19:42015576-42055647	6607	3093	FALSE	TRUE	28.3696	28.7964	-0.4268	0.0686	NA	NA	7.6581	7.4837	0.1654	0.372	7.5211	7.3609	0.1572	0.623	FALSE	FALSE	FALSE
ENSMUST00000171550	ENSMUSG00000091750	2810029C07Rik	lincRNA	chr12:112810532-112812613	2082	chr12:112810532-112812613	1950	1950	FALSE	NA	NA	NA	NA	NA	NA	NA	2.5386	5.4347	-2.8036	1.97e-13	3.3271	4.832	-1.1855	0.0186	FALSE	FALSE	FALSE
ENSMUST00000171549	ENSMUSG00000004266	Ptpn6	protein_coding	chr6:124670725-124688732	18008	chr6:124670725-124688732	2226	1791	FALSE	TRUE	27.9795	26.2333	1.7461	0.000997	NA	NA	6.9398	6.1057	0.8481	8.45e-05	6.7486	7.1491	-0.4034	0.256	FALSE	FALSE	TRUE
ENSMUST00000171547	ENSMUSG00000091580	Gm6467	pseudogene	chr16:21896579-21897189	611	chr16:21896579-21897189	609	609	FALSE	NA	NA	NA	NA	NA	NA	NA	9.1932	8.8775	0.3331	0.203	9.0878	8.5926	0.4775	0.0411	FALSE	FALSE	FALSE
ENSMUST00000171546	ENSMUSG00000070390	Nlrp1b	protein_coding	chr11:70966604-71044235	77632	chr11:70969488-71014800	3707	3690	FALSE	NA	NA	NA	NA	NA	NA	NA	-1.8903	-0.7527	-0.7737	NA	-1.8836	-1.2607	-0.0265	0.991	FALSE	FALSE	FALSE
ENSMUST00000171545	ENSMUSG00000022425	Enpp2	protein_coding	chr15:54670453-54751701	81249	chr15:54670453-54751701	3398	2742	FALSE	NA	NA	NA	NA	NA	NA	NA	4.826	5.9628	-1.1396	8.23e-07	9.319	6.5933	2.6873	2.09e-63	FALSE	FALSE	FALSE
ENSMUST00000171542	ENSMUSG00000091212	Krtap11-1	protein_coding	chr16:89570421-89571428	1008	chr16:89570421-89571428	1008	549	FALSE	NA	NA	NA	NA	NA	NA	NA	-0.0115	0.3104	-0.102	NA	1.4597	0.8651	0.2492	0.79	FALSE	FALSE	FALSE
ENSMUST00000171540	ENSMUSG00000029175	4930471M23Rik	protein_coding	chr5:30950306-30962104	11799	chr5:30950322-30960987	1953	1017	FALSE	NA	NA	NA	NA	NA	NA	NA	8.051	7.3538	0.6693	0.00143	7.9025	8.1343	-0.2145	0.646	FALSE	FALSE	FALSE
ENSMUST00000171531	ENSMUSG00000090455	Gm2431	protein_coding	chr7:149443552-149444259	708	chr7:149443552-149444259	516	513	FALSE	NA	NA	NA	NA	NA	NA	NA	0.9546	0.9546	NA	NA	0.963	0.963	NA	NA	FALSE	FALSE	FALSE
ENSMUST00000171529	ENSMUSG00000043461	1110032A04Rik	protein_coding	chr3:69623460-69663818	40359	chr3:69623460-69663818	1786	228	FALSE	NA	NA	NA	NA	NA	NA	NA	2.2507	6.5661	-4.0922	7.62e-20	2.6985	2.2964	0.2177	0.879	FALSE	FALSE	FALSE
ENSMUST00000171524	ENSMUSG00000071072	Ptges3	protein_coding	chr10:127496010-127514328	18319	chr10:127496037-127514059	1703	420	TRUE	TRUE	32.7122	33.0813	-0.3691	0.0313	NA	-0.0919575	12.3842	12.0853	0.282	0.125	8.4722	9.1099	-0.6274	0.0154	FALSE	FALSE	FALSE
ENSMUST00000171523	ENSMUSG00000090342	Vmn2r46	protein_coding	chr7:10339985-10355920	15936	chr7:10339985-10355920	2430	2427	FALSE	NA	NA	NA	NA	NA	NA	NA	1.6714	1.5015	0.1105	0.902	-1.2792	-1.2792	NA	NA	FALSE	FALSE	FALSE
ENSMUST00000171522	ENSMUSG00000090888	Gm17429	lincRNA	chr6:21935908-22017687	81780	chr6:21935908-22017687	3220	3220	FALSE	NA	NA	NA	NA	NA	NA	NA	-1.6871	0.4988	-1.85	0.0474	-1.0548	-1.5236	0.244	0.858	FALSE	FALSE	FALSE
ENSMUST00000171520	ENSMUSG00000081108	Gm4234	pseudogene	chrX:99948827-100030695	81869	chrX:99948827-100030695	1367	1367	FALSE	NA	NA	NA	NA	NA	NA	NA	0.693	1.09	-0.1829	0.872	-0.451	-0.451	NA	NA	FALSE	FALSE	FALSE
ENSMUST00000171516	ENSMUSG00000090630	Gm17403	lincRNA	chr15:102285957-102314153	28197	chr15:102285957-102314153	3270	3270	FALSE	NA	NA	NA	NA	NA	NA	NA	-1.7093	0.5079	-1.8722	0.0447	-1.7093	-1.7093	NA	NA	FALSE	FALSE	FALSE
ENSMUST00000171515	ENSMUSG00000092157	Gm17268	protein_coding	chr11:81841726-81852064	10339	chr11:81841726-81852064	66	66	FALSE	NA	NA	NA	NA	NA	NA	NA	3.9214	3.9214	NA	NA	3.9214	3.9214	NA	NA	FALSE	FALSE	FALSE
ENSMUST00000171512	ENSMUSG00000091499	Gm5327	protein_coding	chr7:33330778-33331782	1005	chr7:33330778-33331782	1005	1005	FALSE	NA	NA	NA	NA	NA	NA	NA	-0.0072	-0.0072	NA	NA	-0.0072	0.1171	0.1265	0.936	FALSE	FALSE	FALSE
ENSMUST00000171508	ENSMUSG00000091406	Gm17650	protein_coding	chr10:30450978-30474051	23074	chr10:30450978-30474051	66	66	FALSE	NA	NA	NA	NA	NA	NA	NA	3.9214	4.2433	-0.102	NA	3.9214	3.9214	NA	NA	FALSE	FALSE	FALSE
ENSMUST00000171507	ENSMUSG00000090678	6030442K20Rik	lincRNA	chr1:134363010-134373622	10613	chr1:134363010-134373622	1540	1540	FALSE	NA	NA	NA	NA	NA	NA	NA	2.7803	3.7618	-1.0049	0.0926	0.5598	0.7831	0.3173	0.902	FALSE	FALSE	FALSE
ENSMUST00000171504	ENSMUSG00000091831	Gm4707	pseudogene	chr17:71807664-71809262	1599	chr17:71807664-71809262	1599	1599	FALSE	NA	NA	NA	NA	NA	NA	NA	3.1302	3.0244	-0.0535	0.947	7.2146	7.2683	-0.0524	0.945	FALSE	FALSE	FALSE
ENSMUST00000171503	ENSMUSG00000034623	Prss55	protein_coding	chr14:64694275-64708999	14725	chr14:64694275-64704288	1074	675	FALSE	NA	NA	NA	NA	NA	NA	NA	-0.103	0.5199	-0.2432	NA	0.567	0.9119	0.0283	0.987	FALSE	FALSE	FALSE
ENSMUST00000171502	ENSMUSG00000091808	Gm9671	pseudogene	chr14:42120643-42122932	2290	chr14:42120643-42122932	547	547	FALSE	NA	NA	NA	NA	NA	NA	NA	0.8704	0.8704	NA	NA	0.8704	0.8704	NA	NA	FALSE	FALSE	FALSE
ENSMUST00000171498	ENSMUSG00000075599	Smok3a	protein_coding	chr5:138462504-138475893	13390	chr5:138462657-138475893	2160	1512	FALSE	NA	NA	NA	NA	NA	NA	NA	-1.111	0.164	-0.8966	0.31	-0.5965	-0.5965	NA	NA	FALSE	FALSE	FALSE
ENSMUST00000171497	ENSMUSG00000029679	Hyal6	protein_coding	chr6:24683245-24695452	12208	chr6:24683295-24695452	3400	1497	FALSE	NA	NA	NA	NA	NA	NA	NA	-1.7655	-0.7873	-0.6228	NA	-0.5821	-0.5821	NA	NA	FALSE	FALSE	FALSE
ENSMUST00000171491	ENSMUSG00000079172	Gm17290	lincRNA	chr13:98521067-98530920	9854	chr13:98521067-98530920	1073	1073	FALSE	NA	NA	NA	NA	NA	NA	NA	0.1852	1.4737	-1.0387	0.29	-0.1017	0.0227	0.1265	0.936	FALSE	FALSE	FALSE
ENSMUST00000171487	ENSMUSG00000090791	Vmn1r158	pseudogene	chr7:23574912-23575801	890	chr7:23574912-23575801	888	888	FALSE	NA	NA	NA	NA	NA	NA	NA	0.1714	0.1714	NA	NA	0.1714	0.1714	NA	NA	FALSE	FALSE	FALSE
ENSMUST00000171485	ENSMUSG00000091392	Gm17263	lincRNA	chr6:144996079-144998950	2872	chr6:144996079-144998950	2461	2461	FALSE	NA	NA	NA	NA	NA	NA	NA	-1.2992	0.0399	-1.1181	0.214	-0.7336	-0.0006	-0.1941	0.936	FALSE	FALSE	FALSE
ENSMUST00000171482	ENSMUSG00000091297	Gm8439	protein_coding	chr4:120261350-120282278	20929	chr4:120261350-120282278	420	288	FALSE	NA	NA	NA	NA	NA	NA	NA	1.5735	2.7162	-0.894	0.366	1.7959	2.1062	0.0379	0.983	FALSE	FALSE	FALSE
ENSMUST00000171475	ENSMUSG00000046314	Stxbp6	protein_coding	chr12:45953475-46175480	222006	chr12:45956209-46175342	1425	630	FALSE	TRUE	25.0608	25.5634	-0.5025	0.162	NA	NA	6.3055	6.5589	-0.26	0.329	7.1054	6.7116	0.4158	0.37	FALSE	FALSE	FALSE
ENSMUST00000171473	ENSMUSG00000091405	Hist2h4	protein_coding	chr3:96065627-96067234	1608	chr3:96065627-96067234	1608	309	FALSE	NA	NA	NA	NA	NA	NA	NA	9.7347	10.0255	-0.2801	0.371	11.2367	10.4501	0.7697	4.38e-06	FALSE	FALSE	FALSE
ENSMUST00000171470	ENSMUSG00000024529	Lox	protein_coding	chr18:52675723-52689521	13799	chr18:52675723-52689521	4468	1233	FALSE	NA	NA	NA	NA	NA	NA	NA	2.329	2.533	-0.2133	0.699	3.1401	2.2756	0.7801	0.446	FALSE	FALSE	FALSE
ENSMUST00000171469	ENSMUSG00000092097	Gm5819	protein_coding	chr18:8694075-8694539	465	chr18:8694075-8694539	465	462	FALSE	NA	NA	NA	NA	NA	NA	NA	5.9607	5.5824	0.3678	0.441	3.1532	3.3405	0.1469	0.958	FALSE	FALSE	FALSE
ENSMUST00000171468	ENSMUSG00000026622	Nek2	protein_coding	chr1:193645323-193656929	11607	chr1:193645393-193656927	1832	1200	FALSE	NA	NA	NA	NA	NA	NA	NA	8.5243	7.6238	0.8992	8.73e-10	8.2057	7.9021	0.2102	0.766	FALSE	FALSE	FALSE
ENSMUST00000171464	ENSMUSG00000090548	Gm17489	lincRNA	chr2:52718757-52722550	3794	chr2:52718757-52722550	2861	2861	FALSE	NA	NA	NA	NA	NA	NA	NA	-1.5165	-0.212	-0.9059	0.307	-1.5165	-1.5165	NA	NA	FALSE	FALSE	FALSE
ENSMUST00000171463	ENSMUSG00000092052	Gm5101	lincRNA	chr1:98768798-98777807	9010	chr1:98768798-98777807	3845	3845	FALSE	NA	NA	NA	NA	NA	NA	NA	2.667	3.348	-0.6109	0.173	-1.3484	-1.1774	-0.0047	0.999	FALSE	FALSE	FALSE
ENSMUST00000171462	ENSMUSG00000059820	AU019823	protein_coding	chr9:50413345-50425569	12225	chr9:50413349-50425569	3339	876	FALSE	NA	NA	NA	NA	NA	NA	NA	7.7239	7.7311	0.0014	0.995	6.4144	6.8559	-0.4077	0.364	FALSE	FALSE	FALSE
ENSMUST00000171461	ENSMUSG00000060450	Rnf14	protein_coding	chr18:38456289-38477501	21213	chr18:38456459-38477501	3351	1455	FALSE	TRUE	27.1274	28.0687	-0.9413	0.0156	NA	NA	9.6407	9.9102	-0.2769	0.17	9.5286	9.8289	-0.308	0.168	FALSE	FALSE	FALSE
ENSMUST00000171460	ENSMUSG00000036106	Prr5	protein_coding	chr15:84500050-84534103	34054	chr15:84500050-84534103	1719	1134	FALSE	NA	NA	NA	NA	NA	NA	NA	7.2488	6.1477	1.1003	1.79e-08	6.4339	7.1249	-0.6694	0.0184	FALSE	FALSE	FALSE
ENSMUST00000171455	ENSMUSG00000091548	Gm17572	pseudogene	chr17:32087494-32087913	420	chr17:32087494-32087913	420	420	FALSE	NA	NA	NA	NA	NA	NA	NA	1.2515	1.2515	NA	NA	1.8461	2.3012	-0.0628	0.983	FALSE	FALSE	FALSE
ENSMUST00000171445	ENSMUSG00000006154	Eps8l1	protein_coding	chr7:4412276-4431006	18731	chr7:4412317-4431006	2975	2331	FALSE	NA	NA	NA	NA	NA	NA	NA	1.5331	2.4733	-0.9124	0.155	2.3225	2.1548	-0.0011	0.999	FALSE	FALSE	FALSE
ENSMUST00000171444	ENSMUSG00000004661	Arid3b	protein_coding	chr9:57638160-57684600	46441	chr9:57638163-57684515	4171	1704	FALSE	TRUE	24.8576	26.5111	-1.6535	0.00802	NA	NA	6.7514	7.01	-0.2588	0.148	6.537	7.1244	-0.5582	0.0459	FALSE	FALSE	FALSE
ENSMUST00000171443	ENSMUSG00000090901	Abl1	pseudogene	chr2:31657561-31658052	492	chr2:31657561-31658052	486	486	FALSE	NA	NA	NA	NA	NA	NA	NA	8.2841	8.1727	0.1058	0.69	3.6307	3.1719	0.531	0.739	FALSE	FALSE	FALSE
ENSMUST00000171440	ENSMUSG00000078909	Gm17407	lincRNA	chr1:179359178-179373401	14224	chr1:179359178-179373401	1219	1219	FALSE	NA	NA	NA	NA	NA	NA	NA	0.0362	1.4324	-1.1991	0.216	-0.2857	0.21	0.0009	0.999	FALSE	FALSE	FALSE
ENSMUST00000171431	ENSMUSG00000091565	Gm3317	protein_coding	chr14:5087023-5272258	185236	chr14:5087023-5269750	615	450	FALSE	NA	NA	NA	NA	NA	NA	NA	6.9521	8.9624	-1.8778	2.13e-09	1.152	1.152	NA	NA	FALSE	FALSE	FALSE
ENSMUST00000171429	ENSMUSG00000092085	Gm17224	antisense	chr1:174143152-174143811	660	chr1:174143152-174143811	500	500	FALSE	NA	NA	NA	NA	NA	NA	NA	1	2.1699	-0.7775	NA	1	1	NA	NA	FALSE	FALSE	FALSE
ENSMUST00000171427	ENSMUSG00000000617	Grm6	protein_coding	chr11:50664187-50679710	15524	chr11:50664187-50679708	4330	2613	FALSE	NA	NA	NA	NA	NA	NA	NA	-1.4544	0.0133	-1.0184	0.307	1.9534	0.2605	1.5768	0.0307	FALSE	FALSE	FALSE
ENSMUST00000171425	ENSMUSG00000074361	Gpr77	protein_coding	chr7:16819934-16829503	9570	chr7:16819934-16829503	3522	1074	FALSE	NA	NA	NA	NA	NA	NA	NA	2.8695	1.3293	1.3236	0.0243	5.8531	5.2443	0.5577	0.298	FALSE	FALSE	FALSE
ENSMUST00000171416	ENSMUSG00000035781	C030046I01Rik	protein_coding	chr10:79372798-79379751	6954	chr10:79372983-79379751	1543	786	FALSE	NA	NA	NA	NA	NA	NA	NA	8.6631	8.7286	-0.0608	0.786	11.0019	10.3808	0.6163	0.000132	FALSE	FALSE	FALSE
ENSMUST00000171415	ENSMUSG00000025204	Ndufb8	protein_coding	chr19:44623062-44629930	6869	chr19:44623062-44629916	2142	471	FALSE	TRUE	27.0437	27.3391	-0.2954	0.167	NA	NA	8.7681	8.3846	0.3853	0.0193	11.3519	10.8304	0.5145	0.000621	FALSE	FALSE	FALSE
ENSMUST00000171413	ENSMUSG00000090318	Gm17223	pseudogene	chr14:3362793-3363273	481	chr14:3362793-3363273	481	481	FALSE	NA	NA	NA	NA	NA	NA	NA	1.0559	1.8715	-0.445	NA	1.0559	1.0559	NA	NA	FALSE	FALSE	FALSE
ENSMUST00000171412	ENSMUSG00000039952	Dag1	protein_coding	chr9:108108286-108166255	57970	chr9:108108289-108166067	4415	2679	FALSE	TRUE	29.6009	27.944	1.6569	0.00108	NA	NA	8.3189	7.4866	0.8033	1.72e-05	10.0584	9.4806	0.5698	0.000107	FALSE	FALSE	TRUE
ENSMUST00000171406	ENSMUSG00000090390	Gm7360	protein_coding	chr8:57990965-57991471	507	chr8:57990965-57991471	507	507	FALSE	NA	NA	NA	NA	NA	NA	NA	0.9799	1.3019	-0.102	NA	0.9799	0.9799	NA	NA	FALSE	FALSE	FALSE
ENSMUST00000171404	ENSMUSG00000035666	Gtf3c4	protein_coding	chr2:28677819-28695880	18062	chr2:28677819-28695880	7127	2028	FALSE	TRUE	28.0115	28.8033	-0.7918	0.00224	NA	NA	8.2718	7.9482	0.3181	0.0389	7.9753	8.0103	-0.0344	0.962	FALSE	FALSE	FALSE
ENSMUST00000171401	ENSMUSG00000044581	4932415D10Rik	protein_coding	chr10:81744861-81748023	3163	chr10:81744861-81748023	3163	1689	FALSE	NA	NA	NA	NA	NA	NA	NA	-1.6613	-0.8213	-0.4629	NA	-0.7562	-0.7562	NA	NA	FALSE	FALSE	FALSE
ENSMUST00000171400	ENSMUSG00000090291	Lrrc10b	protein_coding	chr19:10530579-10531937	1359	chr19:10530579-10531937	1359	876	FALSE	NA	NA	NA	NA	NA	NA	NA	2.3873	3.1328	-0.703	0.349	2.0979	1.466	0.5431	0.715	FALSE	FALSE	FALSE
ENSMUST00000171395	ENSMUSG00000091786	Gm8425	pseudogene	chr16:36778920-36779688	769	chr16:36778920-36779688	769	769	FALSE	NA	NA	NA	NA	NA	NA	NA	1.8119	0.7009	0.878	0.373	0.9735	1.5424	-0.1319	0.954	FALSE	FALSE	FALSE
ENSMUST00000171394	ENSMUSG00000073805	Fam196a	protein_coding	chr7:142073609-142130113	56505	chr7:142073609-142130113	4619	1410	FALSE	NA	NA	NA	NA	NA	NA	NA	2.347	4.5823	-2.0804	2.08e-07	4.7169	4.9449	-0.225	0.884	FALSE	FALSE	FALSE
ENSMUST00000171392	ENSMUSG00000020023	Tmcc3	protein_coding	chr10:93774694-94053701	279008	chr10:93977668-94051531	3292	1272	FALSE	TRUE	22.886	24.1472	-1.2612	0.0244	NA	NA	5.1985	5.4269	-0.2117	0.433	6.5053	6.0097	0.4871	0.174	FALSE	FALSE	FALSE
ENSMUST00000171389	ENSMUSG00000020827	Mink1	protein_coding	chr11:70376383-70427985	51603	chr11:70376392-70427980	4870	3921	FALSE	NA	NA	NA	NA	NA	NA	NA	6.2364	6.1866	0.0529	0.819	6.2685	5.6318	0.6258	0.00247	FALSE	FALSE	FALSE
ENSMUST00000171388	ENSMUSG00000091508	Gm7951	protein_coding	chr14:42690770-42696176	5407	chr14:42690770-42696176	1408	638	FALSE	NA	NA	NA	NA	NA	NA	NA	0.9393	2.3978	-1.4068	0.104	0.6484	0.6484	NA	NA	FALSE	FALSE	FALSE
ENSMUST00000171387	ENSMUSG00000078779	Zfp59	protein_coding	chr7:28627874-28641995	14122	chr7:28631422-28641995	3448	1869	FALSE	NA	NA	NA	NA	NA	NA	NA	6.4814	7.2136	-0.7134	0.00433	3.9587	5.0056	-0.9491	0.0386	FALSE	FALSE	FALSE
ENSMUST00000171386	ENSMUSG00000048096	Lmod1	protein_coding	chr1:137221384-137264642	43259	chr1:137221390-137264642	3939	1782	FALSE	NA	NA	NA	NA	NA	NA	NA	4.1486	2.2417	1.8659	7.6e-08	4.1104	2.5711	1.277	0.0258	FALSE	FALSE	FALSE
ENSMUST00000171382	ENSMUSG00000090584	Gm17169	pseudogene	chr8:84314457-84314807	351	chr8:84314457-84314807	351	351	FALSE	NA	NA	NA	NA	NA	NA	NA	1.5105	1.5105	NA	NA	1.5105	1.5105	NA	NA	FALSE	FALSE	FALSE
ENSMUST00000171380	ENSMUSG00000091430	Gm17337	lincRNA	chr12:12794791-12801091	6301	chr12:12794791-12801091	1466	1466	FALSE	NA	NA	NA	NA	NA	NA	NA	-0.5519	-0.0359	-0.2316	NA	-0.5519	-0.3884	0.1124	0.936	FALSE	FALSE	FALSE
ENSMUST00000171362	ENSMUSG00000091166	Tstd1	protein_coding	chr1:173349164-173350483	1320	chr1:173349164-173350483	551	399	FALSE	NA	NA	NA	NA	NA	NA	NA	3.9165	4.3746	-0.4108	0.572	1.3255	2.3399	-0.2097	0.917	FALSE	FALSE	FALSE
ENSMUST00000171361	ENSMUSG00000090933	Gm17703	lincRNA	chr6:128306022-128308857	2836	chr6:128306022-128308857	2239	2239	FALSE	NA	NA	NA	NA	NA	NA	NA	0.6486	1.7324	-1.1059	0.204	-1.1629	0.1989	-0.39	0.775	FALSE	FALSE	FALSE
ENSMUST00000171360	ENSMUSG00000063277	Gm10128	protein_coding	chr14:8473409-8476486	3078	chr14:8473409-8476486	615	615	FALSE	NA	NA	NA	NA	NA	NA	NA	4.9332	5.7968	-0.797	0.0805	0.7013	0.8257	0.1265	0.936	FALSE	FALSE	FALSE
ENSMUST00000171356	ENSMUSG00000035983	Gm7008	protein_coding	chr12:40949345-40955771	6427	chr12:40950016-40955756	476	109	FALSE	NA	NA	NA	NA	NA	NA	NA	2.6892	3.1448	-0.3852	0.707	3.1976	3.9546	-0.0877	0.961	FALSE	FALSE	FALSE
ENSMUST00000171355	ENSMUSG00000085302	Gm14031	pseudogene	chr14:54357977-54360713	2737	chr14:54357977-54360713	2371	2371	FALSE	NA	NA	NA	NA	NA	NA	NA	-1.2455	-1.2455	NA	NA	-1.2455	-1.2455	NA	NA	FALSE	FALSE	FALSE
ENSMUST00000171354	ENSMUSG00000032826	Ank2	protein_coding	chr3:126624525-127111949	487425	chr3:126632151-127111949	12038	11802	FALSE	TRUE	30.9563	31.3746	-0.4183	0.122	NA	NA	5.8596	7.7446	-1.7504	7.48e-09	8.3389	9.2511	-0.9091	6.17e-09	FALSE	FALSE	FALSE
ENSMUST00000171353	ENSMUSG00000049939	Lrrc4	protein_coding	chr6:28611831-28781747	169917	chr6:28611831-28780345	883	531	FALSE	NA	NA	NA	NA	NA	NA	NA	3.8474	5.5773	-1.4973	0.00342	5.0911	5.7622	-0.4599	0.671	FALSE	FALSE	FALSE
ENSMUST00000171351	ENSMUSG00000090339	Gm6669	protein_coding	chr7:32602129-32603133	1005	chr7:32602129-32603133	1005	1005	FALSE	NA	NA	NA	NA	NA	NA	NA	-0.0072	-0.0072	NA	NA	0.6251	1.0837	-0.1072	0.967	FALSE	FALSE	FALSE
ENSMUST00000171346	ENSMUSG00000092045	Gm17086	pseudogene	chr14:4465661-4466144	484	chr14:4465661-4466144	484	484	FALSE	NA	NA	NA	NA	NA	NA	NA	1.0469	1.3456	-0.102	NA	1.0469	1.0469	NA	NA	FALSE	FALSE	FALSE
ENSMUST00000171342	ENSMUSG00000025373	Rnf41	protein_coding	chr10:127848672-127878494	29823	chr10:127848672-127878494	3321	951	FALSE	NA	NA	NA	NA	NA	NA	NA	8.2857	8.3317	-0.0485	0.786	8.6493	8.9004	-0.2435	0.396	FALSE	FALSE	FALSE
ENSMUST00000171340	ENSMUSG00000022562	Oplah	protein_coding	chr15:76127027-76158445	31419	chr15:76127027-76137531	4085	3864	FALSE	TRUE	28.8428	26.6944	2.1484	0.0011	NA	NA	8.0859	6.1985	1.8827	6.71e-26	4.895	4.5623	0.3675	0.455	TRUE	FALSE	FALSE
ENSMUST00000171339	ENSMUSG00000091285	Gm17430	protein_coding	chr18:9726195-9726668	474	chr18:9726195-9726668	474	471	FALSE	NA	NA	NA	NA	NA	NA	NA	1.077	1.399	-0.102	NA	11.5525	10.9734	0.5793	0.00406	FALSE	FALSE	FALSE
ENSMUST00000171334	ENSMUSG00000071193	Gm4938	pseudogene	chr13:105708859-105709266	408	chr13:105708859-105709266	408	408	FALSE	NA	NA	NA	NA	NA	NA	NA	6.9441	7.8559	-0.8806	0.0136	2.5137	2.0589	0.2331	0.936	FALSE	FALSE	FALSE
ENSMUST00000171331	ENSMUSG00000058669	Nkx2-9	protein_coding	chr12:57712376-57714271	1896	chr12:57712386-57714271	1222	705	FALSE	NA	NA	NA	NA	NA	NA	NA	1.6022	2.7621	-1.2571	0.142	1.3199	3.9611	-1.2929	0.11	FALSE	FALSE	FALSE
ENSMUST00000171329	ENSMUSG00000033423	Eri3	protein_coding	chr4:117222970-117346902	123933	chr4:117222986-117346878	3842	894	TRUE	TRUE	24.8802	26.5056	-1.6254	0.081	NA	NA	8.9672	8.4197	0.5512	5.43e-05	10.3077	10.1375	0.1677	0.517	FALSE	FALSE	FALSE
ENSMUST00000171326	ENSMUSG00000091891	Gm17422	lincRNA	chr12:88232354-88233517	1164	chr12:88232354-88233517	971	971	FALSE	NA	NA	NA	NA	NA	NA	NA	0.858	2.5356	-1.0751	0.273	0.0425	0.269	0.0768	0.958	FALSE	FALSE	FALSE
ENSMUST00000171324	ENSMUSG00000091387	Gcnt4	protein_coding	chr13:97694644-97720867	26224	chr13:97694644-97720867	5093	1365	FALSE	NA	NA	NA	NA	NA	NA	NA	6.9972	5.9972	0.9759	2e-07	3.8231	3.5885	0.252	0.916	FALSE	FALSE	FALSE
ENSMUST00000171323	ENSMUSG00000091547	Gm17547	lincRNA	chr13:83863047-83869187	6141	chr13:83863047-83869187	2011	2011	FALSE	NA	NA	NA	NA	NA	NA	NA	-0.1923	1.6702	-1.5759	0.0839	3.2362	3.0171	0.2362	0.928	FALSE	FALSE	FALSE
ENSMUST00000171322	ENSMUSG00000091318	Gm5415	protein_coding	chr1:32600391-32604138	3748	chr1:32600391-32604138	3748	1434	FALSE	NA	NA	NA	NA	NA	NA	NA	-0.9501	-0.6311	-0.3369	0.757	-0.52	-0.52	NA	NA	FALSE	FALSE	FALSE
ENSMUST00000171319	ENSMUSG00000091937	Gm3646	protein_coding	chr1:39861028-39861189	162	chr1:39861028-39861189	162	159	FALSE	NA	NA	NA	NA	NA	NA	NA	2.6259	3.2489	-0.2432	NA	2.6529	2.6529	NA	NA	FALSE	FALSE	FALSE
ENSMUST00000171317	ENSMUSG00000090685	Gm9047	protein_coding	chr6:29421437-29423465	2029	chr6:29421437-29423465	682	531	FALSE	NA	NA	NA	NA	NA	NA	NA	1.3177	1.5008	-0.109	NA	0.9132	0.9132	NA	NA	FALSE	FALSE	FALSE
ENSMUST00000171316	ENSMUSG00000075177	Olfr1084	protein_coding	chr2:86478922-86483732	4811	chr2:86478922-86483732	990	939	FALSE	NA	NA	NA	NA	NA	NA	NA	0.0145	0.5305	-0.2316	NA	0.0908	0.0908	NA	NA	FALSE	FALSE	FALSE
ENSMUST00000171314	ENSMUSG00000091815	Gm17153	pseudogene	chr14:43955952-43958178	2227	chr14:43955952-43958178	490	490	FALSE	NA	NA	NA	NA	NA	NA	NA	1.7947	2.6799	-0.7378	0.474	1.0291	1.0291	NA	NA	FALSE	FALSE	FALSE
ENSMUST00000171313	ENSMUSG00000028012	Rrh	protein_coding	chr3:129507326-129525423	18098	chr3:129507326-129525411	1759	1011	FALSE	NA	NA	NA	NA	NA	NA	NA	0.1338	0.9843	-0.6692	0.517	-0.0158	0.1477	0.1124	0.936	FALSE	FALSE	FALSE
ENSMUST00000171312	ENSMUSG00000002833	Hdgfrp2	protein_coding	chr17:56219057-56240019	20963	chr17:56219057-56240015	2297	2034	FALSE	TRUE	28.337	28.4763	-0.1393	0.297	NA	NA	8.9256	8.5579	0.3671	0.0138	9.3288	9.1087	0.2162	0.287	FALSE	FALSE	FALSE
ENSMUST00000171311	ENSMUSG00000029754	Dlx6	protein_coding	chr6:6813334-6818568	5235	chr6:6813334-6817970	1071	891	FALSE	NA	NA	NA	NA	NA	NA	NA	-0.099	1.0385	-0.7737	NA	0.1665	2.7174	-1.1361	0.157	FALSE	FALSE	FALSE
ENSMUST00000171310	ENSMUSG00000090591	Gm17569	lincRNA	chr11:118938887-118943179	4293	chr11:118938887-118943179	1516	1516	FALSE	NA	NA	NA	NA	NA	NA	NA	-0.6003	-0.2783	-0.102	NA	-0.6003	-0.4368	0.1124	0.936	FALSE	FALSE	FALSE
ENSMUST00000171305	ENSMUSG00000091700	Gm7876	protein_coding	chr14:4812277-4820717	8441	chr14:4812335-4820717	1758	789	FALSE	NA	NA	NA	NA	NA	NA	NA	4.0032	4.2504	-0.3258	0.536	0.3419	0.3419	NA	NA	FALSE	FALSE	FALSE
ENSMUST00000171302	ENSMUSG00000028383	Hsdl2	protein_coding	chr4:59594435-59631565	37131	chr4:59594477-59630933	1937	741	FALSE	TRUE	26.1983	26.3619	-0.1636	0.329	NA	NA	8.5218	8.8562	-0.3316	0.0366	7.8384	7.2537	0.5728	0.0477	FALSE	FALSE	FALSE
ENSMUST00000171299	ENSMUSG00000028676	Srsf10	protein_coding	chr4:135411662-135425823	14162	chr4:135412017-135421706	2678	834	TRUE	TRUE	29.8429	30.5993	-0.7564	0.00967	NA	NA	9.8818	10.135	-0.2316	0.295	8.6459	8.9558	-0.3095	0.203	FALSE	FALSE	FALSE
ENSMUST00000171298	ENSMUSG00000052316	Lrrc15	protein_coding	chr16:30269388-30283342	13955	chr16:30272664-30283340	2031	1173	FALSE	NA	NA	NA	NA	NA	NA	NA	0.2288	0.5531	-0.356	0.742	1.3786	3.1231	-0.9181	0.338	FALSE	FALSE	FALSE
ENSMUST00000171297	ENSMUSG00000090942	F830016B08Rik	protein_coding	chr18:60453034-60462670	9637	chr18:60453034-60462670	3297	1248	FALSE	NA	NA	NA	NA	NA	NA	NA	-1.7212	-0.5512	-0.7774	NA	0.246	-0.1953	0.2289	0.858	FALSE	FALSE	FALSE
ENSMUST00000171290	ENSMUSG00000030126	Tmcc1	protein_coding	chr6:115968636-116143504	174869	chr6:115968636-116143392	5851	2079	FALSE	TRUE	25.2597	26.6599	-1.4002	0.011	NA	NA	7.2371	8.0991	-0.8625	1.05e-07	6.5549	7.2431	-0.6494	0.00951	FALSE	FALSE	FALSE
ENSMUST00000171284	ENSMUSG00000055660	Mettl4	protein_coding	chr17:95126420-95149359	22940	chr17:95126420-95149232	2150	1413	FALSE	NA	NA	NA	NA	NA	NA	NA	7.2439	7.7122	-0.4686	0.045	5.9582	6.2872	-0.306	0.57	FALSE	FALSE	FALSE
ENSMUST00000171278	ENSMUSG00000091147	4921509A06Rik	antisense	chr9:78477181-78477935	755	chr9:78477181-78477935	392	392	FALSE	NA	NA	NA	NA	NA	NA	NA	1.3511	1.3511	NA	NA	1.3511	1.3511	NA	NA	FALSE	FALSE	FALSE
ENSMUST00000171273	ENSMUSG00000079379	Gm3242	pseudogene	chr14:6025216-6031024	5809	chr14:6025216-6031024	485	485	FALSE	NA	NA	NA	NA	NA	NA	NA	1.0439	2.9354	-1.5349	0.102	1.0439	1.0439	NA	NA	FALSE	FALSE	FALSE
ENSMUST00000171255	ENSMUSG00000061330	Gm11361	pseudogene	chr13:28349496-28350006	511	chr13:28349496-28350006	511	511	FALSE	NA	NA	NA	NA	NA	NA	NA	12.0034	11.3839	0.5788	0.0132	9.5356	8.9059	0.6076	0.00599	FALSE	FALSE	FALSE
ENSMUST00000171251	ENSMUSG00000066224	Arid3c	protein_coding	chr4:41670868-41678174	7307	chr4:41670868-41678174	1751	1227	FALSE	NA	NA	NA	NA	NA	NA	NA	-0.2922	2.257	-2.1322	0.0155	0.2994	0.3739	0.0528	0.983	FALSE	FALSE	FALSE
ENSMUST00000171248	ENSMUSG00000090779	Gm17110	antisense	chr14:35314901-35315870	970	chr14:35314901-35315870	735	735	FALSE	NA	NA	NA	NA	NA	NA	NA	0.4442	1.0671	-0.2432	NA	0.4442	1.2012	-0.078	0.967	FALSE	FALSE	FALSE
ENSMUST00000171247	ENSMUSG00000059552	Trp53	protein_coding	chr11:69393861-69405375	11515	chr11:69393861-69405374	1867	1143	FALSE	TRUE	24.8834	27.0702	-2.1868	0.00177	NA	NA	7.688	7.7649	-0.069	0.716	9.1912	9.2735	-0.1113	0.897	FALSE	FALSE	FALSE
ENSMUST00000171246	ENSMUSG00000015224	Cyp2j9	protein_coding	chr4:96235120-96258269	23150	chr4:96235145-96258118	1857	1584	FALSE	NA	NA	NA	NA	NA	NA	NA	-0.4494	0.0406	-0.4235	NA	7.0609	3.2249	3.6142	4.02e-33	FALSE	FALSE	FALSE
ENSMUST00000171242	ENSMUSG00000058396	Gpr182	protein_coding	chr10:127184332-127188788	4457	chr10:127186678-127188749	1568	1185	FALSE	NA	NA	NA	NA	NA	NA	NA	-0.6489	1.3511	-1.6483	0.079	-0.2449	2.2862	-1.1164	0.166	FALSE	FALSE	FALSE
ENSMUST00000171238	ENSMUSG00000058881	Zfp516	protein_coding	chr18:83080271-83174706	94436	chr18:83080271-83174706	7725	3471	FALSE	NA	NA	NA	NA	NA	NA	NA	6.8199	7.6577	-0.8316	8.84e-10	7.672	7.3464	0.3607	0.216	FALSE	FALSE	FALSE
ENSMUST00000171236	ENSMUSG00000090361	Gm17621	protein_coding	chr6:79961316-79962446	1131	chr6:79961316-79962446	1131	1131	FALSE	NA	NA	NA	NA	NA	NA	NA	-0.1776	1.8439	-1.7303	0.064	-0.1776	-0.1776	NA	NA	FALSE	FALSE	FALSE
ENSMUST00000171235	ENSMUSG00000090305	Gm5459	protein_coding	chr14:31889821-31890633	813	chr14:31889821-31890633	813	810	FALSE	NA	NA	NA	NA	NA	NA	NA	1.9857	2.8147	-0.2978	0.772	0.304	0.4675	0.1124	0.936	FALSE	FALSE	FALSE
ENSMUST00000171231	ENSMUSG00000037548	H2-DMb2	protein_coding	chr17:34280252-34288498	8247	chr17:34282216-34288494	1483	72	FALSE	NA	NA	NA	NA	NA	NA	NA	0.9873	-0.0525	0.8574	0.39	3.7959	3.7959	NA	NA	FALSE	FALSE	FALSE
ENSMUST00000171228	ENSMUSG00000091593	4631405K08Rik	lincRNA	chr1:195333432-195335997	2566	chr1:195333432-195335997	1741	1741	FALSE	NA	NA	NA	NA	NA	NA	NA	-0.177	1.8277	-1.7409	0.056	-0.7999	-0.6364	0.1124	0.936	FALSE	FALSE	FALSE
ENSMUST00000171227	ENSMUSG00000024740	Ddb1	protein_coding	chr19:10680058-10704306	24249	chr19:10680058-10704306	4215	2955	FALSE	TRUE	32.5125	32.3532	0.1593	0.271	0.39	0.180985	12.8746	11.8312	1.0326	2.26e-15	11.5628	11.4032	0.1538	0.559	FALSE	FALSE	FALSE
ENSMUST00000171221	ENSMUSG00000090612	D930030I03Rik	lincRNA	chr16:38452062-38453573	1512	chr16:38452062-38453573	920	920	FALSE	NA	NA	NA	NA	NA	NA	NA	3.6313	3.8901	-0.2954	0.675	0.1203	0.4306	0.0379	0.983	FALSE	FALSE	FALSE
ENSMUST00000171213	ENSMUSG00000091006	Vmn2r69	protein_coding	chr7:92554886-92564186	9301	chr7:92554886-92564186	2553	2550	FALSE	NA	NA	NA	NA	NA	NA	NA	-1.3522	-0.7014	-0.2507	NA	-1.3505	-1.3505	NA	NA	FALSE	FALSE	FALSE
ENSMUST00000171206	ENSMUSG00000074153	9330175E14Rik	lincRNA	chr8:96946799-96959005	12207	chr8:96957027-96959005	1540	1540	FALSE	NA	NA	NA	NA	NA	NA	NA	-0.6229	-0.1069	-0.2316	NA	-0.6229	0.2489	-0.1301	0.938	FALSE	FALSE	FALSE
ENSMUST00000171204	ENSMUSG00000091048	Gm8207	pseudogene	chr14:44716050-44718210	2161	chr14:44716050-44718210	502	502	FALSE	NA	NA	NA	NA	NA	NA	NA	0.9942	1.3162	-0.102	NA	0.9942	0.9942	NA	NA	FALSE	FALSE	FALSE
ENSMUST00000171202	ENSMUSG00000090711	Gm17027	protein_coding	chr14:42736097-42741429	5333	chr14:42736097-42741429	1403	638	FALSE	NA	NA	NA	NA	NA	NA	NA	-0.4885	1.8789	-2.0642	0.0253	0.6484	0.6484	NA	NA	FALSE	FALSE	FALSE
ENSMUST00000171200	ENSMUSG00000091543	Gm17549	lincRNA	chr17:32421732-32435634	13903	chr17:32421732-32435634	1209	1209	FALSE	NA	NA	NA	NA	NA	NA	NA	4.1571	4.9726	-0.8032	0.0748	0.8832	1.5742	-0.3476	0.879	FALSE	FALSE	FALSE
ENSMUST00000171196	ENSMUSG00000032215	Rsl24d1	protein_coding	chr9:72961233-72971140	9908	chr9:72961265-72970780	1172	513	TRUE	NA	NA	NA	NA	NA	NA	NA	9.6471	9.4195	0.2328	0.139	8.3172	8.3199	0.0306	0.983	FALSE	FALSE	FALSE
ENSMUST00000171194	ENSMUSG00000091730	Gm17230	pseudogene	chr10:20345441-20349382	3942	chr10:20345441-20349382	3942	3942	FALSE	NA	NA	NA	NA	NA	NA	NA	-1.9789	-0.6004	-1.0734	NA	3.7454	3.5462	0.1934	0.88	FALSE	FALSE	FALSE
ENSMUST00000171188	ENSMUSG00000026773	Pfkfb3	protein_coding	chr2:11393057-11423728	30672	chr2:11396034-11423327	1815	1665	FALSE	NA	NA	NA	NA	NA	NA	NA	6.3466	6.9054	-0.5596	0.01	7.3954	8.7595	-1.2699	0.011	FALSE	FALSE	FALSE
ENSMUST00000171186	ENSMUSG00000091541	Vmn1r9	protein_coding	chr6:57020889-57021939	1051	chr6:57020889-57021939	1051	897	FALSE	NA	NA	NA	NA	NA	NA	NA	-0.0718	0.2269	-0.102	NA	0.1568	0.1568	NA	NA	FALSE	FALSE	FALSE
ENSMUST00000171185	ENSMUSG00000091416	Gm6327	protein_coding	chr16:12760104-12761513	1410	chr16:12760104-12761513	1410	1410	FALSE	NA	NA	NA	NA	NA	NA	NA	-0.4957	0.1272	-0.2432	NA	0.1366	-0.197	0.2277	0.904	FALSE	FALSE	FALSE
ENSMUST00000171184	ENSMUSG00000058446	Znrf2	protein_coding	chr6:54766910-54843494	76585	chr6:54766918-54838605	651	213	FALSE	NA	NA	NA	NA	NA	NA	NA	9.8287	9.695	0.1312	0.454	7.7826	7.4653	0.3201	0.727	FALSE	FALSE	FALSE
ENSMUST00000171180	ENSMUSG00000090396	Gm6536	pseudogene	chr14:43721503-43724479	2977	chr14:43721503-43724479	615	615	FALSE	NA	NA	NA	NA	NA	NA	NA	0.7013	1.3521	-0.2507	NA	0.7013	0.7013	NA	NA	FALSE	FALSE	FALSE
ENSMUST00000171179	ENSMUSG00000090491	Fryl	protein_coding	chr5:73585067-73647827	62761	chr5:73585067-73647827	1640	273	FALSE	NA	NA	NA	NA	NA	NA	NA	1.197	1.7031	-0.5797	0.546	5.3546	6.8567	-1.2549	0.0351	FALSE	FALSE	FALSE
ENSMUST00000171177	ENSMUSG00000092024	Gm17499	lincRNA	chr10:90612260-90613339	1080	chr10:90612260-90613339	692	692	FALSE	NA	NA	NA	NA	NA	NA	NA	0.5312	1.0472	-0.2316	NA	0.5312	0.7328	0.0951	0.938	FALSE	FALSE	FALSE
ENSMUST00000171172	ENSMUSG00000034509	Mad2l1bp	protein_coding	chr17:46284338-46290502	6165	chr17:46284339-46290502	1269	846	FALSE	TRUE	25.4764	24.9978	0.4787	0.0534	NA	NA	8.0242	7.5376	0.4819	0.0225	7.4621	7.0418	0.4317	0.218	FALSE	FALSE	FALSE
ENSMUST00000171171	ENSMUSG00000024037	Wdr4	protein_coding	chr17:31631268-31656919	25652	chr17:31631268-31649696	4153	1368	TRUE	TRUE	26.7374	26.9835	-0.2461	0.153	NA	NA	7.0437	7.0881	-0.0463	0.811	6.36	6.7681	-0.3971	0.316	FALSE	FALSE	FALSE
ENSMUST00000171170	ENSMUSG00000091466	Gm17183	pseudogene	chr14:45150472-45152677	2206	chr14:45150472-45152677	493	493	FALSE	NA	NA	NA	NA	NA	NA	NA	1.0203	1.3423	-0.102	NA	1.0203	1.0203	NA	NA	FALSE	FALSE	FALSE
ENSMUST00000171167	ENSMUSG00000031939	Taf1d	protein_coding	chr9:15110658-15121441	10784	chr9:15110704-15121441	1243	864	FALSE	NA	NA	NA	NA	NA	NA	NA	10.6416	11.2069	-0.586	0.0286	8.2241	8.0842	0.1181	0.9	FALSE	FALSE	FALSE
ENSMUST00000171159	ENSMUSG00000041923	Nol4	protein_coding	chr18:22851656-23200154	348499	chr18:22851656-23200154	5311	1569	FALSE	NA	NA	NA	NA	NA	NA	NA	4.3502	7.0328	-2.5608	3.63e-21	6.1179	6.6821	-0.5487	0.0784	FALSE	FALSE	FALSE
ENSMUST00000171158	ENSMUSG00000020592	Sdc1	protein_coding	chr12:8778129-8800521	22393	chr12:8778219-8799868	2311	933	FALSE	TRUE	26.9342	22.1515	4.7827	0.00164	NA	NA	10.2774	9.5865	0.6843	0.00156	10.2748	10.4285	-0.1793	0.67	FALSE	FALSE	TRUE
ENSMUST00000171156	ENSMUSG00000091124	Gm17239	protein_coding	chr7:123492393-123492876	484	chr7:123492393-123492876	51	51	FALSE	NA	NA	NA	NA	NA	NA	NA	4.737	4.8094	-0.1381	NA	4.2934	4.2934	NA	NA	FALSE	FALSE	FALSE
ENSMUST00000171153	ENSMUSG00000091196	Gm17330	protein_coding	chr12:24653375-24653710	336	chr12:24653375-24653710	336	333	FALSE	NA	NA	NA	NA	NA	NA	NA	3.4765	4.9296	-1.0814	0.201	1.5864	3.535	-0.7324	0.416	FALSE	FALSE	FALSE
ENSMUST00000171150	ENSMUSG00000079409	Gm5795	protein_coding	chr14:3188255-3196681	8427	chr14:3188313-3196681	1758	789	FALSE	NA	NA	NA	NA	NA	NA	NA	3.6224	4.5394	-0.9069	0.0354	0.3419	0.3419	NA	NA	FALSE	FALSE	FALSE
ENSMUST00000171149	ENSMUSG00000069181	Gm17681	lincRNA	chr12:3343816-3357153	13338	chr12:3343816-3357153	1423	1423	FALSE	NA	NA	NA	NA	NA	NA	NA	1.6513	2.8902	-0.5934	0.512	0.3391	0.8696	-0.0634	0.983	FALSE	FALSE	FALSE
ENSMUST00000171143	ENSMUSG00000040339	Fam102b	protein_coding	chr3:108773915-108830525	56611	chr3:108773915-108830525	5702	1110	FALSE	NA	NA	NA	NA	NA	NA	NA	6.5044	7.1175	-0.6054	0.00219	6.6682	6.7668	-0.0936	0.936	FALSE	FALSE	FALSE
ENSMUST00000171138	ENSMUSG00000048895	Cdk5r1	protein_coding	chr11:80290548-80294681	4134	chr11:80290549-80294028	3265	915	FALSE	NA	NA	NA	NA	NA	NA	NA	5.7452	8.0245	-2.2001	1e-17	9.58	10.6489	-1.052	1.11e-08	FALSE	FALSE	FALSE
ENSMUST00000171131	ENSMUSG00000090308	Gm5174	protein_coding	chr10:86118684-86120126	1443	chr10:86118684-86120126	1443	1443	FALSE	NA	NA	NA	NA	NA	NA	NA	-0.2422	0.1217	-0.2894	NA	-0.5291	-0.1617	0.0404	0.983	FALSE	FALSE	FALSE
ENSMUST00000171127	ENSMUSG00000069270	Hist1h2ac	protein_coding	chr13:23773336-23775817	2482	chr13:23773336-23775817	2482	390	FALSE	NA	NA	NA	NA	NA	NA	NA	9.5005	9.3761	0.1156	0.706	9.5898	9.0214	0.5512	0.0166	FALSE	FALSE	FALSE
ENSMUST00000171125	ENSMUSG00000090452	1700022N22Rik	lincRNA	chr17:26122760-26125414	2655	chr17:26122760-26125414	709	709	FALSE	NA	NA	NA	NA	NA	NA	NA	3.6138	2.6238	1.0186	0.203	2.9686	1.7349	0.8625	0.392	FALSE	FALSE	FALSE
ENSMUST00000171124	ENSMUSG00000048191	Muc6	protein_coding	chr7:148819871-148841218	21348	chr7:148819948-148841207	8538	8535	FALSE	NA	NA	NA	NA	NA	NA	NA	-1.9112	0.8111	-2.4417	0.00131	-2.5278	-2.3279	0.0508	0.986	FALSE	FALSE	FALSE
ENSMUST00000171120	ENSMUSG00000091086	Gm5428	protein_coding	chr10:110562907-110563794	888	chr10:110562907-110563794	888	888	FALSE	TRUE	34.079	33.4683	0.6107	0.0356	NA	NA	12.3863	11.9131	0.4603	0.0253	10.7317	10.7632	-0.0424	0.94	FALSE	FALSE	FALSE
ENSMUST00000171117	ENSMUSG00000044162	Tnip3	protein_coding	chr6:65540392-65584034	43643	chr6:65540392-65584034	3765	633	FALSE	NA	NA	NA	NA	NA	NA	NA	0.1646	-0.1556	0.2532	0.807	0.6597	0.6597	NA	NA	FALSE	FALSE	FALSE
ENSMUST00000171112	ENSMUSG00000034343	Ube2f	protein_coding	chr1:93146888-93185454	38567	chr1:93147143-93182500	1543	555	FALSE	TRUE	25.8162	25.8514	-0.0352	0.93	NA	NA	9.3611	8.8058	0.5537	0.000104	6.826	7.1768	-0.3417	0.557	FALSE	FALSE	FALSE
ENSMUST00000171111	ENSMUSG00000072566	Pvt1	lincRNA	chr15:61869542-62209651	340110	chr15:61869608-62209651	3316	3316	FALSE	NA	NA	NA	NA	NA	NA	NA	5.3487	5.9356	-0.6068	0.0394	1.8251	1.6196	0.4873	0.723	FALSE	FALSE	FALSE
ENSMUST00000171109	ENSMUSG00000040957	Cables1	protein_coding	chr18:11997729-12104136	106408	chr18:11997729-12104130	3391	1782	FALSE	NA	NA	NA	NA	NA	NA	NA	4.2034	5.8613	-1.6368	1.24e-11	4.6676	5.0302	-0.3377	0.635	FALSE	FALSE	FALSE
ENSMUST00000171107	ENSMUSG00000092109	Gm9376	protein_coding	chr14:118666380-118666990	611	chr14:118666380-118666990	611	528	FALSE	NA	NA	NA	NA	NA	NA	NA	0.7108	2.0725	-1.0022	0.263	0.9214	2.2083	-0.4004	0.757	FALSE	FALSE	FALSE
ENSMUST00000171105	ENSMUSG00000093500	RP23-354F11.3	protein_coding	chr16:4858254-4867621	9368	chr16:4858254-4867621	1299	918	FALSE	NA	NA	NA	NA	NA	NA	NA	-0.3774	1.0231	-1.0799	0.231	0.1234	0.1234	NA	NA	FALSE	FALSE	FALSE
ENSMUST00000171101	ENSMUSG00000033170	Card10	protein_coding	chr15:78605568-78633472	27905	chr15:78605570-78633099	4419	3063	FALSE	NA	NA	NA	NA	NA	NA	NA	4.9333	4.1954	0.7411	0.00997	4.4801	3.5409	0.8497	0.041	FALSE	FALSE	FALSE
ENSMUST00000171099	ENSMUSG00000034158	Lrrc58	protein_coding	chr16:37868475-37888944	20470	chr16:37868475-37882540	2199	486	FALSE	TRUE	25.0299	23.8381	1.1918	0.00438	NA	NA	8.8967	8.5611	0.328	0.0344	8.2167	7.9954	0.2134	0.692	FALSE	FALSE	TRUE
ENSMUST00000171098	ENSMUSG00000092134	Gm17089	antisense	chr6:134183176-134193729	10554	chr6:134183176-134193729	1394	1394	FALSE	NA	NA	NA	NA	NA	NA	NA	-0.1923	0.5135	-0.506	NA	-0.4792	-0.4792	NA	NA	FALSE	FALSE	FALSE
ENSMUST00000171096	ENSMUSG00000090724	4930542C12Rik	protein_coding	chr9:78242763-78243965	1203	chr9:78242763-78243965	1203	579	FALSE	NA	NA	NA	NA	NA	NA	NA	-0.2666	0.2494	-0.2316	NA	4.2673	1.2213	2.3857	0.000423	FALSE	FALSE	FALSE
ENSMUST00000171093	ENSMUSG00000091920	Gm5861	protein_coding	chr5:11183072-11187810	4739	chr5:11183072-11187810	1096	540	FALSE	NA	NA	NA	NA	NA	NA	NA	0.1546	1.6502	-1.2429	0.202	0.889	0.889	NA	NA	FALSE	FALSE	FALSE
ENSMUST00000171091	ENSMUSG00000091129	Iqcf6	protein_coding	chr9:106528913-106529943	1031	chr9:106528913-106529943	474	471	FALSE	NA	NA	NA	NA	NA	NA	NA	1.077	1.5931	-0.2316	NA	1.0862	2.0934	-0.1867	0.936	FALSE	FALSE	FALSE
ENSMUST00000171082	ENSMUSG00000022667	Cd200r1	protein_coding	chr16:44765849-44795091	29243	chr16:44765912-44794574	2768	405	FALSE	NA	NA	NA	NA	NA	NA	NA	-0.5128	0.4226	-0.7333	0.474	1.304	1.304	NA	NA	FALSE	FALSE	FALSE
ENSMUST00000171078	ENSMUSG00000020585	Laptm4a	protein_coding	chr12:8928130-8945548	17419	chr12:8928356-8945534	1804	699	FALSE	NA	NA	NA	NA	NA	NA	NA	12.6719	11.7636	0.8927	6.22e-09	12.2631	11.3817	0.8704	4.11e-09	FALSE	FALSE	FALSE
ENSMUST00000171073	ENSMUSG00000091226	Vmn1r176	protein_coding	chr7:24619831-24620745	915	chr7:24619831-24620745	915	912	FALSE	NA	NA	NA	NA	NA	NA	NA	0.1282	0.6442	-0.2316	NA	0.9485	0.1329	0.4315	0.601	FALSE	FALSE	FALSE
ENSMUST00000171071	ENSMUSG00000041258	Zfp236	protein_coding	chr18:82762989-82862126	99138	chr18:82762989-82862126	9473	5397	FALSE	NA	NA	NA	NA	NA	NA	NA	6.3057	6.2963	0.0137	0.94	4.7456	4.5684	0.1764	0.788	FALSE	FALSE	FALSE
ENSMUST00000171068	ENSMUSG00000029561	Oasl2	protein_coding	chr5:115346943-115362243	15301	chr5:115346943-115362233	3058	1419	FALSE	NA	NA	NA	NA	NA	NA	NA	1.0057	1.2593	-0.1137	0.904	4.7794	4.7476	-0.0391	0.987	FALSE	FALSE	FALSE
ENSMUST00000171066	ENSMUSG00000090852	Tnfrsf22	protein_coding	chr7:150820711-150822490	1780	chr7:150820711-150822490	1780	588	FALSE	NA	NA	NA	NA	NA	NA	NA	0.7957	1.3791	-0.4697	0.639	0.7661	0.7661	NA	NA	FALSE	FALSE	FALSE
ENSMUST00000171054	ENSMUSG00000090306	Adh6-ps1	protein_coding	chr3:138037085-138051255	14171	chr3:138037085-138051255	2789	324	FALSE	NA	NA	NA	NA	NA	NA	NA	-1.4797	-0.3098	-0.7775	NA	1.6259	1.8276	0.0951	0.938	FALSE	FALSE	FALSE
ENSMUST00000171053	ENSMUSG00000079380	Gm8271	protein_coding	chr14:5288818-5296768	7951	chr14:5288818-5296768	1469	654	FALSE	NA	NA	NA	NA	NA	NA	NA	1.7928	3.7335	-1.855	0.00402	0.6126	0.6126	NA	NA	FALSE	FALSE	FALSE
ENSMUST00000171051	ENSMUSG00000091645	Gm17591	lincRNA	chr12:81209021-81213987	4967	chr12:81209021-81213987	1808	1808	FALSE	NA	NA	NA	NA	NA	NA	NA	0.1384	0.4086	-0.2386	0.831	-0.8544	-0.3485	-0.0396	0.983	FALSE	FALSE	FALSE
ENSMUST00000171047	ENSMUSG00000007034	Slc44a4	protein_coding	chr17:35051411-35067381	15971	chr17:35051411-35067381	2345	2121	FALSE	NA	NA	NA	NA	NA	NA	NA	4.8331	4.9015	-0.098	0.801	5.4863	5.2993	0.1684	0.884	FALSE	FALSE	FALSE
ENSMUST00000171046	ENSMUSG00000092119	Gm17523	lincRNA	chr9:20237204-20367726	130523	chr9:20237204-20367726	2046	2046	FALSE	NA	NA	NA	NA	NA	NA	NA	-0.7109	0.4214	-0.8839	0.371	-1.0328	-1.0328	NA	NA	FALSE	FALSE	FALSE
ENSMUST00000171039	ENSMUSG00000091924	Vmn1r185	protein_coding	chr7:27396040-27397183	1144	chr7:27396040-27397183	1144	957	FALSE	NA	NA	NA	NA	NA	NA	NA	0.1278	0.1278	0.0303	NA	0.0634	0.0634	NA	NA	FALSE	FALSE	FALSE
ENSMUST00000171037	ENSMUSG00000090531	Gm17696	lincRNA	chr5:106894817-106900026	5210	chr5:106894817-106900026	2263	2263	FALSE	NA	NA	NA	NA	NA	NA	NA	-0.7346	0.3874	-0.9408	0.345	-0.5837	0.7093	-0.4759	0.759	FALSE	FALSE	FALSE
ENSMUST00000171036	ENSMUSG00000090923	Gm17391	protein_coding	chr12:23377853-23378188	336	chr12:23377853-23378188	336	333	FALSE	NA	NA	NA	NA	NA	NA	NA	3.5295	4.85	-1.0695	0.197	1.5864	2.9924	-0.4704	0.675	FALSE	FALSE	FALSE
ENSMUST00000171031	ENSMUSG00000034165	Ccnd3	protein_coding	chr17:47642000-47736632	94633	chr17:47642000-47736632	2113	876	FALSE	NA	NA	NA	NA	NA	NA	NA	10.6617	9.3223	1.336	4.62e-23	10.1256	9.2171	0.875	6.46e-07	FALSE	FALSE	FALSE
ENSMUST00000171027	ENSMUSG00000081824	BC002163	pseudogene	chr16:42955744-42956064	321	chr16:42955744-42956064	321	321	FALSE	NA	NA	NA	NA	NA	NA	NA	12.1247	11.8628	0.2526	0.238	10.7858	10.6705	0.1132	0.79	FALSE	FALSE	FALSE
ENSMUST00000171026	ENSMUSG00000092093	Gm17528	pseudogene	chr13:28918992-28919231	240	chr13:28918992-28919231	239	239	FALSE	NA	NA	NA	NA	NA	NA	NA	2.0649	2.0649	NA	NA	2.0649	2.0649	NA	NA	FALSE	FALSE	FALSE
ENSMUST00000171020	ENSMUSG00000090478	Gm5656	pseudogene	chr12:104937738-104942829	5092	chr12:104937738-104942829	1096	1096	FALSE	NA	NA	NA	NA	NA	NA	NA	-0.1322	0.5185	-0.2507	NA	-0.1322	-0.0079	0.1265	0.936	FALSE	FALSE	FALSE
ENSMUST00000171019	ENSMUSG00000091139	Gm6190	protein_coding	chr12:89591799-89592682	884	chr12:89591799-89592682	774	774	FALSE	NA	NA	NA	NA	NA	NA	NA	1.1351	1.6326	-0.1727	0.875	4.7681	4.7481	-0.0047	0.999	FALSE	FALSE	FALSE
ENSMUST00000171018	ENSMUSG00000031872	Bean1	protein_coding	chr8:106694413-106742992	48580	chr8:106694413-106742992	3386	978	FALSE	NA	NA	NA	NA	NA	NA	NA	0.774	2.5852	-1.7562	0.00391	4.4306	4.6385	-0.1835	0.936	FALSE	FALSE	FALSE
ENSMUST00000171012	ENSMUSG00000091527	Gm8330	lincRNA	chr10:13686830-13727211	40382	chr10:13686830-13727211	3274	3274	FALSE	NA	NA	NA	NA	NA	NA	NA	-1.7111	-1.236	-0.2316	NA	-1.1165	-1.7111	0.2492	0.79	FALSE	FALSE	FALSE
ENSMUST00000171011	ENSMUSG00000069188	Gm13192	pseudogene	chr2:4880509-4880822	314	chr2:4880509-4880822	314	314	FALSE	NA	NA	NA	NA	NA	NA	NA	11.0875	10.8524	0.2096	0.577	2.2368	1.7955	0.2289	0.858	FALSE	FALSE	FALSE
ENSMUST00000171009	ENSMUSG00000091788	Gm8032	pseudogene	chr14:43135858-43138822	2965	chr14:43135858-43138822	574	574	FALSE	NA	NA	NA	NA	NA	NA	NA	0.8009	1.8365	-0.6367	NA	0.8009	0.8009	NA	NA	FALSE	FALSE	FALSE
ENSMUST00000171007	ENSMUSG00000091007	D630036H23Rik	protein_coding	chr12:37107829-37108768	940	chr12:37107829-37108768	940	612	FALSE	NA	NA	NA	NA	NA	NA	NA	2.1424	2.9028	-0.756	0.39	0.7084	2.5684	-0.7199	0.424	FALSE	FALSE	FALSE
ENSMUST00000171006	ENSMUSG00000030102	Itpr1	protein_coding	chr6:108163112-108501103	337992	chr6:108163112-108501103	9845	8232	FALSE	NA	NA	NA	NA	NA	NA	NA	6.6137	5.5176	1.0889	1.22e-12	4.3844	4.978	-0.5967	0.0473	FALSE	FALSE	FALSE
ENSMUST00000171004	ENSMUSG00000091292	Gm3104	pseudogene	chr7:3086001-3087834	1834	chr7:3086001-3087834	473	473	FALSE	NA	NA	NA	NA	NA	NA	NA	1.0801	1.703	-0.2433	NA	1.0801	1.0801	NA	NA	FALSE	FALSE	FALSE
ENSMUST00000171003	ENSMUSG00000091825	Gm5778	pseudogene	chr10:72664443-72665514	1072	chr10:72664443-72665514	1072	1072	FALSE	NA	NA	NA	NA	NA	NA	NA	0.8257	1.3696	-0.064	0.956	10.6419	10.1766	0.4609	0.000764	FALSE	FALSE	FALSE
ENSMUST00000171001	ENSMUSG00000066026	Dhrs3	protein_coding	chr4:144482730-144518112	35383	chr4:144482730-144517548	1349	828	FALSE	NA	NA	NA	NA	NA	NA	NA	6.8626	5.8177	1.0289	5.17e-06	6.2295	6.2523	0.0107	0.993	FALSE	FALSE	FALSE
ENSMUST00000170999	ENSMUSG00000091349	Gm7349	protein_coding	chr8:57980773-57981279	507	chr8:57980773-57981279	507	507	FALSE	NA	NA	NA	NA	NA	NA	NA	1.3019	1.3019	0.0303	NA	0.9799	0.9799	NA	NA	FALSE	FALSE	FALSE
ENSMUST00000170990	ENSMUSG00000091807	Olfr1438-ps1	protein_coding	chr19:12407385-12408344	960	chr19:12407385-12408344	960	957	FALSE	NA	NA	NA	NA	NA	NA	NA	0.3808	0.9069	-0.5048	0.578	0.0634	0.0634	NA	NA	FALSE	FALSE	FALSE
ENSMUST00000170988	ENSMUSG00000023963	Cyp39a1	protein_coding	chr17:43804374-43888380	84007	chr17:43804374-43888380	3053	1410	FALSE	NA	NA	NA	NA	NA	NA	NA	2.0678	4.118	-1.9605	1.34e-06	7.2943	4.4174	2.6121	8.99e-16	FALSE	FALSE	FALSE
ENSMUST00000170987	ENSMUSG00000042439	Zfp532	protein_coding	chr18:65739884-65849088	109205	chr18:65742180-65848594	5362	768	FALSE	TRUE	24.6413	28.0617	-3.4204	0.0084	NA	NA	7.6595	7.9549	-0.2929	0.0905	6.5728	7.3987	-0.7594	0.028	FALSE	FALSE	FALSE
ENSMUST00000170983	ENSMUSG00000091010	Gm17107	pseudogene	chr14:3707914-3708466	553	chr14:3707914-3708466	553	553	FALSE	NA	NA	NA	NA	NA	NA	NA	0.8546	1.6702	-0.445	NA	0.8546	0.8546	NA	NA	FALSE	FALSE	FALSE
ENSMUST00000170980	ENSMUSG00000091767	Gm17618	protein_coding	chr13:84544444-84545077	634	chr13:84544444-84545077	634	225	FALSE	NA	NA	NA	NA	NA	NA	NA	0.6574	1.1735	-0.2316	NA	2.152	2.152	NA	NA	FALSE	FALSE	FALSE
ENSMUST00000170977	ENSMUSG00000091737	Gm17543	lincRNA	chr1:138155984-138170983	15000	chr1:138155984-138170983	1477	1477	FALSE	NA	NA	NA	NA	NA	NA	NA	-0.5627	0.1944	-0.4536	NA	0.0029	0.5077	-0.1443	0.938	FALSE	FALSE	FALSE
ENSMUST00000170976	ENSMUSG00000090656	Gm17559	lincRNA	chr2:152520469-152522428	1960	chr2:152520469-152522428	1787	1787	FALSE	NA	NA	NA	NA	NA	NA	NA	0.3452	-0.8375	0.8494	NA	-0.2053	0.845	-0.399	0.808	FALSE	FALSE	FALSE
ENSMUST00000170975	ENSMUSG00000092082	Gm17361	protein_coding	chrX:121850536-121851063	528	chrX:121850536-121851063	174	174	FALSE	NA	NA	NA	NA	NA	NA	NA	2.5228	2.8448	-0.102	NA	2.5228	2.5228	NA	NA	FALSE	FALSE	FALSE
ENSMUST00000170974	ENSMUSG00000033898	Cfhr2	protein_coding	chr1:141701945-141915481	213537	chr1:141705932-141915481	3057	1530	FALSE	NA	NA	NA	NA	NA	NA	NA	-1.6121	-1.6121	NA	NA	-0.6135	-0.6135	NA	NA	FALSE	FALSE	FALSE
ENSMUST00000170971	ENSMUSG00000030830	Itgal	protein_coding	chr7:134439774-134478651	38878	chr7:134439924-134477242	3662	3489	FALSE	NA	NA	NA	NA	NA	NA	NA	-0.1766	1.0188	-1.0768	0.215	0.2433	1.351	-0.7435	0.505	FALSE	FALSE	FALSE
ENSMUST00000170970	ENSMUSG00000091090	Gm5269	pseudogene	chr1:45946370-45947118	749	chr1:45946370-45947118	749	749	FALSE	NA	NA	NA	NA	NA	NA	NA	0.7038	1.6618	-0.8563	0.371	1.0115	1.174	0.0465	0.987	FALSE	FALSE	FALSE
ENSMUST00000170969	ENSMUSG00000090412	Gm16484	protein_coding	chr10:90690931-90691257	327	chr10:90690931-90691257	327	327	FALSE	NA	NA	NA	NA	NA	NA	NA	1.6126	1.6126	NA	NA	3.8545	5.4034	-0.6816	0.528	FALSE	FALSE	FALSE
ENSMUST00000170954	ENSMUSG00000035165	Kcne3	protein_coding	chr7:107327207-107333374	6168	chr7:107327207-107333374	1314	309	FALSE	NA	NA	NA	NA	NA	NA	NA	6.1763	5.9314	0.2285	0.518	7.1422	5.1733	1.7306	0.000329	FALSE	FALSE	FALSE
ENSMUST00000170953	ENSMUSG00000090862	Rps13	protein_coding	chr7:123475021-123477704	2684	chr7:123475021-123477704	582	453	TRUE	TRUE	31.5347	31.7879	-0.2532	0.344	NA	-0.00123218	14.2099	13.4268	0.777	1.72e-10	10.7586	11.0164	-0.2526	0.353	FALSE	FALSE	FALSE
ENSMUST00000170949	ENSMUSG00000058079	Olfr605	protein_coding	chr7:110590691-110591635	945	chr7:110590695-110591635	918	918	FALSE	NA	NA	NA	NA	NA	NA	NA	0.1234	1.1162	-0.6069	NA	0.1234	0.2869	0.1124	0.936	FALSE	FALSE	FALSE
ENSMUST00000170945	ENSMUSG00000070868	Skint3	protein_coding	chr4:111904850-111973073	68224	chr4:111904850-111973073	3843	1374	FALSE	NA	NA	NA	NA	NA	NA	NA	-1.9422	-1.9422	NA	NA	-0.4584	-0.125	0.0508	0.975	FALSE	FALSE	FALSE
ENSMUST00000170944	ENSMUSG00000087152	Gm6927	pseudogene	chrX:74920153-74920791	639	chrX:74920153-74920791	639	639	FALSE	NA	NA	NA	NA	NA	NA	NA	0.6461	0.6461	NA	NA	0.6461	0.6461	NA	NA	FALSE	FALSE	FALSE
ENSMUST00000170943	ENSMUSG00000091223	Gm8775	pseudogene	chr3:4211716-4212228	513	chr3:4211716-4212228	513	513	FALSE	NA	NA	NA	NA	NA	NA	NA	8.4067	8.5825	-0.19	0.454	8.8234	8.8239	-0.0007	0.999	FALSE	FALSE	FALSE
ENSMUST00000170937	ENSMUSG00000027217	Tspan18	protein_coding	chr2:93041917-93174662	132746	chr2:93041918-93174607	3627	744	FALSE	NA	NA	NA	NA	NA	NA	NA	2.7752	4.8316	-1.9736	7.47e-08	10.1632	9.1362	1.0135	9.57e-07	FALSE	FALSE	FALSE
ENSMUST00000170933	ENSMUSG00000091985	Gm17354	lincRNA	chr4:108306448-108310046	3599	chr4:108306448-108310046	3039	3039	FALSE	NA	NA	NA	NA	NA	NA	NA	2.439	2.9281	-0.4773	0.442	-1.6036	-0.0576	-0.6428	0.488	FALSE	FALSE	FALSE
ENSMUST00000170931	ENSMUSG00000090829	Vmn1r135	protein_coding	chr7:22617370-22618293	924	chr7:22617370-22618293	924	921	FALSE	NA	NA	NA	NA	NA	NA	NA	0.114	0.4127	-0.102	NA	0.1187	0.1187	NA	NA	FALSE	FALSE	FALSE
ENSMUST00000170929	ENSMUSG00000091864	Gm17102	lincRNA	chr7:48649068-48652817	3750	chr7:48649068-48652817	906	906	FALSE	NA	NA	NA	NA	NA	NA	NA	3.1903	4.4009	-1.1769	0.0466	1.1206	1.0684	0.2944	0.901	FALSE	FALSE	FALSE
ENSMUST00000170923	ENSMUSG00000091179	Gm3597	protein_coding	chr14:7128841-7137259	8419	chr14:7128841-7137259	1759	801	FALSE	NA	NA	NA	NA	NA	NA	NA	3.8684	4.9031	-0.9984	0.0129	0.3201	0.3201	NA	NA	FALSE	FALSE	FALSE
ENSMUST00000170922	ENSMUSG00000074394	Vmn2r29	protein_coding	chr7:7184038-7200039	16002	chr7:7184038-7200039	2559	2556	FALSE	NA	NA	NA	NA	NA	NA	NA	1.7302	1.8663	-0.0563	0.948	-1.3539	-1.3539	NA	NA	FALSE	FALSE	FALSE
ENSMUST00000170920	ENSMUSG00000090748	Olfr247	protein_coding	chr10:129411661-129412623	963	chr10:129411661-129412623	963	960	FALSE	NA	NA	NA	NA	NA	NA	NA	0.0544	1.0472	-0.6066	NA	0.0589	0.0589	NA	NA	FALSE	FALSE	FALSE
ENSMUST00000170919	ENSMUSG00000091779	Gm6763	protein_coding	chr10:103606899-103616256	9358	chr10:103606899-103616256	864	798	FALSE	NA	NA	NA	NA	NA	NA	NA	4.2718	4.2118	0.0636	0.925	0.3255	0.6242	0.0647	0.967	FALSE	FALSE	FALSE
ENSMUST00000170917	ENSMUSG00000067023	Gm626	protein_coding	chr14:34361743-34388440	26698	chr14:34361743-34388440	3154	954	FALSE	NA	NA	NA	NA	NA	NA	NA	-0.7011	0.6238	-1.1495	0.235	0.0679	0.2696	0.0951	0.938	FALSE	FALSE	FALSE
ENSMUST00000170908	ENSMUSG00000023330	Dtwd1	protein_coding	chr2:125977877-125991015	13139	chr2:125977877-125991012	1342	912	FALSE	NA	NA	NA	NA	NA	NA	NA	7.3507	7.4755	-0.1241	0.629	6.6748	6.9282	-0.2485	0.671	FALSE	FALSE	FALSE
ENSMUST00000170906	ENSMUSG00000020271	Fbxw11	protein_coding	chr11:32542724-32646816	104093	chr11:32542891-32644785	1969	1686	FALSE	TRUE	27.6236	28.2221	-0.5985	0.0344	NA	NA	9.1162	9.1578	-0.0413	0.829	9.278	9.6249	-0.3444	0.0374	FALSE	FALSE	FALSE
ENSMUST00000170905	ENSMUSG00000033016	Nfatc1	protein_coding	chr18:80802944-80909810	106867	chr18:80802944-80909810	4896	2817	FALSE	NA	NA	NA	NA	NA	NA	NA	5.5747	4.9214	0.658	0.000793	6.3714	4.9769	1.3748	6.22e-08	FALSE	FALSE	FALSE
ENSMUST00000170901	ENSMUSG00000028212	Ccne2	protein_coding	chr4:11118498-11131926	13429	chr4:11118501-11131822	3006	1212	FALSE	NA	NA	NA	NA	NA	NA	NA	9.0761	8.6205	0.3998	0.168	7.4537	6.6191	0.817	0.000822	FALSE	FALSE	FALSE
ENSMUST00000170898	ENSMUSG00000083718	Ccnb2-ps	pseudogene	chr8:74440455-74442750	2296	chr8:74440455-74442750	2296	2296	FALSE	NA	NA	NA	NA	NA	NA	NA	0.276	1.3093	-0.8822	0.345	-1.1991	-0.9005	0.0647	0.967	FALSE	FALSE	FALSE
ENSMUST00000170894	ENSMUSG00000092054	Kif4-ps	protein_coding	chr12:102383824-102387492	3669	chr12:102383824-102387492	3669	3666	FALSE	NA	NA	NA	NA	NA	NA	NA	-1.5885	-0.6004	-0.7554	NA	-1.2419	-1.3991	0.1367	0.938	FALSE	FALSE	FALSE
ENSMUST00000170893	ENSMUSG00000091618	H60c	protein_coding	chr10:7078791-7088611	9821	chr10:7078791-7088611	1074	591	FALSE	NA	NA	NA	NA	NA	NA	NA	0.5199	1.0345	-0.38	NA	0.7588	0.7588	NA	NA	FALSE	FALSE	FALSE
ENSMUST00000170892	ENSMUSG00000091441	Gm17387	protein_coding	chr7:148215030-148215519	490	chr7:148215030-148215519	72	72	FALSE	NA	NA	NA	NA	NA	NA	NA	3.7959	3.7959	NA	NA	3.7959	3.7959	NA	NA	FALSE	FALSE	FALSE
ENSMUST00000170883	ENSMUSG00000034088	Hdlbp	protein_coding	chr1:95302517-95375385	72869	chr1:95302517-95375385	6238	3804	TRUE	TRUE	33.4907	32.4654	1.0253	0.00169	NA	0.687641	12.2864	11.0053	1.2721	4.48e-26	10.6299	10.0283	0.5962	8.53e-06	TRUE	FALSE	FALSE
ENSMUST00000170882	ENSMUSG00000042675	Ypel3	protein_coding	chr7:133920469-133924028	3560	chr7:133920489-133924025	1050	357	FALSE	NA	NA	NA	NA	NA	NA	NA	7.5897	8.0728	-0.4702	0.0172	9.6844	10.136	-0.4458	0.0413	FALSE	FALSE	FALSE
ENSMUST00000170880	ENSMUSG00000062381	Vps28	protein_coding	chr15:76452518-76456457	3940	chr15:76452539-76456436	941	549	FALSE	TRUE	29.4211	29.567	-0.1458	0.624	NA	NA	10.479	10.5614	-0.0807	0.653	10.6786	10.5877	0.089	0.902	FALSE	FALSE	FALSE
ENSMUST00000170872	ENSMUSG00000023885	Thbs2	protein_coding	chr17:14802507-14831269	28763	chr17:14802507-14831269	5922	3516	FALSE	NA	NA	NA	NA	NA	NA	NA	1.9681	0.9155	0.9165	0.105	5.9229	3.9412	1.8586	1.34e-11	FALSE	FALSE	FALSE
ENSMUST00000170871	ENSMUSG00000036095	Dgkb	protein_coding	chr12:38606761-39359997	753237	chr12:38607292-39359997	5565	1164	FALSE	NA	NA	NA	NA	NA	NA	NA	-0.1602	2.0794	-1.3674	0.0754	3.5831	3.76	-0.2785	0.915	FALSE	FALSE	FALSE
ENSMUST00000170862	ENSMUSG00000024576	Csnk1a1	protein_coding	chr18:61714928-61749715	34788	chr18:61714993-61747836	2259	1095	FALSE	TRUE	27.7144	28.6619	-0.9475	0.0169	NA	NA	11.2383	11.2385	-0.0004	0.998	11.7337	11.9638	-0.2267	0.191	FALSE	FALSE	FALSE
ENSMUST00000170857	ENSMUSG00000025316	Banp	protein_coding	chr8:124473650-124553158	79509	chr8:124474444-124553158	5444	1644	FALSE	TRUE	24.5067	25.6117	-1.105	0.00174	NA	NA	7.2277	7.289	-0.0658	0.766	7.5981	7.6987	-0.142	0.866	FALSE	FALSE	FALSE
ENSMUST00000170855	ENSMUSG00000091089	A930018M24Rik	protein_coding	chr14:51515617-51517131	1515	chr14:51515617-51517131	1422	654	FALSE	NA	NA	NA	NA	NA	NA	NA	0.152	1.0231	-0.6373	0.532	1.2072	1.2262	0.0608	0.983	FALSE	FALSE	FALSE
ENSMUST00000170849	ENSMUSG00000090386	2810055G20Rik	protein_coding	chr16:77329504-77598689	269186	chr16:77329504-77598689	2176	159	FALSE	NA	NA	NA	NA	NA	NA	NA	1.8927	5.7142	-3.7693	3.11e-20	2.6529	2.6529	NA	NA	FALSE	FALSE	FALSE
ENSMUST00000170846	ENSMUSG00000034858	BC031353	protein_coding	chr9:74800691-74880275	79585	chr9:74800860-74880275	4355	3225	FALSE	TRUE	25.0905	25.4219	-0.3314	0.692	NA	NA	5.497	7.0429	-1.524	3.78e-11	6.2311	7.4368	-1.186	6.09e-12	FALSE	FALSE	FALSE
ENSMUST00000170844	ENSMUSG00000045111	Taar6	protein_coding	chr10:23704415-23705452	1038	chr10:23704424-23705413	966	966	FALSE	NA	NA	NA	NA	NA	NA	NA	0.0499	0.6728	-0.2433	NA	0.6445	0.2515	0.2151	0.892	FALSE	FALSE	FALSE
ENSMUST00000170842	ENSMUSG00000035757	1300018J18Rik	protein_coding	chr15:88919514-88930770	11257	chr15:88919537-88930770	1875	1509	FALSE	TRUE	25.5354	25.6142	-0.0788	0.801	NA	NA	7.6763	7.482	0.191	0.3	6.2635	6.4782	-0.2153	0.756	FALSE	FALSE	FALSE
ENSMUST00000170841	ENSMUSG00000025500	1600016N20Rik	protein_coding	chr7:148395942-148399981	4040	chr7:148395942-148399981	2079	2022	FALSE	NA	NA	NA	NA	NA	NA	NA	4.3316	4.396	-0.0722	0.875	3.081	1.9159	0.9517	0.208	FALSE	FALSE	FALSE
ENSMUST00000170838	ENSMUSG00000090886	Gm17427	lincRNA	chr1:64076037-64079501	3465	chr1:64076037-64079501	3196	3196	FALSE	NA	NA	NA	NA	NA	NA	NA	-1.6763	-0.4013	-0.9402	NA	-1.6763	-1.3894	0.0534	0.975	FALSE	FALSE	FALSE
ENSMUST00000170837	ENSMUSG00000091955	Gm3788	pseudogene	chr3:86475690-86476166	477	chr3:86475690-86476166	476	476	FALSE	NA	NA	NA	NA	NA	NA	NA	12.8404	13.1896	-0.3469	0.0218	13.8454	13.8535	-0.0439	0.958	FALSE	FALSE	FALSE
ENSMUST00000170836	ENSMUSG00000015671	Psma2	protein_coding	chr13:14705521-14719674	14154	chr13:14705521-14719674	2666	738	FALSE	TRUE	30.8062	30.5372	0.2689	0.409	NA	NA	10.8915	11.0608	-0.1917	0.435	9.7968	10.0195	-0.2187	0.329	FALSE	FALSE	FALSE
ENSMUST00000170835	ENSMUSG00000091962	Vmn2r78	protein_coding	chr7:94063810-94103687	39878	chr7:94063810-94103687	2611	2559	FALSE	NA	NA	NA	NA	NA	NA	NA	-1.3846	-0.436	-0.5649	NA	-1.3556	-1.3556	NA	NA	FALSE	FALSE	FALSE
ENSMUST00000170824	ENSMUSG00000034216	Vps18	protein_coding	chr2:119114476-119124189	9714	chr2:119114487-119124044	3897	2916	FALSE	TRUE	27.7069	27.4395	0.2673	0.158	NA	NA	6.9206	6.5121	0.4043	0.0207	7.4808	7.6117	-0.1234	0.788	FALSE	FALSE	FALSE
ENSMUST00000170823	ENSMUSG00000091282	Gm17431	lincRNA	chr5:5781530-5783636	2107	chr5:5781530-5783636	2026	2026	FALSE	NA	NA	NA	NA	NA	NA	NA	2.2032	2.0362	0.2854	0.734	-1.0186	-1.0186	NA	NA	FALSE	FALSE	FALSE
ENSMUST00000170818	ENSMUSG00000090488	A430105J06Rik	lincRNA	chr1:188573275-188576800	3526	chr1:188573275-188576800	1275	1275	FALSE	NA	NA	NA	NA	NA	NA	NA	2.8944	4.6336	-1.6914	0.000554	1.291	2.6513	-0.7079	0.548	FALSE	FALSE	FALSE
ENSMUST00000170816	ENSMUSG00000091619	Gm3625	protein_coding	chr12:4599632-4599733	102	chr12:4599632-4599733	102	99	FALSE	NA	NA	NA	NA	NA	NA	NA	4.3499	4.1333	0.0741	0.949	3.3364	3.3364	NA	NA	FALSE	FALSE	FALSE
ENSMUST00000170812	ENSMUSG00000091385	Gm17573	protein_coding	chr18:80219549-80219794	246	chr18:80219549-80219794	246	243	FALSE	NA	NA	NA	NA	NA	NA	NA	2.0233	2.5393	-0.2316	NA	2.041	2.041	NA	NA	FALSE	FALSE	FALSE
ENSMUST00000170809	ENSMUSG00000091332	4930500F10Rik	lincRNA	chr9:106150291-106151238	948	chr9:106150291-106151238	718	718	FALSE	NA	NA	NA	NA	NA	NA	NA	3.2435	4.0496	-0.7833	0.272	0.4779	0.7648	0.0534	0.975	FALSE	FALSE	FALSE
ENSMUST00000170808	ENSMUSG00000091719	Vmn2r22	protein_coding	chr6:123559776-123600653	40878	chr6:123559776-123600653	2562	2559	FALSE	NA	NA	NA	NA	NA	NA	NA	-1.0704	0.0969	-0.8956	0.364	-1.3556	-1.3556	NA	NA	FALSE	FALSE	FALSE
ENSMUST00000170802	ENSMUSG00000024277	Mapre2	protein_coding	chr18:23910834-24052362	141529	chr18:23910834-24052362	3936	852	FALSE	TRUE	30.9439	31.571	-0.627	0.041	NA	NA	7.9035	8.4891	-0.587	5.42e-05	9.9995	10.2543	-0.2578	0.308	FALSE	FALSE	FALSE
ENSMUST00000170799	ENSMUSG00000078771	Evi2a	protein_coding	chr11:79340062-79344111	4050	chr11:79340070-79344111	2289	669	FALSE	NA	NA	NA	NA	NA	NA	NA	-1.1947	-0.1591	-0.6367	NA	0.5799	0.5799	NA	NA	FALSE	FALSE	FALSE
ENSMUST00000170798	ENSMUSG00000091111	Gm8324	pseudogene	chr14:7057494-7058697	1204	chr14:7057494-7058697	1204	1204	FALSE	NA	NA	NA	NA	NA	NA	NA	-0.2678	-0.2678	NA	NA	-0.2678	-0.2678	NA	NA	FALSE	FALSE	FALSE
ENSMUST00000170792	ENSMUSG00000046709	Mapk10	protein_coding	chr5:103336967-103640353	303387	chr5:103336967-103640353	7203	1266	FALSE	NA	NA	NA	NA	NA	NA	NA	3.7326	6.5049	-2.5849	4.82e-15	7.8865	9.0011	-1.1038	2.52e-07	FALSE	FALSE	FALSE
ENSMUST00000170790	ENSMUSG00000071613	Gm10340	protein_coding	chr14:3133997-3195623	61627	chr14:3133997-3141609	1755	615	FALSE	NA	NA	NA	NA	NA	NA	NA	5.3613	7.0221	-1.6554	4.01e-15	0.7013	0.7013	NA	NA	FALSE	FALSE	FALSE
ENSMUST00000170787	ENSMUSG00000091289	Gm17051	pseudogene	chr14:3084899-3085385	487	chr14:3084899-3085385	487	487	FALSE	NA	NA	NA	NA	NA	NA	NA	1.038	2.8246	-1.5205	0.104	1.038	1.038	NA	NA	FALSE	FALSE	FALSE
ENSMUST00000170782	ENSMUSG00000090754	C230091D08Rik	protein_coding	chr7:66572581-66572689	109	chr7:66572581-66572689	54	54	FALSE	NA	NA	NA	NA	NA	NA	NA	4.5328	4.686	-0.0996	NA	4.2109	4.2109	NA	NA	FALSE	FALSE	FALSE
ENSMUST00000170780	ENSMUSG00000091652	Vmn1r57	protein_coding	chr7:5172080-5173012	933	chr7:5172080-5173012	933	930	FALSE	NA	NA	NA	NA	NA	NA	NA	0.1001	0.3987	-0.102	NA	0.6703	0.1047	0.2427	0.79	FALSE	FALSE	FALSE
ENSMUST00000170779	ENSMUSG00000091515	Zfp422-rs1	protein_coding	chr17:33441536-33442536	1001	chr17:33441536-33442536	435	435	FALSE	NA	NA	NA	NA	NA	NA	NA	3.5794	4.931	-1.2767	0.0705	5.49	6.6079	-0.7593	0.225	FALSE	FALSE	FALSE
ENSMUST00000170778	ENSMUSG00000091944	Gm17517	lincRNA	chr8:60650232-60777663	127432	chr8:60650232-60777663	6621	6621	FALSE	NA	NA	NA	NA	NA	NA	NA	-1.4761	-0.8125	-0.6809	0.502	-2.727	-2.727	NA	NA	FALSE	FALSE	FALSE
ENSMUST00000170777	ENSMUSG00000058357	Gm6612	pseudogene	chr15:80782935-80783329	395	chr15:80782935-80783329	395	395	FALSE	NA	NA	NA	NA	NA	NA	NA	2.3328	3.0316	-0.4959	0.64	6.7552	6.5255	0.2113	0.88	FALSE	FALSE	FALSE
ENSMUST00000170776	ENSMUSG00000054893	Zfp667	protein_coding	chr7:6238181-6259485	21305	chr7:6238216-6259464	3685	1827	FALSE	NA	NA	NA	NA	NA	NA	NA	7.4549	8.2214	-0.7369	0.00048	5.0333	5.8535	-0.7183	0.0518	FALSE	FALSE	FALSE
ENSMUST00000170766	ENSMUSG00000083879	Gm14038	pseudogene	chr2:134587805-134589385	1581	chr2:134587805-134589385	1581	1581	FALSE	NA	NA	NA	NA	NA	NA	NA	5.4027	6.8926	-1.4896	4.25e-07	6.1591	6.6292	-0.4577	0.145	FALSE	FALSE	FALSE
ENSMUST00000170761	ENSMUSG00000091327	Raxos1	lincRNA	chr18:66097192-66100101	2910	chr18:66097192-66100101	2547	2547	FALSE	NA	NA	NA	NA	NA	NA	NA	-1.3488	-1.0269	-0.102	NA	0.5581	-0.609	0.8398	0.375	FALSE	FALSE	FALSE
ENSMUST00000170760	ENSMUSG00000091055	Siglec15	protein_coding	chr18:78240353-78254134	13782	chr18:78240353-78254134	1156	1026	FALSE	NA	NA	NA	NA	NA	NA	NA	-0.2091	0.3069	-0.2316	NA	0.5575	0.2733	0.1552	0.936	FALSE	FALSE	FALSE
ENSMUST00000170756	ENSMUSG00000025425	St8sia5	protein_coding	chr18:77424586-77494189	69604	chr18:77424586-77494185	1989	1011	FALSE	NA	NA	NA	NA	NA	NA	NA	0.8439	0.8639	-0.0121	0.991	4.8105	3.1429	1.6605	0.0031	FALSE	FALSE	FALSE
ENSMUST00000170749	ENSMUSG00000021611	Tert	protein_coding	chr13:73764449-73786489	22041	chr13:73764459-73786483	2708	1752	TRUE	NA	NA	NA	NA	NA	NA	NA	4.5829	4.6746	-0.1072	0.77	3.8543	4.0839	-0.2292	0.918	FALSE	FALSE	FALSE
ENSMUST00000170746	ENSMUSG00000020311	Erlec1	protein_coding	chr11:30829784-30854335	24552	chr11:30829784-30854122	3487	1491	FALSE	TRUE	28.2919	28.0133	0.2786	0.156	NA	NA	7.3881	6.9875	0.3968	0.0101	8.6902	8.8121	-0.1272	0.781	FALSE	FALSE	FALSE
ENSMUST00000170745	ENSMUSG00000091333	BC051077	lincRNA	chr5:117762529-117765548	3020	chr5:117762529-117765548	1936	1936	FALSE	NA	NA	NA	NA	NA	NA	NA	-0.9531	-0.9531	NA	NA	-0.9531	-0.6544	0.0647	0.967	FALSE	FALSE	FALSE
ENSMUST00000170738	ENSMUSG00000079375	Gm3194	protein_coding	chr14:5659843-5754400	94558	chr14:5659843-5754400	1955	450	FALSE	NA	NA	NA	NA	NA	NA	NA	6.8036	8.4543	-1.6273	7.17e-19	1.152	1.152	NA	NA	FALSE	FALSE	FALSE
ENSMUST00000170734	ENSMUSG00000066071	Cyp4a12a	protein_coding	chr4:114971651-115005420	33770	chr4:114971651-115002213	1447	474	FALSE	NA	NA	NA	NA	NA	NA	NA	-0.2462	0.6044	-0.6	NA	1.077	1.2405	0.1124	0.936	FALSE	FALSE	FALSE
ENSMUST00000170726	ENSMUSG00000020089	Ppa1	protein_coding	chr10:61111300-61136916	25617	chr10:61111369-61136913	1289	864	FALSE	TRUE	32.0876	31.5877	0.4999	0.0145	NA	NA	10.7265	9.616	1.1031	7.27e-15	8.7584	8.8335	-0.0661	0.936	FALSE	FALSE	FALSE
ENSMUST00000170722	ENSMUSG00000091365	Gm17045	pseudogene	chr14:6166990-6167838	849	chr14:6166990-6167838	849	849	FALSE	NA	NA	NA	NA	NA	NA	NA	5.6794	5.6439	0.0492	0.913	1.1237	1.0186	0.2112	0.936	FALSE	FALSE	FALSE
ENSMUST00000170721	ENSMUSG00000092140	Gm17451	lincRNA	chr6:38501531-38504007	2477	chr6:38501531-38504007	2291	2291	FALSE	NA	NA	NA	NA	NA	NA	NA	-0.573	0.4639	-0.9164	0.364	-0.5637	-1.196	0.2706	0.779	FALSE	FALSE	FALSE
ENSMUST00000170719	ENSMUSG00000021789	Sftpa1	protein_coding	chr14:41945071-41949741	4671	chr14:41945077-41949741	2854	744	FALSE	NA	NA	NA	NA	NA	NA	NA	-1.513	0.3901	-1.5816	0.0914	1.0212	0.551	0.2409	0.851	FALSE	FALSE	FALSE
ENSMUST00000170714	ENSMUSG00000083215	Gm14081	pseudogene	chr2:142402664-142403593	930	chr2:142402664-142403146	480	480	FALSE	NA	NA	NA	NA	NA	NA	NA	1.3458	2.1964	-0.5998	NA	5.5018	5.5144	-0.0636	0.983	FALSE	FALSE	FALSE
ENSMUST00000170704	ENSMUSG00000090326	Gm17384	protein_coding	chr5:63205062-63279547	74486	chr5:63205062-63279547	2427	2385	FALSE	NA	NA	NA	NA	NA	NA	NA	-1.2792	-0.1092	-0.7775	NA	-1.254	-1.0524	0.0951	0.938	FALSE	FALSE	FALSE
ENSMUST00000170703	ENSMUSG00000090610	Gm3571	pseudogene	chr10:93241372-93242514	1143	chr10:93241372-93242514	1142	1142	FALSE	NA	NA	NA	NA	NA	NA	NA	8.679	8.3402	0.3334	0.124	8.8722	9.0517	-0.1802	0.543	FALSE	FALSE	FALSE
ENSMUST00000170697	ENSMUSG00000050102	Vmn1r235	protein_coding	chr17:21397391-21399827	2437	chr17:21397391-21399827	1778	981	FALSE	NA	NA	NA	NA	NA	NA	NA	-0.8303	-0.5083	-0.102	NA	0.0277	0.0277	NA	NA	FALSE	FALSE	FALSE
ENSMUST00000170695	ENSMUSG00000049100	Pcdh10	protein_coding	chr3:45182320-45238488	56169	chr3:45182320-45227633	8263	3120	FALSE	TRUE	23.9952	25.7617	-1.7665	0.0585	NA	NA	3.8406	6.2821	-2.3414	1.31e-16	7.8566	8.9338	-1.0728	6.72e-09	FALSE	FALSE	FALSE
ENSMUST00000170694	ENSMUSG00000079354	Gm2237	protein_coding	chr14:20383023-20404357	21335	chr14:20383023-20404357	1938	633	FALSE	NA	NA	NA	NA	NA	NA	NA	6.8176	8.5466	-1.6993	8.09e-17	1.2253	1.2543	0.0074	0.995	FALSE	FALSE	FALSE
ENSMUST00000170691	ENSMUSG00000090766	Gm17684	protein_coding	chr1:28912033-28912718	686	chr1:28912033-28912718	252	252	FALSE	NA	NA	NA	NA	NA	NA	NA	1.9885	1.9885	NA	NA	2.5831	1.9885	0.2492	0.79	FALSE	FALSE	FALSE
ENSMUST00000170688	ENSMUSG00000030870	Ubfd1	protein_coding	chr7:129210689-129225708	15020	chr7:129210936-129222646	1539	603	FALSE	TRUE	28.8715	28.6155	0.256	0.278	NA	NA	10.0898	9.4771	0.6077	6.17e-07	9.2492	9.3299	-0.0795	0.936	FALSE	FALSE	FALSE
ENSMUST00000170686	ENSMUSG00000090643	Gm3453	protein_coding	chr14:6102767-6111160	8394	chr14:6102767-6111160	1756	789	FALSE	NA	NA	NA	NA	NA	NA	NA	4.9855	5.8861	-0.8927	0.00728	0.3419	0.3419	NA	NA	FALSE	FALSE	FALSE
ENSMUST00000170682	ENSMUSG00000070803	Cited4	protein_coding	chr4:120339168-120340425	1258	chr4:120339408-120339956	237	234	FALSE	NA	NA	NA	NA	NA	NA	NA	2.5521	3.9801	-1.0817	0.276	4.1346	5.5404	-0.963	0.294	FALSE	FALSE	FALSE
ENSMUST00000170681	ENSMUSG00000080873	Rpl30-ps3	pseudogene	chr2:90587728-90588161	434	chr2:90587728-90588161	434	434	FALSE	NA	NA	NA	NA	NA	NA	NA	9.9029	9.6507	0.198	0.569	1.2042	1.3286	0.1265	0.936	FALSE	FALSE	FALSE
ENSMUST00000170672	ENSMUSG00000022494	Shisa9	protein_coding	chr16:11984674-12267896	283223	chr16:11984674-12267896	1275	1272	FALSE	NA	NA	NA	NA	NA	NA	NA	1.2441	2.4065	-0.5891	0.533	4.1136	4.2173	-0.1234	0.948	FALSE	FALSE	FALSE
ENSMUST00000170669	ENSMUSG00000092072	Gm4540	protein_coding	chr3:105837628-105837921	294	chr3:105837628-105837921	294	291	FALSE	NA	NA	NA	NA	NA	NA	NA	11.0625	11.4984	-0.495	0.0972	8.9106	10.1383	-1.1371	0.000481	FALSE	FALSE	FALSE
ENSMUST00000170668	ENSMUSG00000032492	Pth1r	protein_coding	chr9:110624592-110649649	25058	chr9:110624592-110649649	2230	1773	FALSE	TRUE	26.124	22.1853	3.9387	0.00506	NA	NA	12.0096	10.183	1.8182	1.95e-51	7.9805	6.933	1.0759	2.2e-05	TRUE	FALSE	FALSE
ENSMUST00000170665	ENSMUSG00000090356	2310042E22Rik	pseudogene	chr16:21152764-21154014	1251	chr16:21152764-21154014	1249	1249	FALSE	NA	NA	NA	NA	NA	NA	NA	-0.3208	0.0012	-0.102	NA	-0.3208	-0.3208	NA	NA	FALSE	FALSE	FALSE
ENSMUST00000170660	ENSMUSG00000035234	Fam175a	protein_coding	chr5:101234211-101249984	15774	chr5:101234222-101249959	1722	783	FALSE	NA	NA	NA	NA	NA	NA	NA	7.6196	7.4768	0.1444	0.45	6.4233	5.9635	0.4628	0.39	FALSE	FALSE	FALSE
ENSMUST00000170659	ENSMUSG00000053907	Mat2a	protein_coding	chr6:72382793-72389552	6760	chr6:72382793-72389533	3365	912	FALSE	TRUE	31.304	32.2968	-0.9928	0.00165	NA	NA	9.9303	10.0312	-0.0974	0.611	10.5092	10.4517	0.0336	0.969	FALSE	FALSE	FALSE
ENSMUST00000170650	ENSMUSG00000092164	Rergl	protein_coding	chr6:139441703-139450430	8728	chr6:139441703-139450430	682	612	FALSE	NA	NA	NA	NA	NA	NA	NA	0.5522	1.6897	-0.7737	NA	0.7084	0.8327	0.1265	0.936	FALSE	FALSE	FALSE
ENSMUST00000170648	ENSMUSG00000056829	Foxb2	protein_coding	chr19:16946844-16948130	1287	chr19:16947323-16948130	618	615	FALSE	NA	NA	NA	NA	NA	NA	NA	0.6943	1.0162	-0.102	NA	1.2669	2.1608	-0.2731	0.915	FALSE	FALSE	FALSE
ENSMUST00000170646	ENSMUSG00000039628	Hs3st6	protein_coding	chr17:24889933-24895628	5696	chr17:24889933-24895628	1357	606	FALSE	NA	NA	NA	NA	NA	NA	NA	4.3808	5.8925	-1.3907	0.000205	3.9101	3.5029	0.2818	0.932	FALSE	FALSE	FALSE
ENSMUST00000170645	ENSMUSG00000090329	Gm17160	antisense	chr13:103552515-103554865	2351	chr13:103552515-103554865	260	260	FALSE	NA	NA	NA	NA	NA	NA	NA	1.9434	1.9434	NA	NA	1.9434	2.1451	0.0951	0.938	FALSE	FALSE	FALSE
ENSMUST00000170639	ENSMUSG00000090364	Gm3043	protein_coding	chr14:3794494-3803711	9218	chr14:3794494-3803711	821	654	FALSE	NA	NA	NA	NA	NA	NA	NA	0.8006	1.3202	-0.2944	0.775	0.6126	0.6126	NA	NA	FALSE	FALSE	FALSE
ENSMUST00000170636	ENSMUSG00000091160	Gm17133	antisense	chr17:65098190-65103436	5247	chr17:65098190-65103436	289	289	FALSE	NA	NA	NA	NA	NA	NA	NA	1.7909	1.7909	NA	NA	1.7909	1.7909	NA	NA	FALSE	FALSE	FALSE
ENSMUST00000170629	ENSMUSG00000022385	Gtse1	protein_coding	chr15:85690137-85707002	16866	chr15:85690137-85707002	2721	2223	FALSE	TRUE	27.747	27.5023	0.2448	0.288	NA	NA	9.0017	8.2796	0.728	2e-06	8.4416	8.3346	0.0452	0.967	FALSE	FALSE	FALSE
ENSMUST00000170617	ENSMUSG00000024050	Wiz	protein_coding	chr17:32491000-32526384	35385	chr17:32491000-32525589	6426	261	FALSE	TRUE	27.2224	28.1321	-0.9097	0.0152	NA	NA	4.8213	5.6473	-0.8067	3.44e-05	7.0376	7.3682	-0.3069	0.764	FALSE	FALSE	FALSE
ENSMUST00000170616	ENSMUSG00000091634	Gm13290	protein_coding	chr4:88419152-88420707	1556	chr4:88419152-88420707	1556	546	FALSE	NA	NA	NA	NA	NA	NA	NA	1.9827	2.4343	-0.381	0.66	0.873	0.873	NA	NA	FALSE	FALSE	FALSE
ENSMUST00000170610	ENSMUSG00000044923	Olfr1030	protein_coding	chr2:85819469-85824955	5487	chr2:85819469-85824955	990	954	FALSE	NA	NA	NA	NA	NA	NA	NA	0.3364	0.3364	0.0303	NA	0.0679	0.0679	NA	NA	FALSE	FALSE	FALSE
ENSMUST00000170602	ENSMUSG00000090725	Gm17633	lincRNA	chr17:23693736-23695280	1545	chr17:23693736-23695280	1251	1251	FALSE	NA	NA	NA	NA	NA	NA	NA	0.2998	-0.0244	0.2412	NA	-0.3231	-0.1988	0.1265	0.936	FALSE	FALSE	FALSE
ENSMUST00000170596	ENSMUSG00000091468	Vmn2r82	protein_coding	chr10:78819321-78859943	40623	chr10:78819321-78859943	3045	2595	FALSE	NA	NA	NA	NA	NA	NA	NA	-1.0904	-0.1523	-0.5994	0.562	-1.3757	-0.6977	-0.0828	0.96	FALSE	FALSE	FALSE
ENSMUST00000170588	ENSMUSG00000020439	Smtn	protein_coding	chr11:3417526-3440615	23090	chr11:3417526-3439295	3386	2763	FALSE	TRUE	27.0197	23.8763	3.1434	0.013	NA	NA	7.406	6.2705	1.1352	3.35e-12	7.791	6.8997	0.8199	0.000631	TRUE	FALSE	FALSE
ENSMUST00000170583	ENSMUSG00000091314	Gm17368	protein_coding	chr13:74036744-74036902	159	chr13:74036744-74036902	159	159	FALSE	NA	NA	NA	NA	NA	NA	NA	2.6529	2.6529	NA	NA	2.6529	2.6529	NA	NA	FALSE	FALSE	FALSE
ENSMUST00000170580	ENSMUSG00000051726	Kcnf1	protein_coding	chr12:17178908-17183694	4787	chr12:17178908-17183694	4787	1515	FALSE	NA	NA	NA	NA	NA	NA	NA	1.3461	1.0628	0.4463	0.561	4.0617	5.3796	-1.2171	0.00704	FALSE	FALSE	FALSE
ENSMUST00000170573	ENSMUSG00000090863	A530084C06Rik	protein_coding	chr13:31648003-31651202	3200	chr13:31648003-31651202	3200	558	FALSE	NA	NA	NA	NA	NA	NA	NA	2.2808	1.3255	0.8205	0.234	0.8417	1.6735	-0.127	0.938	FALSE	FALSE	FALSE
ENSMUST00000170569	ENSMUSG00000090976	Gm14479	protein_coding	chrX:10892220-10892719	500	chrX:10892220-10892719	500	315	FALSE	NA	NA	NA	NA	NA	NA	NA	1.2869	2.2388	-0.7743	0.421	1.6666	1.6666	NA	NA	FALSE	FALSE	FALSE
ENSMUST00000170568	ENSMUSG00000047371	Zfp768	protein_coding	chr7:134486311-134488898	2588	chr7:134486311-134488898	2313	321	FALSE	TRUE	23.188	24.3624	-1.1744	0.0324	NA	NA	7.1155	7.3413	-0.2121	0.306	7.5254	7.756	-0.2382	0.813	FALSE	FALSE	FALSE
ENSMUST00000170562	ENSMUSG00000090940	AW121686	lincRNA	chr15:82813300-82819564	6265	chr15:82813300-82819564	2200	2200	FALSE	NA	NA	NA	NA	NA	NA	NA	-0.8156	0.4035	-1.0702	0.274	-1.1375	-0.1447	-0.1848	0.936	FALSE	FALSE	FALSE
ENSMUST00000170560	ENSMUSG00000050930	4933403G14Rik	protein_coding	chr8:128193718-128197265	3548	chr8:128193766-128197256	3479	2661	FALSE	NA	NA	NA	NA	NA	NA	NA	4.4426	5.0471	-0.5902	0.0542	4.4197	5.1486	-0.6986	0.0712	FALSE	FALSE	FALSE
ENSMUST00000170557	ENSMUSG00000091479	Gm17035	antisense	chr15:66761169-66762669	1501	chr15:66761169-66762669	419	419	FALSE	NA	NA	NA	NA	NA	NA	NA	1.255	1.9057	-0.3482	NA	1.255	1.3793	0.1265	0.936	FALSE	FALSE	FALSE
ENSMUST00000170556	ENSMUSG00000025140	Pycr1	protein_coding	chr11:120497026-120505083	8058	chr11:120497026-120504984	2914	927	FALSE	TRUE	28.1433	29.4687	-1.3254	0.00273	NA	NA	6.4097	5.7703	0.6246	0.0026	7.0182	7.6873	-0.6284	0.0477	FALSE	FALSE	FALSE
ENSMUST00000170550	ENSMUSG00000029389	Ddx55	protein_coding	chr5:125002873-125019669	16797	chr5:125002895-125018981	2088	1599	TRUE	TRUE	23.7713	25.6854	-1.914	0.00935	NA	NA	7.4043	7.2919	0.1023	0.661	6.6272	6.6831	-0.0586	0.95	FALSE	FALSE	FALSE
ENSMUST00000170549	ENSMUSG00000045876	Pcdhb8	protein_coding	chr18:37514726-37517264	2539	chr18:37514726-37517264	2340	2337	FALSE	NA	NA	NA	NA	NA	NA	NA	2.6094	5.1046	-2.481	2.58e-08	5.6375	6.6771	-1.0069	4.26e-05	FALSE	FALSE	FALSE
ENSMUST00000170547	ENSMUSG00000019932	Kera	protein_coding	chr10:97069817-97076322	6506	chr10:97069817-97076321	1967	1182	FALSE	NA	NA	NA	NA	NA	NA	NA	-0.976	0.1081	-0.7514	NA	0.391	-0.0777	0.244	0.858	FALSE	FALSE	FALSE
ENSMUST00000170546	ENSMUSG00000090712	Gm8159	protein_coding	chr14:4735391-4743841	8451	chr14:4735449-4743841	1759	801	FALSE	NA	NA	NA	NA	NA	NA	NA	3.4905	3.8885	-0.3692	0.512	0.3201	0.3201	NA	NA	FALSE	FALSE	FALSE
ENSMUST00000170544	ENSMUSG00000090661	Gm17724	lincRNA	chr5:110814854-110817092	2239	chr5:110814854-110817092	1833	1833	FALSE	NA	NA	NA	NA	NA	NA	NA	-0.8742	-0.2513	-0.2432	NA	-0.2797	0.4419	-0.297	0.884	FALSE	FALSE	FALSE
ENSMUST00000170539	ENSMUSG00000090490	Gm17553	protein_coding	chr4:126019033-126023474	4442	chr4:126019033-126023474	30	30	FALSE	NA	NA	NA	NA	NA	NA	NA	5.0589	5.3808	-0.102	NA	5.0589	5.0589	NA	NA	FALSE	FALSE	FALSE
ENSMUST00000170530	ENSMUSG00000090380	2610020F03Rik	lincRNA	chr16:21907995-21908850	856	chr16:21907995-21908850	588	588	FALSE	NA	NA	NA	NA	NA	NA	NA	1.053	1.088	0.029	NA	0.7661	0.7661	NA	NA	FALSE	FALSE	FALSE
ENSMUST00000170527	ENSMUSG00000021666	Gfm2	protein_coding	chr13:97907892-97951150	43259	chr13:97907957-97951150	4415	2172	TRUE	TRUE	28.108	28.6583	-0.5503	0.0113	NA	NA	7.5876	7.1117	0.461	0.00651	7.141	7.3501	-0.2073	0.521	FALSE	FALSE	FALSE
ENSMUST00000170525	ENSMUSG00000091402	BC048943	protein_coding	chr12:113217534-113218962	1429	chr12:113217534-113218962	761	591	FALSE	NA	NA	NA	NA	NA	NA	NA	0.394	0.716	-0.102	NA	0.7588	1.8963	-0.2759	0.867	FALSE	FALSE	FALSE
ENSMUST00000170521	ENSMUSG00000090487	Gm2888	protein_coding	chr14:3030002-3038762	8761	chr14:3030002-3038762	1758	801	FALSE	NA	NA	NA	NA	NA	NA	NA	3.3751	3.9898	-0.6503	0.213	0.3201	0.3201	NA	NA	FALSE	FALSE	FALSE
ENSMUST00000170518	ENSMUSG00000090290	Gm17296	protein_coding	chr8:128950552-128998965	48414	chr8:128950552-128998965	5060	4737	FALSE	TRUE	25.0877	23.8896	1.1981	0.00315	NA	NA	7.0408	6.1796	0.8726	6.41e-06	5.9115	4.721	1.1227	1.14e-05	FALSE	FALSE	TRUE
ENSMUST00000170516	ENSMUSG00000024952	Rps6ka4	protein_coding	chr19:6903575-6915115	11541	chr19:6903575-6915115	3129	2319	FALSE	NA	NA	NA	NA	NA	NA	NA	7.5922	6.075	1.5105	8.9e-23	5.5324	4.825	0.7082	0.0411	FALSE	FALSE	FALSE
ENSMUST00000170514	ENSMUSG00000090991	Gm6647	pseudogene	chr5:13768662-13771887	3226	chr5:13768662-13771887	641	641	FALSE	NA	NA	NA	NA	NA	NA	NA	0.6416	0.9403	-0.102	NA	0.6416	0.7659	0.1265	0.936	FALSE	FALSE	FALSE
ENSMUST00000170513	ENSMUSG00000004296	Il12b	protein_coding	chr11:44213565-44227535	13971	chr11:44213565-44227512	1944	1005	FALSE	NA	NA	NA	NA	NA	NA	NA	-0.959	-0.443	-0.2316	NA	-0.0072	-0.0072	NA	NA	FALSE	FALSE	FALSE
ENSMUST00000170511	ENSMUSG00000090486	BC035947	protein_coding	chr1:78494381-78508538	14158	chr1:78494381-78508538	2088	2085	FALSE	NA	NA	NA	NA	NA	NA	NA	-0.2966	0.8409	-1.0389	0.296	-1.06	-0.7732	0.0534	0.975	FALSE	FALSE	FALSE
ENSMUST00000170510	ENSMUSG00000090522	Gm5919	protein_coding	chr9:83775821-83779657	3837	chr9:83775821-83779657	3837	486	FALSE	NA	NA	NA	NA	NA	NA	NA	-0.0486	0.3645	-0.3912	0.689	1.041	1.041	NA	NA	FALSE	FALSE	FALSE
ENSMUST00000170504	ENSMUSG00000091983	Olfr457	protein_coding	chr6:42421161-42422199	1039	chr6:42421161-42422199	1039	939	FALSE	NA	NA	NA	NA	NA	NA	NA	-0.0552	-0.0552	NA	NA	0.0908	0.0908	NA	NA	FALSE	FALSE	FALSE
ENSMUST00000170503	ENSMUSG00000090769	Gm2824	lincRNA	chr15:24911375-24957113	45739	chr15:24911375-24957113	3522	3522	FALSE	NA	NA	NA	NA	NA	NA	NA	-0.7738	2.3487	-2.7724	0.000123	-1.2508	-0.8455	-0.0579	0.983	FALSE	FALSE	FALSE
ENSMUST00000170501	ENSMUSG00000058807	Olfr331	protein_coding	chr11:58315007-58323593	8587	chr11:58315007-58323593	1094	972	FALSE	NA	NA	NA	NA	NA	NA	NA	-0.1296	0.169	-0.102	NA	0.6066	0.041	0.2427	0.79	FALSE	FALSE	FALSE
ENSMUST00000170499	ENSMUSG00000069070	Gm10257	protein_coding	chr13:101715851-101716875	1025	chr13:101715851-101716875	1025	408	FALSE	NA	NA	NA	NA	NA	NA	NA	11.8464	12.8972	-1.0609	1.4e-08	1.2934	1.2934	NA	NA	FALSE	FALSE	FALSE
ENSMUST00000170498	ENSMUSG00000029371	Cxcl5	protein_coding	chr5:91188325-91190651	2327	chr5:91188412-91190650	1514	396	FALSE	NA	NA	NA	NA	NA	NA	NA	-0.5984	-0.2997	-0.102	NA	1.3364	1.3364	NA	NA	FALSE	FALSE	FALSE
ENSMUST00000170493	ENSMUSG00000020327	Fgf22	protein_coding	chr10:79217821-79219760	1940	chr10:79217821-79219760	563	378	FALSE	NA	NA	NA	NA	NA	NA	NA	2.5248	2.4329	0.0875	0.939	1.9691	2.8734	-0.2948	0.897	FALSE	FALSE	FALSE
ENSMUST00000170489	ENSMUSG00000032097	Ddx6	protein_coding	chr9:44412975-44448814	35840	chr9:44412975-44448814	6065	1449	TRUE	TRUE	31.5148	32.0539	-0.5391	0.0103	0.01	0.112098	9.6391	9.5102	0.1279	0.361	9.7735	10.0066	-0.2284	0.271	FALSE	FALSE	FALSE
ENSMUST00000170486	ENSMUSG00000090898	Gm7732	protein_coding	chr17:21266315-21267841	1527	chr17:21266315-21267841	1527	1524	FALSE	NA	NA	NA	NA	NA	NA	NA	0.0122	0.854	-0.6872	0.506	-0.6079	-0.6079	NA	NA	FALSE	FALSE	FALSE
ENSMUST00000170485	ENSMUSG00000044220	Nkx2-3	protein_coding	chr19:43686815-43690381	3567	chr19:43686815-43690381	2109	1347	FALSE	NA	NA	NA	NA	NA	NA	NA	-1.0766	3.3998	-4.1847	8.41e-08	0.1358	2.3058	-1.0065	0.265	FALSE	FALSE	FALSE
ENSMUST00000170469	ENSMUSG00000090547	Gm8265	protein_coding	chr14:5380588-5383335	2748	chr14:5380588-5383335	475	475	FALSE	NA	NA	NA	NA	NA	NA	NA	1.7789	2.2049	-0.0084	0.994	1.074	1.074	NA	NA	FALSE	FALSE	FALSE
ENSMUST00000170464	ENSMUSG00000022707	Gbe1	protein_coding	chr16:70314194-70569961	255768	chr16:70314308-70569935	2840	318	FALSE	TRUE	27.2168	27.4056	-0.1887	0.242	NA	NA	7.0737	6.884	0.1809	0.363	4.9892	6.4316	-1.1264	0.0817	FALSE	FALSE	FALSE
ENSMUST00000170463	ENSMUSG00000090365	Gm17070	pseudogene	chr14:45424376-45425159	784	chr14:45424376-45425159	784	784	FALSE	NA	NA	NA	NA	NA	NA	NA	0.3511	0.3511	NA	NA	0.3511	0.3511	NA	NA	FALSE	FALSE	FALSE
ENSMUST00000170458	ENSMUSG00000066306	Numa1	protein_coding	chr7:109082688-109163473	80786	chr7:109118357-109163472	7194	3270	FALSE	TRUE	31.3957	31.9425	-0.5468	0.0153	NA	NA	9.1235	8.6732	0.4497	0.0014	8.7675	8.6395	0.1272	0.703	FALSE	FALSE	FALSE
ENSMUST00000170449	ENSMUSG00000090671	Gm5067	pseudogene	chr5:26333567-26334575	1009	chr5:26333567-26334575	1009	1009	FALSE	NA	NA	NA	NA	NA	NA	NA	1.1311	3.9468	-2.4191	0.00157	3.4802	3.7695	-0.155	0.941	FALSE	FALSE	FALSE
ENSMUST00000170448	ENSMUSG00000027568	Ntsr1	protein_coding	chr2:180234681-180279685	45005	chr2:180234932-180278924	2594	1272	FALSE	NA	NA	NA	NA	NA	NA	NA	-0.644	0.4072	-0.8794	0.384	2.669	3.5346	-0.6493	0.539	FALSE	FALSE	FALSE
ENSMUST00000170447	ENSMUSG00000090549	Rpl28-ps4	protein_coding	chr6:117163674-117164066	393	chr6:117163674-117164066	393	393	FALSE	NA	NA	NA	NA	NA	NA	NA	1.3474	1.3474	NA	NA	4.3564	4.791	-0.3204	0.892	FALSE	FALSE	FALSE
ENSMUST00000170446	ENSMUSG00000091841	4930519A11Rik	lincRNA	chr12:12909526-12914057	4532	chr12:12909526-12914057	1396	1396	FALSE	NA	NA	NA	NA	NA	NA	NA	-0.1944	0.9834	-0.916	0.353	-0.4813	-0.4813	NA	NA	FALSE	FALSE	FALSE
ENSMUST00000170441	ENSMUSG00000090623	Cfhr3	protein_coding	chr1:141471762-141524888	53127	chr1:141471762-141524888	971	411	FALSE	NA	NA	NA	NA	NA	NA	NA	0.0425	1.1734	-0.7581	NA	1.2828	1.2828	NA	NA	FALSE	FALSE	FALSE
ENSMUST00000170435	ENSMUSG00000091192	Gm17071	antisense	chr2:27044902-27090230	45329	chr2:27044902-27090230	265	265	FALSE	NA	NA	NA	NA	NA	NA	NA	1.9159	1.9159	NA	NA	2.7315	1.9159	0.4315	0.601	FALSE	FALSE	FALSE
ENSMUST00000170434	ENSMUSG00000090938	Gm6905	protein_coding	chr7:130153626-130154138	513	chr7:130153626-130154138	513	513	FALSE	NA	NA	NA	NA	NA	NA	NA	0.963	1.8029	-0.4629	NA	3.0091	3.0807	-0.02	0.993	FALSE	FALSE	FALSE
ENSMUST00000170433	ENSMUSG00000059142	Zfp945	protein_coding	chr17:22983664-23004101	20438	chr17:22988007-23004071	844	483	FALSE	NA	NA	NA	NA	NA	NA	NA	6.4854	8.6738	-2.012	1.85e-09	5.418	4.7481	0.7093	0.384	FALSE	FALSE	FALSE
ENSMUST00000170432	ENSMUSG00000040495	Chrm4	protein_coding	chr2:91762346-91769986	7641	chr2:91762346-91769986	2768	1437	FALSE	NA	NA	NA	NA	NA	NA	NA	3.8077	3.3847	0.394	0.357	3.2646	3.446	-0.1464	0.94	FALSE	FALSE	FALSE
ENSMUST00000170430	ENSMUSG00000030660	Pik3c2a	protein_coding	chr7:123480790-123586972	106183	chr7:123480790-123586972	8042	5058	FALSE	TRUE	27.3615	26.7636	0.5979	0.0427	NA	NA	9.2558	9.2187	0.073	0.795	6.6929	6.3065	0.3799	0.0641	FALSE	FALSE	FALSE
ENSMUST00000170428	ENSMUSG00000070906	Ifna11	protein_coding	chr4:88465823-88466469	647	chr4:88465823-88466469	647	570	FALSE	NA	NA	NA	NA	NA	NA	NA	0.9501	1.3852	-0.3969	NA	0.811	0.811	NA	NA	FALSE	FALSE	FALSE
ENSMUST00000170427	ENSMUSG00000091429	Gm17093	protein_coding	chr14:45137947-45143115	5169	chr14:45137947-45143115	1404	641	FALSE	NA	NA	NA	NA	NA	NA	NA	-0.4895	0.4591	-0.6082	NA	0.6416	0.6416	NA	NA	FALSE	FALSE	FALSE
ENSMUST00000170424	ENSMUSG00000090851	Vmn2r98	protein_coding	chr17:19190457-19218275	27819	chr17:19190457-19218275	2574	2571	FALSE	NA	NA	NA	NA	NA	NA	NA	-1.364	-1.0421	-0.102	NA	-1.3623	-1.3623	NA	NA	FALSE	FALSE	FALSE
ENSMUST00000170419	ENSMUSG00000091624	Vmn2r9	protein_coding	chr5:109271966-109281529	9564	chr5:109271966-109281529	2547	2544	FALSE	NA	NA	NA	NA	NA	NA	NA	-1.3488	-0.5088	-0.4631	NA	-1.3471	-1.0602	0.0534	0.975	FALSE	FALSE	FALSE
ENSMUST00000170417	ENSMUSG00000019027	Dnahc1	protein_coding	chr14:32073561-32137082	63522	chr14:32073561-32137082	12860	4281	FALSE	NA	NA	NA	NA	NA	NA	NA	2.2151	2.9381	-0.7193	0.019	-0.9409	-0.0908	-0.3921	0.844	FALSE	FALSE	FALSE
ENSMUST00000170414	ENSMUSG00000090597	Gm17121	pseudogene	chr14:8397773-8398619	847	chr14:8397773-8398619	847	847	FALSE	NA	NA	NA	NA	NA	NA	NA	0.8625	1.7606	-0.845	0.404	0.2396	0.2396	NA	NA	FALSE	FALSE	FALSE
ENSMUST00000170412	ENSMUSG00000091797	Vmn2r53	protein_coding	chr7:13166819-13191893	25075	chr7:13166819-13191893	2421	2418	FALSE	NA	NA	NA	NA	NA	NA	NA	-0.9537	-0.6248	-0.2722	NA	-1.2738	-1.1103	0.1124	0.936	FALSE	FALSE	FALSE
ENSMUST00000170411	ENSMUSG00000070334	Krtap31-1	protein_coding	chr11:99769234-99770204	971	chr11:99769287-99769760	447	447	FALSE	NA	NA	NA	NA	NA	NA	NA	1.1617	1.1617	NA	NA	1.1617	1.1617	NA	NA	FALSE	FALSE	FALSE
ENSMUST00000170410	ENSMUSG00000091810	Gm17442	lincRNA	chr10:42481402-42483441	2040	chr10:42481402-42483441	1489	1489	FALSE	NA	NA	NA	NA	NA	NA	NA	-0.5743	0.3592	-0.5787	NA	2.2757	1.8877	0.2936	0.928	FALSE	FALSE	FALSE
ENSMUST00000170405	ENSMUSG00000090801	Gm4862	protein_coding	chr3:138791298-138791735	438	chr3:138791298-138791735	438	438	FALSE	NA	NA	NA	NA	NA	NA	NA	1.191	1.191	NA	NA	1.191	1.191	NA	NA	FALSE	FALSE	FALSE
ENSMUST00000170403	ENSMUSG00000090772	Gm2930	pseudogene	chr14:42616416-42618819	2404	chr14:42616416-42618819	474	474	FALSE	NA	NA	NA	NA	NA	NA	NA	1.077	2.2145	-0.7737	NA	1.077	1.077	NA	NA	FALSE	FALSE	FALSE
ENSMUST00000170402	ENSMUSG00000091651	Vmn2r36	protein_coding	chr7:7829362-7855173	25812	chr7:7829362-7855173	2561	2556	FALSE	NA	NA	NA	NA	NA	NA	NA	-1.0698	-0.2726	-0.6514	NA	-1.3539	-1.3539	NA	NA	FALSE	FALSE	FALSE
ENSMUST00000170398	ENSMUSG00000028191	Bcl10	protein_coding	chr3:145587322-145597247	9926	chr3:145587322-145597246	1778	834	FALSE	TRUE	25.1994	25.3623	-0.1629	0.322	NA	NA	9.0437	8.3917	0.6532	2.87e-06	7.2176	6.8605	0.3337	0.435	FALSE	FALSE	FALSE
ENSMUST00000170397	ENSMUSG00000032327	Stra6	protein_coding	chr9:57911595-58001803	90209	chr9:57981882-58001803	3077	2010	FALSE	TRUE	25.6387	22.2404	3.3984	0.000842	NA	NA	7.7478	5.815	1.9071	6.41e-27	7.6187	6.1701	1.364	3.17e-08	TRUE	FALSE	FALSE
ENSMUST00000170390	ENSMUSG00000091191	Gm17334	protein_coding	chr11:53585783-53586689	907	chr11:53585783-53586689	907	378	FALSE	NA	NA	NA	NA	NA	NA	NA	0.1408	0.4628	-0.102	NA	1.4035	1.5279	0.1265	0.936	FALSE	FALSE	FALSE
ENSMUST00000170383	ENSMUSG00000090904	Gm17248	lincRNA	chr7:28712743-28716022	3280	chr7:28712743-28716022	2599	2599	FALSE	NA	NA	NA	NA	NA	NA	NA	0.0971	1.1023	-0.9134	0.325	-0.7834	-0.9133	0.0922	0.961	FALSE	FALSE	FALSE
ENSMUST00000170382	ENSMUSG00000091625	Lsm5	protein_coding	chr6:56651057-56654686	3630	chr6:56651057-56654686	494	273	TRUE	TRUE	28.406	28.4933	-0.0873	0.6	NA	NA	10.9131	10.7592	0.0961	0.772	8.078	7.856	0.2067	0.819	FALSE	FALSE	FALSE
ENSMUST00000170379	ENSMUSG00000057580	Gm10012	pseudogene	chr17:26038801-26039172	372	chr17:26038801-26039172	372	372	FALSE	NA	NA	NA	NA	NA	NA	NA	6.3882	6.3804	-0.1286	0.836	7.8465	7.9919	-0.0794	0.944	FALSE	FALSE	FALSE
ENSMUST00000170377	ENSMUSG00000028057	Rit1	protein_coding	chr3:88520760-88534971	14212	chr3:88520816-88534963	2573	270	FALSE	NA	NA	NA	NA	NA	NA	NA	8.5399	8.3979	0.1438	0.422	9.4294	9.0599	0.3729	0.259	FALSE	FALSE	FALSE
ENSMUST00000170373	ENSMUSG00000024759	Atl3	protein_coding	chr19:7568530-7613098	44569	chr19:7568530-7613098	6474	1608	FALSE	TRUE	28.1231	28.0413	0.0819	0.679	NA	NA	7.2202	6.7842	0.433	0.00191	8.2464	7.5256	0.6904	0.000558	FALSE	FALSE	FALSE
ENSMUST00000170365	ENSMUSG00000032477	Cdc25a	protein_coding	chr9:109778083-109796392	18310	chr9:109778494-109795283	2099	1536	FALSE	NA	NA	NA	NA	NA	NA	NA	8.7008	7.9081	0.7788	1.47e-06	8.4033	8.3857	0.011	0.991	FALSE	FALSE	FALSE
ENSMUST00000170357	ENSMUSG00000091940	Vmn1r-ps70	pseudogene	chr7:23137382-23139474	2093	chr7:23137382-23139474	2093	2093	FALSE	NA	NA	NA	NA	NA	NA	NA	-1.0656	0.5	-1.2289	0.187	-1.0656	-1.0656	NA	NA	FALSE	FALSE	FALSE
ENSMUST00000170350	ENSMUSG00000012535	Tnpo3	protein_coding	chr6:29490827-29559887	69061	chr6:29491571-29559811	3590	126	TRUE	TRUE	29.8231	30.5197	-0.6966	0.00966	NA	NA	9.9047	9.6795	0.2133	0.228	8.1744	8.1839	0.0176	0.993	FALSE	FALSE	FALSE
ENSMUST00000170349	ENSMUSG00000091080	Prr23a	protein_coding	chr9:98743006-98744064	1059	chr9:98743006-98744064	1059	774	FALSE	NA	NA	NA	NA	NA	NA	NA	0.3609	0.2392	0.0347	NA	1.7756	2.1645	-0.0375	0.991	FALSE	FALSE	FALSE
ENSMUST00000170346	ENSMUSG00000042079	Hnrnpf	protein_coding	chr6:117850358-117875639	25282	chr6:117856800-117875639	2531	1245	TRUE	TRUE	32.1552	33.3163	-1.1611	0.000778	-0.47	0.051105	12.5244	11.9185	0.599	3.21e-05	8.4568	8.4644	-0.0328	0.975	FALSE	FALSE	FALSE
ENSMUST00000170341	ENSMUSG00000091059	Vmn2r14	protein_coding	chr5:109644521-109653641	9121	chr5:109644521-109653641	2547	2544	FALSE	NA	NA	NA	NA	NA	NA	NA	-1.3488	-0.0738	-0.8966	0.31	-1.3471	-1.3471	NA	NA	FALSE	FALSE	FALSE
ENSMUST00000170338	ENSMUSG00000084050	Gm14439	pseudogene	chr2:174887934-174888380	447	chr2:174887934-174888380	447	447	FALSE	NA	NA	NA	NA	NA	NA	NA	1.4485	1.4836	0.029	NA	1.1617	1.1617	NA	NA	FALSE	FALSE	FALSE
ENSMUST00000170335	ENSMUSG00000091957	Gm8841	protein_coding	chr8:108109177-108110127	951	chr8:108109177-108110127	951	879	FALSE	NA	NA	NA	NA	NA	NA	NA	11.8048	11.1913	0.6268	0.00372	0.7517	0.1861	0.2427	0.79	FALSE	FALSE	FALSE
ENSMUST00000170333	ENSMUSG00000051678	Pcdhb6	protein_coding	chr18:37493682-37497087	3406	chr18:37494069-37497087	3019	627	FALSE	NA	NA	NA	NA	NA	NA	NA	3.749	6.4149	-2.5745	1.6e-11	6.198	7.598	-1.2985	9.63e-05	FALSE	FALSE	FALSE
ENSMUST00000170330	ENSMUSG00000091759	Gm17433	lincRNA	chr11:119012965-119018308	5344	chr11:119012965-119018308	3683	3683	FALSE	NA	NA	NA	NA	NA	NA	NA	-1.8809	0.441	-1.9766	0.0332	-1.8809	-1.5024	0.011	0.993	FALSE	FALSE	FALSE
ENSMUST00000170326	ENSMUSG00000091222	Gm17723	protein_coding	chr12:114131774-114133577	1804	chr12:114131774-114133577	69	69	FALSE	NA	NA	NA	NA	NA	NA	NA	3.8573	3.8573	NA	NA	3.8573	3.8573	NA	NA	FALSE	FALSE	FALSE
ENSMUST00000170323	ENSMUSG00000022542	Sept12	protein_coding	chr16:4987417-4997882	10466	chr16:4987417-4997882	1227	834	FALSE	NA	NA	NA	NA	NA	NA	NA	-0.2951	0.1799	-0.2316	NA	0.8564	0.5953	0.2008	0.932	FALSE	FALSE	FALSE
ENSMUST00000170322	ENSMUSG00000092111	Vmn2r113	protein_coding	chr17:23080151-23095781	15631	chr17:23080151-23095781	2571	2568	FALSE	NA	NA	NA	NA	NA	NA	NA	-0.8463	0.4201	-0.9194	0.361	-1.3606	-1.3606	NA	NA	FALSE	FALSE	FALSE
ENSMUST00000170317	ENSMUSG00000091037	Gm17661	pseudogene	chr2:90757800-90758071	272	chr2:90757800-90758071	270	270	FALSE	NA	NA	NA	NA	NA	NA	NA	2.1758	2.2109	0.029	NA	3.6288	3.3795	0.2567	0.936	FALSE	FALSE	FALSE
ENSMUST00000170315	ENSMUSG00000030528	Blm	protein_coding	chr7:87599879-87680005	80127	chr7:87599879-87679884	4869	4257	FALSE	TRUE	24.6755	26.0005	-1.325	0.26	NA	NA	8.1803	7.7293	0.4537	0.00795	6.2615	6.5973	-0.3347	0.253	FALSE	FALSE	FALSE
ENSMUST00000170312	ENSMUSG00000091181	Gm17647	protein_coding	chr2:120308157-120308472	316	chr2:120308157-120308472	36	36	FALSE	NA	NA	NA	NA	NA	NA	NA	4.7959	4.7959	NA	NA	4.7959	4.7959	NA	NA	FALSE	FALSE	FALSE
ENSMUST00000170306	ENSMUSG00000091427	Gm17508	lincRNA	chr9:30888202-30890060	1859	chr9:30888202-30890060	681	681	FALSE	NA	NA	NA	NA	NA	NA	NA	0.5543	1.3534	-0.4269	NA	0.5543	0.5543	NA	NA	FALSE	FALSE	FALSE
ENSMUST00000170305	ENSMUSG00000091299	Snhg7	lincRNA	chr2:26492697-26495764	3068	chr2:26492697-26495764	741	741	FALSE	NA	NA	NA	NA	NA	NA	NA	7.5759	8.3661	-0.7939	0.000996	4.2894	4.5106	-0.157	0.938	FALSE	FALSE	FALSE
ENSMUST00000170304	ENSMUSG00000006241	Ccdc159	protein_coding	chr9:21731915-21740316	8402	chr9:21731915-21740316	1545	1233	FALSE	NA	NA	NA	NA	NA	NA	NA	4.4168	5.0443	-0.6216	0.108	3.9994	4.0846	-0.0423	0.987	FALSE	FALSE	FALSE
ENSMUST00000170303	ENSMUSG00000091228	Gm20390	protein_coding	chr11:93811133-93829607	18475	chr11:93811133-93829607	991	801	FALSE	TRUE	33.7196	33.7175	0.0021	0.993	NA	NA	0.013	0.013	NA	NA	1.8906	1.7796	0.3264	0.9	FALSE	FALSE	FALSE
ENSMUST00000170295	ENSMUSG00000046337	Fam178b	protein_coding	chr1:36619539-36740028	120490	chr1:36619539-36740028	2284	1569	FALSE	NA	NA	NA	NA	NA	NA	NA	0.8615	1.5782	-0.602	0.511	2.6547	3.0237	-0.3655	0.848	FALSE	FALSE	FALSE
ENSMUST00000170290	ENSMUSG00000091616	Vmn1r169	protein_coding	chr7:24362204-24363118	915	chr7:24362204-24363118	915	912	FALSE	NA	NA	NA	NA	NA	NA	NA	0.1282	0.6442	-0.2316	NA	0.1329	0.1329	NA	NA	FALSE	FALSE	FALSE
ENSMUST00000170286	ENSMUSG00000091558	Gm17227	protein_coding	chr19:7372148-7379018	6871	chr19:7372148-7379018	1016	153	FALSE	NA	NA	NA	NA	NA	NA	NA	-0.0229	0.7341	-0.454	NA	2.7084	2.7084	NA	NA	FALSE	FALSE	FALSE
ENSMUST00000170279	ENSMUSG00000059150	Rpl26-ps4	protein_coding	chr16:17711761-17712198	438	chr16:17711761-17712198	438	435	FALSE	NA	NA	NA	NA	NA	NA	NA	1.191	1.8418	-0.2507	NA	1.8332	1.4996	0.2277	0.904	FALSE	FALSE	FALSE
ENSMUST00000170276	ENSMUSG00000039198	Ptchd3	protein_coding	chr11:121691532-121705205	13674	chr11:121691532-121705205	1471	1383	FALSE	NA	NA	NA	NA	NA	NA	NA	-0.5568	-0.2581	-0.102	NA	-0.4678	0.1363	-0.0183	0.991	FALSE	FALSE	FALSE
ENSMUST00000170275	ENSMUSG00000071164	Defa25	protein_coding	chr8:22224121-22224964	844	chr8:22224121-22224964	275	177	FALSE	NA	NA	NA	NA	NA	NA	NA	1.8625	1.8625	NA	NA	2.4982	2.4982	NA	NA	FALSE	FALSE	FALSE
ENSMUST00000170274	ENSMUSG00000059205	Olfr1130	protein_coding	chr2:87446369-87448491	2123	chr2:87446369-87448491	1125	942	FALSE	NA	NA	NA	NA	NA	NA	NA	-0.1699	0.152	-0.102	NA	0.0862	0.0862	NA	NA	FALSE	FALSE	FALSE
ENSMUST00000170267	ENSMUSG00000091893	Taar8c	protein_coding	chr10:23820649-23821757	1109	chr10:23820649-23821757	1109	1032	FALSE	NA	NA	NA	NA	NA	NA	NA	-0.1493	-0.1493	NA	NA	-0.0454	-0.0454	NA	NA	FALSE	FALSE	FALSE
ENSMUST00000170265	ENSMUSG00000019990	Pde7b	protein_coding	chr10:20117810-20444884	327075	chr10:20120224-20444502	1380	1377	FALSE	NA	NA	NA	NA	NA	NA	NA	0.7863	0.7802	-0.3193	0.772	7.002	3.3251	3.5689	5.07e-38	FALSE	FALSE	FALSE
ENSMUST00000170262	ENSMUSG00000092169	B930082K07Rik	lincRNA	chr9:60535526-60538204	2679	chr9:60535526-60538204	2478	2478	FALSE	NA	NA	NA	NA	NA	NA	NA	-0.3984	0.1607	-0.5168	0.626	-0.6769	0.4133	-0.4343	0.788	FALSE	FALSE	FALSE
ENSMUST00000170260	ENSMUSG00000091602	Gm8879	protein_coding	chr5:11127634-11132487	4854	chr5:11127634-11132487	1125	569	FALSE	NA	NA	NA	NA	NA	NA	NA	-0.1699	2.3711	-2.2148	0.0156	0.8135	0.8135	NA	NA	FALSE	FALSE	FALSE
ENSMUST00000170257	ENSMUSG00000092162	Vmn2r86	protein_coding	chr10:129882763-129892950	10188	chr10:129882763-129892950	3039	2544	FALSE	NA	NA	NA	NA	NA	NA	NA	-1.16	0.4214	-1.3315	0.172	-0.7526	-0.3616	-0.0507	0.987	FALSE	FALSE	FALSE
ENSMUST00000170256	ENSMUSG00000039963	Ccdc40	protein_coding	chr11:119089886-119126550	36665	chr11:119089886-119126526	4851	3588	FALSE	NA	NA	NA	NA	NA	NA	NA	2.6857	5.1647	-2.3614	1.96e-14	3.9902	4.7808	-0.7534	0.0334	FALSE	FALSE	FALSE
ENSMUST00000170250	ENSMUSG00000035232	Pdk3	protein_coding	chrX:91009946-91077540	67595	chrX:91010357-91077457	1618	1242	FALSE	TRUE	27.4071	28.5861	-1.179	0.00301	NA	NA	8.1875	7.4328	0.7482	1.57e-06	7.1039	6.7586	0.3219	0.474	FALSE	FALSE	FALSE
ENSMUST00000170249	ENSMUSG00000091296	Gm4181	protein_coding	chr14:52249948-52255341	5394	chr14:52249948-52255341	898	552	FALSE	NA	NA	NA	NA	NA	NA	NA	0.4421	2.9605	-2.2588	0.0121	1.4895	1.0838	0.2071	0.91	FALSE	FALSE	FALSE
ENSMUST00000170243	ENSMUSG00000000420	Galnt1	protein_coding	chr18:24363845-24445319	81475	chr18:24364268-24445311	4108	1677	FALSE	TRUE	27.2712	27.1642	0.107	0.451	NA	NA	10.2408	9.478	0.7609	3.38e-06	9.2326	8.4042	0.8153	8.47e-07	FALSE	FALSE	FALSE
ENSMUST00000170240	ENSMUSG00000020250	Txnrd1	protein_coding	chr10:82296696-82360469	63774	chr10:82296696-82360469	3634	1833	FALSE	TRUE	31.3897	30.85	0.5397	0.02	NA	0.0531684	10.2174	9.7062	0.5086	4.91e-05	9.7651	9.6906	0.0626	0.936	FALSE	FALSE	FALSE
ENSMUST00000170239	ENSMUSG00000002500	Rpl3l	protein_coding	chr17:24864774-24873094	8321	chr17:24864774-24873094	1372	1221	TRUE	NA	NA	NA	NA	NA	NA	NA	0.4923	1.2792	-0.583	0.578	-0.2881	1.469	-0.5895	0.556	FALSE	FALSE	FALSE
ENSMUST00000170232	ENSMUSG00000090513	Gm9140	protein_coding	chr7:33119217-33120401	1185	chr7:33119217-33120401	282	279	FALSE	NA	NA	NA	NA	NA	NA	NA	1.8262	2.1482	-0.102	NA	1.8417	1.8417	NA	NA	FALSE	FALSE	FALSE
ENSMUST00000170228	ENSMUSG00000067626	Gm17245	lincRNA	chr8:108761803-108949628	187826	chr8:108761803-108949628	6243	6243	FALSE	NA	NA	NA	NA	NA	NA	NA	-2.6422	-0.4564	-1.85	0.0474	-2.01	-1.7011	-0.031	0.991	FALSE	FALSE	FALSE
ENSMUST00000170227	ENSMUSG00000091867	Cyp2a22	protein_coding	chr7:27716650-27724405	7756	chr7:27716650-27724405	2226	1476	FALSE	NA	NA	NA	NA	NA	NA	NA	-1.1545	-0.2059	-0.6082	NA	-0.5617	-0.2514	0.0379	0.983	FALSE	FALSE	FALSE
ENSMUST00000170224	ENSMUSG00000091049	Gm1979	protein_coding	chr5:26324591-26331338	6748	chr5:26324591-26331135	2793	669	FALSE	NA	NA	NA	NA	NA	NA	NA	0.0139	1.0691	-1.1758	0.211	0.5799	0.5799	NA	NA	FALSE	FALSE	FALSE
ENSMUST00000170223	ENSMUSG00000022220	Adcy4	protein_coding	chr14:56387895-56402879	14985	chr14:56387895-56402879	3500	3231	FALSE	NA	NA	NA	NA	NA	NA	NA	0.0841	-0.0718	-0.0236	0.982	1.7343	-0.0458	1.282	0.104	FALSE	FALSE	FALSE
ENSMUST00000170221	ENSMUSG00000091135	Gm17209	pseudogene	chr15:79086004-79086522	519	chr15:79086004-79086522	519	519	FALSE	NA	NA	NA	NA	NA	NA	NA	0.9462	0.9462	NA	NA	0.9462	0.9462	NA	NA	FALSE	FALSE	FALSE
ENSMUST00000170220	ENSMUSG00000091106	Gm17625	lincRNA	chr16:17255053-17260419	5367	chr16:17255053-17260419	3199	3199	FALSE	NA	NA	NA	NA	NA	NA	NA	-1.6776	-0.744	-0.5786	NA	0.3545	1.9253	-0.7417	0.486	FALSE	FALSE	FALSE
ENSMUST00000170217	ENSMUSG00000026245	Farsb	protein_coding	chr1:78414533-78485434	70902	chr1:78414533-78485434	2053	1767	TRUE	TRUE	31.4506	31.5994	-0.1488	0.276	NA	NA	10.5538	10.4425	0.096	0.647	8.7678	9.1201	-0.3465	0.0531	FALSE	FALSE	FALSE
ENSMUST00000170216	ENSMUSG00000017057	Il13ra1	protein_coding	chrX:33652105-33711254	59150	chrX:33652158-33711254	3660	1197	FALSE	NA	NA	NA	NA	NA	NA	NA	5.2997	4.8922	0.3962	0.231	5.0473	4.5699	0.4623	0.52	FALSE	FALSE	FALSE
ENSMUST00000170210	ENSMUSG00000090647	2310010G23Rik	lincRNA	chrX:34354766-34357180	2415	chrX:34354766-34357180	1020	1020	FALSE	NA	NA	NA	NA	NA	NA	NA	4.8074	5.681	-0.8451	0.0302	2.0315	3.3977	-0.3249	0.903	FALSE	FALSE	FALSE
ENSMUST00000170207	ENSMUSG00000091563	Gm8108	protein_coding	chr14:4137690-4235823	98134	chr14:4213565-4235823	1961	648	FALSE	NA	NA	NA	NA	NA	NA	NA	5.3214	7.0757	-1.7506	5.49e-18	0.6259	0.6259	NA	NA	FALSE	FALSE	FALSE
ENSMUST00000170206	ENSMUSG00000092014	Gm4468	pseudogene	chr15:99640720-99641013	294	chr15:99640720-99641013	294	294	FALSE	NA	NA	NA	NA	NA	NA	NA	3.5146	2.936	0.2329	0.835	4.7091	3.784	0.7049	0.544	FALSE	FALSE	FALSE
ENSMUST00000170205	ENSMUSG00000092116	Gm10320	protein_coding	chr13:99259303-99261956	2654	chr13:99259303-99261956	527	339	FALSE	TRUE	28.6936	29.2851	-0.5915	0.219	NA	NA	1.3992	0.9241	0.287	NA	1.5606	1.5606	NA	NA	FALSE	FALSE	FALSE
ENSMUST00000170197	ENSMUSG00000084323	Gm14438	pseudogene	chr2:175096030-175096717	688	chr2:175096030-175096717	688	688	FALSE	NA	NA	NA	NA	NA	NA	NA	7.665	6.8898	0.7521	0.0114	0.5395	0.5395	NA	NA	FALSE	FALSE	FALSE
ENSMUST00000170194	ENSMUSG00000090569	Gm17466	lincRNA	chr8:112789148-112791362	2215	chr8:112789148-112791362	1282	1282	FALSE	NA	NA	NA	NA	NA	NA	NA	-0.3584	-0.0365	-0.102	NA	-0.3584	-0.3584	NA	NA	FALSE	FALSE	FALSE
ENSMUST00000170187	ENSMUSG00000049739	Zfp646	protein_coding	chr7:135020310-135029510	9201	chr7:135021492-135029509	4509	3309	FALSE	NA	NA	NA	NA	NA	NA	NA	7.5464	7.2789	0.2638	0.133	5.1276	5.7979	-0.6346	0.0298	FALSE	FALSE	FALSE
ENSMUST00000170185	ENSMUSG00000083855	Olfr1175-ps	pseudogene	chr2:88162898-88163842	945	chr2:88162898-88163842	945	945	FALSE	NA	NA	NA	NA	NA	NA	NA	0.0816	0.0816	NA	NA	0.6762	0.7865	0.0185	0.993	FALSE	FALSE	FALSE
ENSMUST00000170180	ENSMUSG00000078201	Tmem203	protein_coding	chr2:25110959-25111872	914	chr2:25111025-25111790	764	468	FALSE	NA	NA	NA	NA	NA	NA	NA	6.9403	6.9144	0.0272	0.935	8.9933	8.6795	0.3143	0.284	FALSE	FALSE	FALSE
ENSMUST00000170175	ENSMUSG00000047098	Rnf31	protein_coding	chr14:56210545-56222530	11986	chr14:56210545-56222509	3461	3195	FALSE	TRUE	26.3014	25.8367	0.4647	0.0623	NA	NA	6.4664	5.9773	0.4931	0.0447	6.2466	6.22	0.0318	0.975	FALSE	FALSE	FALSE
ENSMUST00000170174	ENSMUSG00000090690	Gm8020	protein_coding	chr14:43075691-43081156	5466	chr14:43075691-43081156	1406	686	FALSE	NA	NA	NA	NA	NA	NA	NA	0.7594	3.0946	-2.2333	0.00443	0.5437	0.5437	NA	NA	FALSE	FALSE	FALSE
ENSMUST00000170173	ENSMUSG00000091016	Gm2878	pseudogene	chr14:42286905-42289206	2302	chr14:42286905-42289206	486	486	FALSE	NA	NA	NA	NA	NA	NA	NA	1.6639	3.2889	-1.4179	0.138	1.041	1.041	NA	NA	FALSE	FALSE	FALSE
ENSMUST00000170172	ENSMUSG00000035606	Ky	protein_coding	chr9:102408078-102448568	40491	chr9:102408078-102445388	2664	1989	FALSE	NA	NA	NA	NA	NA	NA	NA	0.0194	0.8343	-0.8059	0.403	2.0558	3.0043	-0.6054	0.589	FALSE	FALSE	FALSE
ENSMUST00000170166	ENSMUSG00000090985	Vmn1r170	protein_coding	chr7:24391194-24392108	915	chr7:24391194-24392108	915	912	FALSE	NA	NA	NA	NA	NA	NA	NA	0.1282	0.1282	NA	NA	0.1329	0.1329	NA	NA	FALSE	FALSE	FALSE
ENSMUST00000170162	ENSMUSG00000083016	Gm11703	pseudogene	chr11:115585608-115586148	541	chr11:115585608-115586148	541	541	FALSE	NA	NA	NA	NA	NA	NA	NA	6.6194	6.3326	0.2794	0.459	1.4519	1.0879	0.2051	0.9	FALSE	FALSE	FALSE
ENSMUST00000170159	ENSMUSG00000033196	Myh2	protein_coding	chr11:66984529-67011019	26491	chr11:66984529-67011019	6083	5826	FALSE	NA	NA	NA	NA	NA	NA	NA	-2.6048	-0.1934	-2.0993	0.0228	-0.344	-1.0726	0.3146	0.911	FALSE	FALSE	FALSE
ENSMUST00000170157	ENSMUSG00000010095	Slc3a2	protein_coding	chr19:8781372-8797859	16488	chr19:8781372-8797859	2813	1695	FALSE	FALSE	32.0304	31.4684	0.562	0.0188	NA	NA	9.6129	8.5998	1.0087	7.61e-11	10.2121	10.4763	-0.2615	0.14	FALSE	FALSE	FALSE
ENSMUST00000170153	ENSMUSG00000046761	Fam83h	protein_coding	chr15:75831523-75844766	13244	chr15:75831523-75839928	4534	3627	FALSE	TRUE	24.4062	23.2586	1.1476	0.0616	NA	NA	7.6811	6.7105	0.966	7.65e-14	5.2477	5.2751	0.0093	0.993	FALSE	FALSE	FALSE
ENSMUST00000170146	ENSMUSG00000090498	Kcnb2	protein_coding	chr1:15702384-15706448	4065	chr1:15702384-15706448	4065	336	FALSE	NA	NA	NA	NA	NA	NA	NA	0.2842	2.5539	-2.0279	0.00512	1.5735	1.5735	NA	NA	FALSE	FALSE	FALSE
ENSMUST00000170136	ENSMUSG00000084111	Gm15710	pseudogene	chr5:91701001-92569955	868955	chr5:91701001-92569955	615	615	FALSE	NA	NA	NA	NA	NA	NA	NA	11.906	11.3371	0.56	0.0156	6.9092	6.9022	-0.0202	0.991	FALSE	FALSE	FALSE
ENSMUST00000170134	ENSMUSG00000022391	Rangap1	protein_coding	chr15:81534678-81560349	25672	chr15:81534678-81560349	3002	1767	FALSE	TRUE	31.2947	31.6874	-0.3927	0.0184	NA	-0.079104	9.9614	9.7156	0.2442	0.0816	10.6797	10.8966	-0.2147	0.228	FALSE	FALSE	FALSE
ENSMUST00000170131	ENSMUSG00000091545	Vmn2r47	protein_coding	chr7:10402131-10426674	24544	chr7:10402131-10426674	2559	2556	FALSE	NA	NA	NA	NA	NA	NA	NA	0.0774	1.0395	-0.8967	0.339	-1.3539	-1.3539	NA	NA	FALSE	FALSE	FALSE
ENSMUST00000170123	ENSMUSG00000072740	Gm10409	protein_coding	chr14:6826495-6994927	168433	chr14:6973741-6994927	1933	450	FALSE	NA	NA	NA	NA	NA	NA	NA	7.1686	9.0366	-1.857	3.48e-23	1.152	1.152	NA	NA	FALSE	FALSE	FALSE
ENSMUST00000170122	ENSMUSG00000090733	Rps27	protein_coding	chr3:90016593-90017573	981	chr3:90016593-90017573	345	252	TRUE	TRUE	30.0769	30.4027	-0.3258	0.0422	NA	NA	15.9527	15.5083	0.3946	0.127	9.2659	8.1795	1.0738	5.2e-05	FALSE	FALSE	FALSE
ENSMUST00000170120	ENSMUSG00000090510	Gm17554	lincRNA	chr6:72903230-72907243	4014	chr6:72903230-72907243	3526	3526	FALSE	NA	NA	NA	NA	NA	NA	NA	-0.5792	-0.1265	-0.4699	0.656	-0.629	-1.214	0.3743	0.805	FALSE	FALSE	FALSE
ENSMUST00000170118	ENSMUSG00000061115	Gm17113	pseudogene	chr7:29968055-29968402	348	chr7:29968055-29968402	171	171	FALSE	NA	NA	NA	NA	NA	NA	NA	2.5479	2.5479	NA	NA	2.5479	2.6723	0.1265	0.936	FALSE	FALSE	FALSE
ENSMUST00000170111	ENSMUSG00000021752	Kctd6	protein_coding	chr14:9046662-9056081	9420	chr14:9047016-9056075	3052	711	FALSE	NA	NA	NA	NA	NA	NA	NA	6.2015	5.894	0.2824	0.318	6.038	6.562	-0.4998	0.352	FALSE	FALSE	FALSE
ENSMUST00000170103	ENSMUSG00000090952	Gm17251	lincRNA	chr17:33896937-33898815	1879	chr17:33896937-33898815	925	925	FALSE	NA	NA	NA	NA	NA	NA	NA	5.069	5.4577	-0.3792	0.379	4.4466	4.8881	-0.3921	0.731	FALSE	FALSE	FALSE
ENSMUST00000170102	ENSMUSG00000001089	Luzp1	protein_coding	chr4:136025676-136110695	85020	chr4:136025676-136105230	7526	3204	FALSE	TRUE	29.2002	27.9304	1.2698	0.00178	NA	NA	8.3738	8.092	0.2742	0.0878	7.2317	7.0305	0.1903	0.562	FALSE	FALSE	TRUE
ENSMUST00000170101	ENSMUSG00000091388	Gm17576	protein_coding	chr8:73566544-73566939	396	chr8:73566544-73566939	192	189	FALSE	NA	NA	NA	NA	NA	NA	NA	5.1228	5.1527	-0.1089	0.906	2.4035	2.737	0.0508	0.975	FALSE	FALSE	FALSE
ENSMUST00000170099	ENSMUSG00000090739	D930016D06Rik	lincRNA	chr5:104954754-104983230	28477	chr5:104954754-104983230	3809	3809	FALSE	NA	NA	NA	NA	NA	NA	NA	6.0038	6.8664	-0.8276	0.000213	0.5379	0.2469	0.2132	0.936	FALSE	FALSE	FALSE
ENSMUST00000170094	ENSMUSG00000091122	Gm8247	protein_coding	chr14:45202828-45208077	5250	chr14:45202828-45208077	1405	638	FALSE	NA	NA	NA	NA	NA	NA	NA	0.9424	3.3372	-2.303	0.00195	0.6484	0.6484	NA	NA	FALSE	FALSE	FALSE
ENSMUST00000170090	ENSMUSG00000003418	St8sia6	protein_coding	chr2:13572647-13715435	142789	chr2:13576567-13715435	3291	1086	FALSE	NA	NA	NA	NA	NA	NA	NA	-0.953	-0.0004	-0.9655	0.335	-0.119	2.4921	-1.1541	0.15	FALSE	FALSE	FALSE
ENSMUST00000170088	ENSMUSG00000007589	Tinf2	protein_coding	chr14:56295455-56300654	5200	chr14:56297934-56300645	1712	1023	FALSE	TRUE	23.0458	24.6131	-1.5673	0.00795	NA	NA	9.2709	8.6648	0.6	0.000265	6.5525	5.988	0.4895	0.286	FALSE	FALSE	FALSE
ENSMUST00000170087	ENSMUSG00000090928	C530050E15Rik	lincRNA	chr13:24723787-24730436	6650	chr13:24723787-24730436	3837	3837	FALSE	NA	NA	NA	NA	NA	NA	NA	1.0455	1.3185	-0.1995	0.807	-1.94	-1.7383	0.0951	0.938	FALSE	FALSE	FALSE
ENSMUST00000170085	ENSMUSG00000091061	4930445B16Rik	lincRNA	chr2:96827175-96923718	96544	chr2:96827175-96923718	1123	1123	FALSE	NA	NA	NA	NA	NA	NA	NA	-0.1674	0.5897	-0.4536	NA	-0.1674	-0.1674	NA	NA	FALSE	FALSE	FALSE
ENSMUST00000170084	ENSMUSG00000091870	1700101I11Rik	lincRNA	chr6:129482112-129483290	1179	chr6:129482112-129483290	884	884	FALSE	NA	NA	NA	NA	NA	NA	NA	2.1707	4.146	-1.8933	0.0106	1.7483	3.1579	-0.6771	0.58	FALSE	FALSE	FALSE
ENSMUST00000170081	ENSMUSG00000091298	Gm17730	lincRNA	chr3:115853397-115868739	15343	chr3:115853397-115868739	2763	2763	FALSE	NA	NA	NA	NA	NA	NA	NA	-0.6507	0.5229	-0.9004	0.368	-1.4662	-1.4662	NA	NA	FALSE	FALSE	FALSE
ENSMUST00000170076	ENSMUSG00000091151	Vmn1r224	protein_coding	chr17:20556127-20557023	897	chr17:20556127-20557023	897	894	FALSE	NA	NA	NA	NA	NA	NA	NA	0.1568	1.1054	-0.5649	NA	0.1617	0.5065	0.0283	0.987	FALSE	FALSE	FALSE
ENSMUST00000170075	ENSMUSG00000002307	Daxx	protein_coding	chr17:34046359-34052534	6176	chr17:34046546-34052527	2673	2220	FALSE	TRUE	25.819	26.4964	-0.6774	0.00314	NA	NA	8.1941	7.6775	0.5073	0.00127	7.5558	7.6255	-0.0758	0.936	FALSE	FALSE	FALSE
ENSMUST00000170074	ENSMUSG00000092092	Gm17215	lincRNA	chr8:7381015-7428569	47555	chr8:7381015-7428569	277	277	FALSE	NA	NA	NA	NA	NA	NA	NA	1.852	1.852	NA	NA	1.852	1.852	NA	NA	FALSE	FALSE	FALSE
ENSMUST00000170073	ENSMUSG00000091057	Gm17535	protein_coding	chr9:3034599-3035805	1207	chr9:3034599-3035805	672	672	FALSE	NA	NA	NA	NA	NA	NA	NA	11.0102	14.0877	-2.2108	0.00189	1.2057	0.5735	0.2706	0.779	FALSE	FALSE	FALSE
ENSMUST00000170072	ENSMUSG00000090542	Gm10814	lincRNA	chr19:6012620-6018426	5807	chr19:6012620-6018426	1933	1933	FALSE	NA	NA	NA	NA	NA	NA	NA	1.2787	0.9406	0.4063	0.684	1.9386	-0.2818	1.3738	0.08	FALSE	FALSE	FALSE
ENSMUST00000170071	ENSMUSG00000050215	Olfr70	protein_coding	chr4:43707872-43713679	5808	chr4:43709093-43710043	942	939	FALSE	NA	NA	NA	NA	NA	NA	NA	0.0862	0.7091	-0.2432	NA	0.0908	0.2543	0.1124	0.936	FALSE	FALSE	FALSE
ENSMUST00000170066	ENSMUSG00000040717	Il17rd	protein_coding	chr14:27852187-27920472	68286	chr14:27880583-27914162	2923	1686	FALSE	NA	NA	NA	NA	NA	NA	NA	7.2837	6.4217	0.8571	4.36e-07	6.8623	7.217	-0.3541	0.392	FALSE	FALSE	FALSE
ENSMUST00000170064	ENSMUSG00000091933	Gm8857	protein_coding	chr5:10947730-10952590	4861	chr5:10947730-10952590	1177	621	FALSE	NA	NA	NA	NA	NA	NA	NA	0.3878	1.2191	-0.6775	0.512	0.6873	0.6873	NA	NA	FALSE	FALSE	FALSE
ENSMUST00000170061	ENSMUSG00000091107	Gm17624	protein_coding	chr11:12548080-12548279	200	chr11:12548080-12548279	200	75	FALSE	NA	NA	NA	NA	NA	NA	NA	2.6439	2.3219	0.1574	NA	3.737	3.737	NA	NA	FALSE	FALSE	FALSE
ENSMUST00000170060	ENSMUSG00000021271	Zfp839	protein_coding	chr12:112088489-112107312	18824	chr12:112088489-112107312	2829	2763	FALSE	NA	NA	NA	NA	NA	NA	NA	5.265	5.4505	-0.1629	0.562	5.3018	5.6085	-0.2793	0.608	FALSE	FALSE	FALSE
ENSMUST00000170058	ENSMUSG00000004032	Gstm5	protein_coding	chr3:107698739-107701604	2866	chr3:107698764-107701604	1083	207	FALSE	TRUE	29.1023	30.4378	-1.3355	0.00342	NA	NA	10.4729	10.8053	-0.3562	0.153	8.4778	8.9434	-0.3516	0.538	FALSE	FALSE	FALSE
ENSMUST00000170057	ENSMUSG00000090979	Gm8922	protein_coding	chr5:11682002-11686856	4855	chr5:11682002-11686856	1124	569	FALSE	NA	NA	NA	NA	NA	NA	NA	-0.1686	2.1847	-2.0283	0.0284	0.8135	0.8135	NA	NA	FALSE	FALSE	FALSE
ENSMUST00000170054	ENSMUSG00000040054	Baz2a	protein_coding	chr10:127496046-127566359	70314	chr10:127496046-127566359	8343	5664	TRUE	TRUE	26.7403	28.7156	-1.9753	0.0042	NA	NA	7.7635	7.4516	0.3116	0.019	7.5426	7.6794	-0.1407	0.65	FALSE	FALSE	FALSE
ENSMUST00000170048	ENSMUSG00000090622	A930033H14Rik	protein_coding	chr10:68672510-68675846	3337	chr10:68672510-68675846	2969	309	FALSE	NA	NA	NA	NA	NA	NA	NA	3.018	3.6994	-0.6943	0.112	2.2889	3.1219	-0.3197	0.874	FALSE	FALSE	FALSE
ENSMUST00000170031	ENSMUSG00000091877	Gm17699	lincRNA	chr1:130667176-130670998	3823	chr1:130667176-130670998	3467	3467	FALSE	NA	NA	NA	NA	NA	NA	NA	-1.7937	-0.7581	-0.6367	NA	-1.7937	-1.6302	0.1124	0.936	FALSE	FALSE	FALSE
ENSMUST00000170030	ENSMUSG00000091248	Gm17689	protein_coding	chr9:36388863-36390220	1358	chr9:36388863-36390220	330	327	FALSE	NA	NA	NA	NA	NA	NA	NA	1.5995	2.1155	-0.2316	NA	2.2449	1.6126	0.2706	0.779	FALSE	FALSE	FALSE
ENSMUST00000170026	ENSMUSG00000090638	Gm17028	lincRNA	chr10:102492113-102492978	866	chr10:102492113-102492978	704	704	FALSE	NA	NA	NA	NA	NA	NA	NA	0.8283	0.8283	0.0303	NA	0.5064	0.805	0.0647	0.967	FALSE	FALSE	FALSE
ENSMUST00000170025	ENSMUSG00000090590	Gm17570	protein_coding	chr1:59060795-59062069	1275	chr1:59060795-59062069	1275	1275	FALSE	NA	NA	NA	NA	NA	NA	NA	-0.3505	0.2724	-0.2432	NA	-0.3505	-0.3505	NA	NA	FALSE	FALSE	FALSE
ENSMUST00000170021	ENSMUSG00000091215	Gm17252	protein_coding	chr9:35492664-35494956	2293	chr9:35492664-35494956	387	291	FALSE	NA	NA	NA	NA	NA	NA	NA	1.6915	1.3696	0.1574	NA	1.7809	1.7809	NA	NA	FALSE	FALSE	FALSE
ENSMUST00000170014	ENSMUSG00000024095	Hnrpll	protein_coding	chr17:80428827-80461674	32848	chr17:80428827-80461324	2762	1761	FALSE	TRUE	30.4407	31.7891	-1.3484	0.000508	NA	NA	9.3115	9.3066	0.0058	0.97	9.4631	9.2719	0.1927	0.389	FALSE	FALSE	FALSE
ENSMUST00000170010	ENSMUSG00000024844	Banf1	protein_coding	chr19:5364641-5366645	2005	chr19:5364641-5366347	742	267	FALSE	TRUE	31.1233	30.9744	0.1489	0.628	NA	NA	11.5121	10.5517	0.9601	3.82e-14	12.9944	12.7488	0.2399	0.212	FALSE	FALSE	FALSE
ENSMUST00000170009	ENSMUSG00000050818	Olfr330	protein_coding	chr11:58342431-58348327	5897	chr11:58342431-58348327	1082	945	FALSE	NA	NA	NA	NA	NA	NA	NA	-0.1137	0.7019	-0.4453	NA	0.0816	0.0816	NA	NA	FALSE	FALSE	FALSE
ENSMUST00000170001	ENSMUSG00000023959	Clic5	protein_coding	chr17:44325521-44417117	91597	chr17:44325521-44417117	5860	678	FALSE	NA	NA	NA	NA	NA	NA	NA	3.7465	3.1757	0.5152	0.164	2.7591	5.0576	-1.6453	0.0126	FALSE	FALSE	FALSE
ENSMUST00000170000	ENSMUSG00000042396	Rbm7	protein_coding	chr9:48296814-48303413	6600	chr9:48296814-48303413	1776	597	TRUE	TRUE	26.6919	26.9029	-0.2109	0.485	NA	NA	10.7252	10.6883	-0.0007	0.998	7.6096	7.1856	0.4022	0.38	FALSE	FALSE	FALSE
ENSMUST00000169999	ENSMUSG00000090944	Gm17513	lincRNA	chr2:177758513-177763441	4929	chr2:177758513-177763441	3523	3523	FALSE	NA	NA	NA	NA	NA	NA	NA	0.0191	1.4417	-0.7872	0.356	-1.8168	-1.8168	NA	NA	FALSE	FALSE	FALSE
ENSMUST00000169996	ENSMUSG00000091094	Gm9222	protein_coding	chr12:17889003-17889338	336	chr12:17889003-17889338	336	333	FALSE	NA	NA	NA	NA	NA	NA	NA	7.3302	7.9572	-0.6299	0.0589	1.5864	1.7499	0.1124	0.936	FALSE	FALSE	FALSE
ENSMUST00000169993	ENSMUSG00000057945	Gm17136	pseudogene	chr7:133319638-133320048	411	chr7:133319638-133320048	411	411	FALSE	NA	NA	NA	NA	NA	NA	NA	1.2828	1.2828	NA	NA	1.2828	1.4071	0.1265	0.936	FALSE	FALSE	FALSE
ENSMUST00000169983	ENSMUSG00000090695	Gm17379	protein_coding	chrX:166423343-166423549	207	chrX:166423343-166423549	42	42	FALSE	NA	NA	NA	NA	NA	NA	NA	5.3047	5.0895	0.0573	NA	4.5735	4.5735	NA	NA	FALSE	FALSE	FALSE
ENSMUST00000169982	ENSMUSG00000039763	Dnajc28	protein_coding	chr16:91614502-91619271	4770	chr16:91614502-91619244	3535	1227	FALSE	NA	NA	NA	NA	NA	NA	NA	3.7338	4.7506	-0.9878	0.00241	4.9724	5.1385	-0.1504	0.936	FALSE	FALSE	FALSE
ENSMUST00000169981	ENSMUSG00000090327	Gm17111	antisense	chr12:111903102-111903618	517	chr12:111903102-111903618	411	411	FALSE	NA	NA	NA	NA	NA	NA	NA	1.2828	1.2828	NA	NA	1.2828	1.2828	NA	NA	FALSE	FALSE	FALSE
ENSMUST00000169975	ENSMUSG00000090459	Gm17210	antisense	chr14:33106110-33108160	2051	chr14:33106110-33108160	391	391	FALSE	NA	NA	NA	NA	NA	NA	NA	1.3548	2.6767	-0.95	NA	1.3548	2.0238	-0.0723	0.967	FALSE	FALSE	FALSE
ENSMUST00000169974	ENSMUSG00000090687	9330151L19Rik	lincRNA	chr12:70298198-70300855	2658	chr12:70298198-70300855	2546	2546	FALSE	NA	NA	NA	NA	NA	NA	NA	5.0513	5.4424	-0.3696	0.236	1.7204	2.0413	-0.0467	0.989	FALSE	FALSE	FALSE
ENSMUST00000169973	ENSMUSG00000040447	Spns2	protein_coding	chr11:72265140-72303463	38324	chr11:72265148-72303463	2892	1413	FALSE	NA	NA	NA	NA	NA	NA	NA	9.6609	8.2393	1.4181	1.85e-26	5.1765	4.9419	0.2714	0.779	FALSE	FALSE	FALSE
ENSMUST00000169972	ENSMUSG00000072609	Gm9611	protein_coding	chr14:42870714-42876165	5452	chr14:42870714-42876165	1407	638	FALSE	NA	NA	NA	NA	NA	NA	NA	-0.2057	1.391	-1.2863	0.187	0.6484	0.6484	NA	NA	FALSE	FALSE	FALSE
ENSMUST00000169971	ENSMUSG00000059562	Ccdc154	protein_coding	chr17:25299406-25308858	9453	chr17:25299406-25308858	2523	996	FALSE	NA	NA	NA	NA	NA	NA	NA	-1.0132	0.2689	-1.154	0.237	0.0058	0.5015	0.0009	0.999	FALSE	FALSE	FALSE
ENSMUST00000169970	ENSMUSG00000052373	Mpp3	protein_coding	chr11:101860966-101889775	28810	chr11:101860976-101888219	2787	1704	FALSE	TRUE	27.0441	27.1183	-0.0743	0.852	NA	NA	4.2128	7.277	-2.9814	4.97e-28	6.1751	7.1649	-0.9589	0.00127	FALSE	FALSE	FALSE
ENSMUST00000169967	ENSMUSG00000091221	Gm3084	pseudogene	chr14:4858761-4859358	598	chr14:4858761-4859358	598	598	FALSE	NA	NA	NA	NA	NA	NA	NA	1.3647	1.6904	-0.3398	NA	0.7418	0.7418	NA	NA	FALSE	FALSE	FALSE
ENSMUST00000169957	ENSMUSG00000048827	Pkd1l3	protein_coding	chr8:112138417-112198286	59870	chr8:112138417-112198286	6660	6657	FALSE	NA	NA	NA	NA	NA	NA	NA	-1.0131	-1.1458	0.1425	0.898	-0.6887	-0.6645	0.016	0.993	FALSE	FALSE	FALSE
ENSMUST00000169954	ENSMUSG00000091039	Krtap20-2	protein_coding	chr16:89206106-89206633	528	chr16:89206106-89206633	528	180	FALSE	NA	NA	NA	NA	NA	NA	NA	0.9214	0.9214	NA	NA	2.4739	2.4739	NA	NA	FALSE	FALSE	FALSE
ENSMUST00000169947	ENSMUSG00000092149	Gm17453	lincRNA	chr1:59545324-59549449	4126	chr1:59545324-59549449	3587	3587	FALSE	NA	NA	NA	NA	NA	NA	NA	-1.8428	-0.3018	-1.2864	0.167	-1.8428	-1.8428	NA	NA	FALSE	FALSE	FALSE
ENSMUST00000169946	ENSMUSG00000035133	Arhgap5	protein_coding	chr12:53617064-53668839	51776	chr12:53617064-53668839	5191	4503	FALSE	TRUE	27.7067	28.1048	-0.3981	0.0287	NA	NA	10.3004	10.7672	-0.4324	0.0997	6.3781	6.789	-0.4082	0.0781	FALSE	FALSE	FALSE
ENSMUST00000169944	ENSMUSG00000058886	Deaf1	protein_coding	chr7:148483075-148524660	41586	chr7:148483084-148513469	2153	882	FALSE	NA	NA	NA	NA	NA	NA	NA	6.6684	7.591	-0.9223	2.11e-07	7.3844	8.4441	-1.0319	4.66e-06	FALSE	FALSE	FALSE
ENSMUST00000169942	ENSMUSG00000036218	Pdzrn4	protein_coding	chr15:92227346-92602250	374905	chr15:92227346-92601444	3045	3042	FALSE	NA	NA	NA	NA	NA	NA	NA	2.3845	5.1041	-2.5575	8.23e-10	4.7202	5.8599	-1.113	0.000207	FALSE	FALSE	FALSE
ENSMUST00000169939	ENSMUSG00000092138	Gm8607	protein_coding	chr12:89256672-89380725	124054	chr12:89256672-89380725	998	432	FALSE	NA	NA	NA	NA	NA	NA	NA	0.0029	1.0385	-0.6367	NA	2.1891	4.9013	-1.2813	0.11	FALSE	FALSE	FALSE
ENSMUST00000169935	ENSMUSG00000091636	A330050F15Rik	protein_coding	chr17:69788666-69838573	49908	chr17:69788666-69838573	2296	207	FALSE	NA	NA	NA	NA	NA	NA	NA	-0.6831	1.5643	-1.8236	0.046	2.8668	2.4988	0.1954	0.917	FALSE	FALSE	FALSE
ENSMUST00000169932	ENSMUSG00000025232	Hexa	protein_coding	chr9:59387474-59412914	25441	chr9:59387482-59412914	1844	1569	FALSE	TRUE	26.8435	27.2101	-0.3666	0.0778	NA	NA	9.4492	9.0541	0.3917	0.0501	9.5409	8.8014	0.7204	1.01e-05	FALSE	FALSE	FALSE
ENSMUST00000169929	ENSMUSG00000090640	Gm17447	lincRNA	chr13:94710945-94712970	2026	chr13:94710945-94712970	1948	1948	FALSE	NA	NA	NA	NA	NA	NA	NA	-0.6751	-0.1464	-0.3514	NA	-0.3674	-0.7355	0.1954	0.917	FALSE	FALSE	FALSE
ENSMUST00000169925	ENSMUSG00000091377	Gm17398	lincRNA	chr5:148211130-148213493	2364	chr5:148211130-148213493	1477	1477	FALSE	NA	NA	NA	NA	NA	NA	NA	-0.0467	0.0881	-0.1208	NA	-0.5627	-0.1731	0.0284	0.987	FALSE	FALSE	FALSE
ENSMUST00000169922	ENSMUSG00000078671	Chd2	protein_coding	chr7:80571577-80686632	115056	chr7:80571577-80686632	9032	5481	FALSE	TRUE	27.3144	27.8447	-0.5303	0.0244	NA	NA	7.9844	7.7199	0.2621	0.0337	6.7489	6.773	-0.0268	0.975	FALSE	FALSE	FALSE
ENSMUST00000169916	ENSMUSG00000091408	Gm6728	protein_coding	chr6:136434643-136438660	4018	chr6:136434643-136438660	1098	1095	FALSE	NA	NA	NA	NA	NA	NA	NA	0.152	0.1871	0.029	NA	4.603	4.6635	0.0027	0.999	FALSE	FALSE	FALSE
ENSMUST00000169914	ENSMUSG00000090330	9130221H12Rik	protein_coding	chr7:26013706-26015276	1571	chr7:26013706-26015276	1465	411	FALSE	NA	NA	NA	NA	NA	NA	NA	6.6368	6.0183	0.6239	0.0165	1.9151	1.7988	0.1277	0.939	FALSE	FALSE	FALSE
ENSMUST00000169913	ENSMUSG00000048782	Insc	protein_coding	chr7:121887208-121993894	106687	chr7:121889280-121993894	2321	1596	FALSE	NA	NA	NA	NA	NA	NA	NA	1.0751	3.8488	-2.5012	1.3e-05	8.4895	4.2895	4.0393	5.83e-71	FALSE	FALSE	FALSE
ENSMUST00000169910	ENSMUSG00000041408	Wapal	protein_coding	chr14:35487114-35561169	74056	chr14:35487308-35559138	4066	3600	FALSE	TRUE	28.5228	29.5812	-1.0584	0.000938	NA	NA	10.2161	9.9675	0.2512	0.165	7.8419	8.2484	-0.4088	0.0233	FALSE	FALSE	FALSE
ENSMUST00000169908	ENSMUSG00000091266	Gm17321	lincRNA	chr10:34015718-34018713	2996	chr10:34015718-34018713	2777	2777	FALSE	NA	NA	NA	NA	NA	NA	NA	1.1955	3.2544	-1.9824	0.000308	-1.4735	-0.54	-0.173	0.936	FALSE	FALSE	FALSE
ENSMUST00000169895	ENSMUSG00000021876	Rnase4	protein_coding	chr14:51710752-51725826	15075	chr14:51715675-51725826	1819	444	TRUE	NA	NA	NA	NA	NA	NA	NA	9.1695	8.1188	1.0314	1.8e-10	8.7047	7.9484	0.7586	0.00752	FALSE	FALSE	FALSE
ENSMUST00000169887	ENSMUSG00000090500	Gm17057	antisense	chr15:99649451-99665001	15551	chr15:99649451-99665001	591	591	FALSE	NA	NA	NA	NA	NA	NA	NA	0.7588	1.0807	-0.102	NA	0.7588	0.7588	NA	NA	FALSE	FALSE	FALSE
ENSMUST00000169882	ENSMUSG00000090543	Gm17694	lincRNA	chr9:88753849-88778392	24544	chr9:88753849-88778392	785	785	FALSE	NA	NA	NA	NA	NA	NA	NA	0.9722	1.3849	-0.3595	NA	0.3492	0.3492	NA	NA	FALSE	FALSE	FALSE
ENSMUST00000169881	ENSMUSG00000090839	Gm17094	antisense	chr4:39345078-39397282	52205	chr4:39345078-39397282	3334	3334	FALSE	NA	NA	NA	NA	NA	NA	NA	-1.4153	-0.7016	-0.5118	NA	-1.1717	-1.4038	0.1935	0.936	FALSE	FALSE	FALSE
ENSMUST00000169877	ENSMUSG00000042129	Rassf4	protein_coding	chr6:116583026-116623854	40829	chr6:116584657-116623830	4688	864	FALSE	NA	NA	NA	NA	NA	NA	NA	6.2617	7.3331	-1.0365	4.32e-06	7.103	6.4769	0.6098	0.0746	FALSE	FALSE	FALSE
ENSMUST00000169875	ENSMUSG00000083326	Rpl38-ps1	pseudogene	chr4:137981702-137981917	216	chr4:137981702-137981917	216	216	FALSE	NA	NA	NA	NA	NA	NA	NA	5.4219	5.2465	0.0301	0.973	11.4129	10.242	1.1551	3.96e-12	FALSE	FALSE	FALSE
ENSMUST00000169867	ENSMUSG00000039853	Trim14	protein_coding	chr4:46506653-46549013	42361	chr4:46522516-46548976	1676	738	FALSE	NA	NA	NA	NA	NA	NA	NA	1.4784	1.366	0.0101	0.992	4.1028	4.3307	-0.1448	0.944	FALSE	FALSE	FALSE
ENSMUST00000169862	ENSMUSG00000054321	Taf4b	protein_coding	chr18:14941754-15058868	117115	chr18:14941754-15058868	5149	2565	FALSE	NA	NA	NA	NA	NA	NA	NA	5.6823	5.3099	0.3748	0.041	3.0223	3.3112	-0.3192	0.832	FALSE	FALSE	FALSE
ENSMUST00000169859	ENSMUSG00000091731	Gm17542	protein_coding	chr10:58176354-58180958	4605	chr10:58176354-58180958	99	99	FALSE	NA	NA	NA	NA	NA	NA	NA	3.3364	3.6351	-0.102	NA	3.3364	3.3364	NA	NA	FALSE	FALSE	FALSE
ENSMUST00000169856	ENSMUSG00000027342	Pcna	protein_coding	chr2:132074898-132079050	4153	chr2:132075023-132078916	1253	777	FALSE	TRUE	33.0801	33.1138	-0.0336	0.851	-0.47	0.113661	12.2985	12.1994	0.0693	0.796	11.6224	11.028	0.5641	0.00416	FALSE	FALSE	FALSE
ENSMUST00000169849	ENSMUSG00000047129	1700113H08Rik	protein_coding	chr10:86520791-86693344	172554	chr10:86520791-86693344	1343	981	FALSE	NA	NA	NA	NA	NA	NA	NA	-0.4255	0.6989	-0.7412	NA	0.0277	0.0277	NA	NA	FALSE	FALSE	FALSE
ENSMUST00000169848	ENSMUSG00000090783	Gm17485	protein_coding	chr3:28694778-28701145	6368	chr3:28694778-28701145	42	42	FALSE	NA	NA	NA	NA	NA	NA	NA	4.8603	5.1964	-0.1595	NA	4.5735	4.5735	NA	NA	FALSE	FALSE	FALSE
ENSMUST00000169844	ENSMUSG00000090731	Gm2959	pseudogene	chr14:42990258-42993333	3076	chr14:42990258-42993333	621	621	FALSE	NA	NA	NA	NA	NA	NA	NA	0.9742	1.7714	-0.6514	NA	0.6873	0.6873	NA	NA	FALSE	FALSE	FALSE
ENSMUST00000169841	ENSMUSG00000020440	Arf5	protein_coding	chr6:28373560-28376602	3043	chr6:28373590-28376346	768	540	FALSE	TRUE	29.5449	29.6981	-0.1532	0.388	NA	NA	10.6447	10.4183	0.2285	0.226	11.7117	11.3509	0.3568	0.0266	FALSE	FALSE	FALSE
ENSMUST00000169840	ENSMUSG00000090402	Gm17400	lincRNA	chr9:62652285-62656041	3757	chr9:62652285-62656041	852	852	FALSE	NA	NA	NA	NA	NA	NA	NA	0.7471	0.7471	0.0208	NA	0.2311	0.2311	NA	NA	FALSE	FALSE	FALSE
ENSMUST00000169838	ENSMUSG00000023800	Tiam2	protein_coding	chr17:3326573-3519397	192825	chr17:3326573-3519397	6143	5145	FALSE	NA	NA	NA	NA	NA	NA	NA	2.5669	2.216	0.42	0.424	3.7207	2.3395	1.1455	0.0124	FALSE	FALSE	FALSE
ENSMUST00000169834	ENSMUSG00000037738	Nek5	protein_coding	chr8:23184088-23235525	51438	chr8:23184088-23235525	2404	1842	FALSE	NA	NA	NA	NA	NA	NA	NA	-0.4663	1.9991	-2.1915	0.00949	-0.8813	-0.3255	-0.0584	0.975	FALSE	FALSE	FALSE
ENSMUST00000169833	ENSMUSG00000017832	Hspb9	protein_coding	chr11:100575164-100575889	726	chr11:100575164-100575889	726	597	FALSE	NA	NA	NA	NA	NA	NA	NA	0.462	1.4402	-0.6231	NA	2.1878	3.0632	-0.3543	0.881	FALSE	FALSE	FALSE
ENSMUST00000169832	ENSMUSG00000082202	Gm4910	pseudogene	chrX:65569127-65569498	372	chrX:65569127-65569498	372	372	FALSE	NA	NA	NA	NA	NA	NA	NA	1.4266	1.4266	NA	NA	6.8272	6.8251	-0.0176	0.992	FALSE	FALSE	FALSE
ENSMUST00000169831	ENSMUSG00000040594	Ranbp17	protein_coding	chr11:33111794-33413746	301953	chr11:33111794-33413746	5002	3264	TRUE	TRUE	25.2255	25.1582	0.0673	0.88	NA	NA	5.8204	6.6764	-0.8309	7.17e-05	4.6555	5.2261	-0.5099	0.202	FALSE	FALSE	FALSE
ENSMUST00000169830	ENSMUSG00000091878	C430002E04Rik	lincRNA	chr3:41292726-41297114	4389	chr3:41292726-41297114	986	986	FALSE	NA	NA	NA	NA	NA	NA	NA	6.0939	5.92	0.1524	0.684	0.6526	2.4318	-0.7778	0.455	FALSE	FALSE	FALSE
ENSMUST00000169827	ENSMUSG00000050249	Gm17291	lincRNA	chr10:62755034-62758541	3508	chr10:62755034-62758541	2502	2502	FALSE	NA	NA	NA	NA	NA	NA	NA	-1.3231	-1.3231	NA	NA	-1.3231	-1.1988	0.1265	0.936	FALSE	FALSE	FALSE
ENSMUST00000169825	ENSMUSG00000055022	Cntn1	protein_coding	chr15:91881596-92172398	290803	chr15:91881596-92172398	5671	3060	FALSE	TRUE	28.2556	28.3074	-0.0519	0.907	NA	NA	4.5342	6.6523	-1.7292	0.00487	7.5284	8.307	-0.7719	1.27e-06	FALSE	FALSE	FALSE
ENSMUST00000169818	ENSMUSG00000091306	Gm17606	protein_coding	chr14:55259789-55262854	3066	chr14:55259789-55262854	159	159	FALSE	NA	NA	NA	NA	NA	NA	NA	3.1689	3.6015	-0.276	NA	2.6529	2.6529	NA	NA	FALSE	FALSE	FALSE
ENSMUST00000169815	ENSMUSG00000015790	Surf1	protein_coding	chr2:26768903-26772050	3148	chr2:26768951-26771866	939	921	FALSE	TRUE	26.324	26.8049	-0.481	0.0332	NA	NA	9.3662	9.3259	0.045	0.813	8.1195	7.9935	0.1284	0.839	FALSE	FALSE	FALSE
ENSMUST00000169811	ENSMUSG00000091459	Gm17054	pseudogene	chr16:61104976-61105234	259	chr16:61104976-61105234	259	259	FALSE	NA	NA	NA	NA	NA	NA	NA	1.949	1.949	NA	NA	5.0633	4.3899	0.4988	0.762	FALSE	FALSE	FALSE
ENSMUST00000169808	ENSMUSG00000091252	Gm6346	protein_coding	chr5:94365781-94368514	2734	chr5:94365781-94368514	1446	1443	FALSE	NA	NA	NA	NA	NA	NA	NA	-0.5321	0.6379	-0.8615	0.324	-0.5291	-0.5291	NA	NA	FALSE	FALSE	FALSE
ENSMUST00000169805	ENSMUSG00000092120	Vmn2r90	protein_coding	chr17:17840905-17871131	30227	chr17:17840905-17871131	2592	2589	FALSE	NA	NA	NA	NA	NA	NA	NA	-1.3741	-0.7233	-0.2507	NA	-1.3724	-1.2481	0.1265	0.936	FALSE	FALSE	FALSE
ENSMUST00000169803	ENSMUSG00000071636	Rimbp3	protein_coding	chr16:17208228-17214064	5837	chr16:17208228-17214064	5837	4818	FALSE	NA	NA	NA	NA	NA	NA	NA	1.0337	3.1032	-2.0226	2.89e-06	1.8559	2.5841	-0.4664	0.648	FALSE	FALSE	FALSE
ENSMUST00000169801	ENSMUSG00000091032	Gm17299	protein_coding	chr2:160544101-160546269	2169	chr2:160544101-160546269	42	42	FALSE	NA	NA	NA	NA	NA	NA	NA	4.5735	4.5735	NA	NA	4.5735	4.5735	NA	NA	FALSE	FALSE	FALSE
ENSMUST00000169800	ENSMUSG00000091414	Olfr772	protein_coding	chr10:128611107-128612110	1004	chr10:128611107-128612110	1004	933	FALSE	NA	NA	NA	NA	NA	NA	NA	-0.0058	1.1383	-0.8519	NA	0.1001	0.1001	NA	NA	FALSE	FALSE	FALSE
ENSMUST00000169794	ENSMUSG00000091376	Aadacl2	protein_coding	chr3:59810665-59829342	18678	chr3:59810665-59829342	1590	1203	FALSE	NA	NA	NA	NA	NA	NA	NA	-0.669	-0.669	NA	NA	-0.2666	-0.1423	0.1265	0.936	FALSE	FALSE	FALSE
ENSMUST00000169793	ENSMUSG00000092155	Gm17269	protein_coding	chr10:75033277-75052401	19125	chr10:75033277-75052401	216	216	FALSE	NA	NA	NA	NA	NA	NA	NA	2.6545	2.5328	0.0347	NA	2.8054	2.2109	0.2492	0.79	FALSE	FALSE	FALSE
ENSMUST00000169792	ENSMUSG00000090682	Gm3852	protein_coding	chr1:46068602-46068865	264	chr1:46068602-46068865	264	261	FALSE	NA	NA	NA	NA	NA	NA	NA	1.9214	1.9214	NA	NA	4.2307	4.0185	0.1188	0.969	FALSE	FALSE	FALSE
ENSMUST00000169791	ENSMUSG00000022639	5330426P16Rik	protein_coding	chr16:50719410-50732862	13453	chr16:50719410-50732862	2025	378	FALSE	NA	NA	NA	NA	NA	NA	NA	5.3814	5.1853	0.1902	0.527	5.0566	3.8941	0.6675	0.566	FALSE	FALSE	FALSE
ENSMUST00000169786	ENSMUSG00000055322	Tns1	protein_coding	chr1:73956805-74171021	214217	chr1:73956805-74171021	9966	5664	FALSE	NA	NA	NA	NA	NA	NA	NA	3.6761	3.8096	-0.1113	0.754	5.8986	4.4276	1.4502	5.7e-12	FALSE	FALSE	FALSE
ENSMUST00000169784	ENSMUSG00000078685	Mup-ps4	pseudogene	chr4:60450234-60452936	2703	chr4:60450234-60452936	534	534	FALSE	NA	NA	NA	NA	NA	NA	NA	1.192	2.8235	-1.3068	0.18	0.9051	0.9051	NA	NA	FALSE	FALSE	FALSE
ENSMUST00000169780	ENSMUSG00000046201	Scaf8	protein_coding	chr17:3114972-3198855	83884	chr17:3114972-3198855	4867	4083	TRUE	TRUE	25.7403	26.6555	-0.9152	0.00408	NA	NA	8.3205	7.9504	0.3657	0.00687	7.932	8.3247	-0.3905	0.0186	FALSE	FALSE	FALSE
ENSMUST00000169776	ENSMUSG00000002100	Mybpc3	protein_coding	chr2:90958301-90976673	18373	chr2:90958301-90976673	4163	3834	FALSE	NA	NA	NA	NA	NA	NA	NA	3.6657	3.9696	-0.2455	0.508	3.4095	1.8341	1.3088	0.0104	FALSE	FALSE	FALSE
ENSMUST00000169774	ENSMUSG00000091161	Gm6164	protein_coding	chr7:20790033-20790956	924	chr7:20790033-20790956	924	921	FALSE	NA	NA	NA	NA	NA	NA	NA	0.114	0.436	-0.102	NA	0.1187	0.1187	NA	NA	FALSE	FALSE	FALSE
ENSMUST00000169773	ENSMUSG00000092030	Gm4904	pseudogene	chr14:3254690-3255884	1195	chr14:3254690-3255884	1195	1195	FALSE	NA	NA	NA	NA	NA	NA	NA	-0.257	1.5254	-1.4593	0.12	-0.257	-0.257	NA	NA	FALSE	FALSE	FALSE
ENSMUST00000169771	ENSMUSG00000022902	Stfa2	protein_coding	chr16:36404037-36421006	16970	chr16:36404078-36408543	471	309	FALSE	NA	NA	NA	NA	NA	NA	NA	1.0862	1.7091	-0.2432	NA	1.6943	1.6943	NA	NA	FALSE	FALSE	FALSE
ENSMUST00000169756	ENSMUSG00000072605	Gm10376	protein_coding	chr14:43688721-43694161	5441	chr14:43688721-43694161	900	552	FALSE	NA	NA	NA	NA	NA	NA	NA	1.2086	4.3187	-2.5751	0.000396	0.8573	0.8573	NA	NA	FALSE	FALSE	FALSE
ENSMUST00000169753	ENSMUSG00000047182	Irs3	protein_coding	chr5:138084260-138086942	2683	chr5:138084260-138086765	1280	1086	FALSE	NA	NA	NA	NA	NA	NA	NA	6.0592	5.5355	0.5351	0.2	6.2239	6.008	0.1768	0.884	FALSE	FALSE	FALSE
ENSMUST00000169752	ENSMUSG00000091895	Fgfr1	protein_coding	chr8:26629267-26642853	13587	chr8:26629267-26642853	761	396	FALSE	NA	NA	NA	NA	NA	NA	NA	0.394	0.394	NA	NA	7.5834	9.4708	-1.7977	2.72e-12	FALSE	FALSE	FALSE
ENSMUST00000169748	ENSMUSG00000031788	Kifc3	protein_coding	chr8:97623732-97666440	42709	chr8:97623732-97666440	3409	2334	FALSE	NA	NA	NA	NA	NA	NA	NA	7.8127	7.0689	0.745	1.24e-05	6.7865	6.5796	0.2022	0.618	FALSE	FALSE	FALSE
ENSMUST00000169747	ENSMUSG00000031790	Mmp15	protein_coding	chr8:97876168-97898193	22026	chr8:97876753-97897770	3310	1971	FALSE	TRUE	23.1638	21.4589	1.7049	0.023	NA	NA	7.3173	7.1717	0.1566	0.483	9.5786	8.3418	1.2159	1.12e-15	FALSE	FALSE	TRUE
ENSMUST00000169742	ENSMUSG00000091912	Gm17468	lincRNA	chr7:135126084-135128395	2312	chr7:135126084-135128395	1997	1997	FALSE	NA	NA	NA	NA	NA	NA	NA	-0.711	-0.3471	-0.2894	NA	-0.9978	-0.9978	NA	NA	FALSE	FALSE	FALSE
ENSMUST00000169739	ENSMUSG00000002968	Med25	protein_coding	chr7:52134761-52147779	13019	chr7:52134761-52147779	2540	2466	FALSE	TRUE	25.1454	26.4104	-1.265	0.122	NA	NA	8.1596	8.0093	0.1603	0.46	7.2208	7.6084	-0.3752	0.0909	FALSE	FALSE	FALSE
ENSMUST00000169731	ENSMUSG00000091751	C030010L15Rik	lincRNA	chr16:98215766-98218584	2819	chr16:98215766-98218584	715	715	FALSE	NA	NA	NA	NA	NA	NA	NA	1.7228	1.8458	-0.3495	0.749	0.484	1.4768	-0.1848	0.936	FALSE	FALSE	FALSE
ENSMUST00000169727	ENSMUSG00000025722	Wdr73	protein_coding	chr7:88035609-88046155	10547	chr7:88036140-88046120	1614	1179	FALSE	TRUE	26.0214	26.3733	-0.3519	0.0446	NA	NA	8.3298	8.4617	-0.1364	0.457	7.5728	7.6796	-0.0973	0.918	FALSE	FALSE	FALSE
ENSMUST00000169725	ENSMUSG00000091777	Gm17564	protein_coding	chr14:44606030-44606639	610	chr14:44606030-44606639	84	81	FALSE	NA	NA	NA	NA	NA	NA	NA	3.5735	4.0895	-0.2316	NA	3.6259	3.6259	NA	NA	FALSE	FALSE	FALSE
ENSMUST00000169720	ENSMUSG00000090757	Gm13277	protein_coding	chr4:88433791-88435346	1556	chr4:88433791-88435346	1556	546	FALSE	NA	NA	NA	NA	NA	NA	NA	3.8976	2.067	1.8138	0.00166	0.873	0.873	NA	NA	FALSE	FALSE	FALSE
ENSMUST00000169719	ENSMUSG00000049076	Acap2	protein_coding	chr16:31092499-31201324	108826	chr16:31096432-31201077	2334	2331	FALSE	TRUE	26.5086	26.5591	-0.0505	0.794	NA	NA	8.3946	8.0574	0.3333	0.026	8.3468	7.4889	0.8399	8.75e-06	FALSE	FALSE	FALSE
ENSMUST00000169715	ENSMUSG00000057969	Sema3b	protein_coding	chr9:107500005-107511560	11556	chr9:107500686-107507733	2872	2244	FALSE	NA	NA	NA	NA	NA	NA	NA	4.0587	3.981	0.1107	0.801	7.4734	3.9962	3.3448	1.22e-50	FALSE	FALSE	FALSE
ENSMUST00000169712	ENSMUSG00000019992	Fam54a	protein_coding	chr10:20067625-20081475	13851	chr10:20067625-20081475	2307	1083	FALSE	NA	NA	NA	NA	NA	NA	NA	7.3709	6.3777	0.961	2.8e-05	5.4518	4.4481	0.9745	0.0479	FALSE	FALSE	FALSE
ENSMUST00000169707	ENSMUSG00000011960	Ccnt1	protein_coding	chr15:98369120-98401354	32235	chr15:98369120-98401354	7397	2172	TRUE	TRUE	26.0759	26.1912	-0.1153	0.694	NA	NA	8.4829	8.2196	0.2559	0.176	8.0525	8.4196	-0.3572	0.0677	FALSE	FALSE	FALSE
ENSMUST00000169705	ENSMUSG00000090669	Gm2990	lincRNA	chr14:33278228-33296725	18498	chr14:33278228-33296725	1109	1109	FALSE	NA	NA	NA	NA	NA	NA	NA	2.8068	5.0834	-2.2439	2.96e-06	-0.1493	-0.0249	0.1265	0.936	FALSE	FALSE	FALSE
ENSMUST00000169703	ENSMUSG00000025995	Wdr75	protein_coding	chr1:45852011-45880464	28454	chr1:45852311-45880458	2643	2541	FALSE	TRUE	28.7335	29.7774	-1.0439	0.00216	NA	NA	9.952	9.6252	0.3257	0.0512	7.6841	7.9644	-0.2816	0.333	FALSE	FALSE	FALSE
ENSMUST00000169701	ENSMUSG00000017286	Glod4	protein_coding	chr11:75934489-76057227	122739	chr11:76024073-76057165	4203	837	FALSE	TRUE	30.0421	30.6692	-0.6271	0.0144	NA	NA	7.6108	8.0974	-0.4909	0.00153	10.3212	10.2876	0.0312	0.961	FALSE	FALSE	FALSE
ENSMUST00000169698	ENSMUSG00000042250	Pglyrp4	protein_coding	chr3:90530828-90545439	14612	chr3:90530828-90545439	2229	1125	FALSE	NA	NA	NA	NA	NA	NA	NA	-0.3573	-0.6404	0.1586	NA	-0.1699	-0.0456	0.1265	0.936	FALSE	FALSE	FALSE
ENSMUST00000169697	ENSMUSG00000090973	Vmn1r142	protein_coding	chr7:22948137-22949054	918	chr7:22948137-22949054	918	915	FALSE	NA	NA	NA	NA	NA	NA	NA	0.1234	0.1234	NA	NA	0.1282	0.1282	NA	NA	FALSE	FALSE	FALSE
ENSMUST00000169693	ENSMUSG00000031654	Cbln1	protein_coding	chr8:89992761-89996508	3748	chr8:89993137-89996285	1699	579	FALSE	NA	NA	NA	NA	NA	NA	NA	2.5558	5.4186	-2.7508	1.46e-09	8.7395	10.3683	-1.5991	8.15e-20	FALSE	FALSE	FALSE
ENSMUST00000169692	ENSMUSG00000091230	Gm6970	protein_coding	chr19:47244959-47245624	666	chr19:47244959-47245624	666	663	FALSE	NA	NA	NA	NA	NA	NA	NA	0.5864	0.5864	NA	NA	4.2528	4.0219	0.2262	0.936	FALSE	FALSE	FALSE
ENSMUST00000169691	ENSMUSG00000090313	Gm17325	lincRNA	chr2:79294142-79301264	7123	chr2:79294142-79301264	2657	2657	FALSE	NA	NA	NA	NA	NA	NA	NA	-1.4098	-0.2789	-0.7533	NA	1.6046	1.1607	0.522	0.732	FALSE	FALSE	FALSE
ENSMUST00000169690	ENSMUSG00000091372	Gm14475	protein_coding	chrX:10901721-10902220	500	chrX:10901721-10902220	500	315	FALSE	NA	NA	NA	NA	NA	NA	NA	1	1.516	-0.2316	NA	1.6666	1.6666	NA	NA	FALSE	FALSE	FALSE
ENSMUST00000169689	ENSMUSG00000091121	Vmn1r104	protein_coding	chr7:21119186-21120109	924	chr7:21119186-21120109	924	921	FALSE	NA	NA	NA	NA	NA	NA	NA	0.114	0.114	NA	NA	0.1187	0.1187	NA	NA	FALSE	FALSE	FALSE
ENSMUST00000169686	ENSMUSG00000091350	Vmn2r92	protein_coding	chr17:18288894-18322142	33249	chr17:18288894-18322142	2583	2580	FALSE	NA	NA	NA	NA	NA	NA	NA	-1.0822	-0.5291	-0.3664	NA	-1.3674	-1.3674	NA	NA	FALSE	FALSE	FALSE
ENSMUST00000169684	ENSMUSG00000020323	Prss57	protein_coding	chr10:79244219-79253706	9488	chr10:79244221-79253706	2841	852	FALSE	NA	NA	NA	NA	NA	NA	NA	-0.7752	0.0346	-0.816	0.423	1.0467	2.0302	-0.2798	0.93	FALSE	FALSE	FALSE
ENSMUST00000169683	ENSMUSG00000090518	Vmn2r35	protein_coding	chr7:7738862-7772578	33717	chr7:7738862-7772578	2586	2583	FALSE	NA	NA	NA	NA	NA	NA	NA	-0.9271	-0.2267	-0.662	0.501	-1.369	-1.369	NA	NA	FALSE	FALSE	FALSE
ENSMUST00000169682	ENSMUSG00000091978	Gm725	protein_coding	chr6:13213695-13214600	906	chr6:13213695-13214600	906	906	FALSE	NA	NA	NA	NA	NA	NA	NA	0.1424	0.7932	-0.2507	NA	0.1424	0.1424	NA	NA	FALSE	FALSE	FALSE
ENSMUST00000169680	ENSMUSG00000026203	Dnajb2	protein_coding	chr1:75233040-75241379	8340	chr1:75233040-75241379	1253	831	FALSE	TRUE	25.3434	24.6952	0.6482	0.0162	NA	NA	7.5937	7.1487	0.4285	0.0482	8.3798	8.654	-0.2663	0.462	FALSE	FALSE	FALSE
ENSMUST00000169678	ENSMUSG00000090544	Gm6576	protein_coding	chr15:26955056-26956010	955	chr15:26955056-26956010	955	825	FALSE	NA	NA	NA	NA	NA	NA	NA	10.887	10.2966	0.6028	0.00434	1.4979	0.8334	0.2244	0.936	FALSE	FALSE	FALSE
ENSMUST00000169676	ENSMUSG00000041362	4930506M07Rik	protein_coding	chr19:59047848-59150559	102712	chr19:59047848-59136710	3521	1890	FALSE	TRUE	29.2205	28.3654	0.8551	0.00441	NA	NA	8.7746	8.1776	0.5918	2.36e-05	8.5755	8.4263	0.1236	0.843	FALSE	FALSE	FALSE
ENSMUST00000169675	ENSMUSG00000090469	AC166053.1	protein_coding	chr14:5736943-5753343	16401	chr14:5746793-5753343	684	606	FALSE	NA	NA	NA	NA	NA	NA	NA	7.0003	8.8777	-1.7674	8.24e-09	0.7226	0.7226	NA	NA	FALSE	FALSE	FALSE
ENSMUST00000169673	ENSMUSG00000024989	Cep55	protein_coding	chr19:38129515-38148915	19401	chr19:38129532-38148915	2761	1386	FALSE	TRUE	28.4262	28.014	0.4121	0.106	NA	NA	8.5531	8.4076	0.1514	0.604	7.5578	6.9878	0.5433	0.054	FALSE	FALSE	FALSE
ENSMUST00000169672	ENSMUSG00000091083	Gm4535	protein_coding	chr7:148592536-148593093	558	chr7:148592536-148593093	558	555	FALSE	NA	NA	NA	NA	NA	NA	NA	4.8116	4.2773	0.4379	0.512	5.7915	5.396	0.3509	0.759	FALSE	FALSE	FALSE
ENSMUST00000169670	ENSMUSG00000039552	Rsph4a	protein_coding	chr10:33624917-33635827	10911	chr10:33624917-33635827	3650	2148	FALSE	NA	NA	NA	NA	NA	NA	NA	-1.0523	1.2498	-2.0385	0.0181	1.6195	2.0114	-0.3691	0.863	FALSE	FALSE	FALSE
ENSMUST00000169669	ENSMUSG00000090812	Samd15	protein_coding	chr12:88541700-88542893	1194	chr12:88541700-88542893	1194	1194	FALSE	NA	NA	NA	NA	NA	NA	NA	1.5391	3.2089	-1.6167	0.0351	0.7586	1.1878	0.0225	0.993	FALSE	FALSE	FALSE
ENSMUST00000169666	ENSMUSG00000091269	Gm6682	pseudogene	chr12:4789021-4789317	297	chr12:4789021-4789317	297	297	FALSE	NA	NA	NA	NA	NA	NA	NA	12.5143	12.9793	-0.4949	0.0352	1.7515	3.2109	-0.4053	0.761	FALSE	FALSE	FALSE
ENSMUST00000169661	ENSMUSG00000090795	Gm7346	pseudogene	chr8:3093369-3095187	1819	chr8:3093369-3095187	476	476	FALSE	NA	NA	NA	NA	NA	NA	NA	1.071	1.3929	-0.102	NA	1.071	1.071	NA	NA	FALSE	FALSE	FALSE
ENSMUST00000169657	ENSMUSG00000067356	B430203G13Rik	protein_coding	chr12:17931100-17932474	1375	chr12:17931100-17932474	1375	396	FALSE	NA	NA	NA	NA	NA	NA	NA	0.9301	1.7578	-0.7064	0.472	1.3364	1.3364	NA	NA	FALSE	FALSE	FALSE
ENSMUST00000169652	ENSMUSG00000049625	Tifab	protein_coding	chr13:56275064-56280246	5183	chr13:56275064-56280246	3498	441	FALSE	NA	NA	NA	NA	NA	NA	NA	-1.5196	-0.5315	-0.7554	NA	1.1811	1.1811	NA	NA	FALSE	FALSE	FALSE
ENSMUST00000169651	ENSMUSG00000032109	Nlrx1	protein_coding	chr9:44060796-44076682	15887	chr9:44060796-44076270	3685	2925	FALSE	NA	NA	NA	NA	NA	NA	NA	2.6606	1.1522	1.4504	0.00955	1.8315	2.3264	-0.2004	0.936	FALSE	FALSE	FALSE
ENSMUST00000169640	ENSMUSG00000018008	Cyth4	protein_coding	chr15:78427477-78452449	24973	chr15:78427477-78452449	2791	1224	FALSE	NA	NA	NA	NA	NA	NA	NA	1.0945	0.4028	0.5446	0.563	-0.2916	-0.1673	0.1265	0.936	FALSE	FALSE	FALSE
ENSMUST00000169639	ENSMUSG00000090649	Psmd14	protein_coding	chr2:61549751-61558658	8908	chr2:61549751-61558658	338	270	FALSE	NA	NA	NA	NA	NA	NA	NA	1.5649	1.8868	-0.102	NA	8.8717	9.5195	-0.6245	0.0417	FALSE	FALSE	FALSE
ENSMUST00000169636	ENSMUSG00000037138	Aff3	protein_coding	chr1:38234171-38721800	487630	chr1:38234172-38596687	5884	3759	TRUE	NA	NA	NA	NA	NA	NA	NA	5.2994	7.5357	-2.1297	5.94e-17	7.2076	7.6917	-0.4776	0.00533	FALSE	FALSE	FALSE
ENSMUST00000169632	ENSMUSG00000090389	Gm7236	pseudogene	chr14:43800305-43800634	330	chr14:43800305-43800634	330	330	FALSE	NA	NA	NA	NA	NA	NA	NA	10.6152	10.063	0.5548	0.00441	3.5406	3.1988	0.7096	0.545	FALSE	FALSE	FALSE
ENSMUST00000169631	ENSMUSG00000078598	Skint5	protein_coding	chr4:113150496-113672108	521613	chr4:113150496-113672108	4497	4425	FALSE	NA	NA	NA	NA	NA	NA	NA	-1.7254	-0.2354	-1.3294	0.172	-1.5134	-2.0213	0.2576	0.837	FALSE	FALSE	FALSE
ENSMUST00000169630	ENSMUSG00000027569	1600027N09Rik	protein_coding	chr2:180316009-180321009	5001	chr2:180316009-180320339	1192	612	FALSE	TRUE	25.1454	25.3591	-0.2137	0.153	NA	NA	7.7873	8.1569	-0.3626	0.042	7.7926	7.6474	0.1439	0.859	FALSE	FALSE	FALSE
ENSMUST00000169626	ENSMUSG00000051851	Cxx1c	protein_coding	chrX:50911099-50912309	1211	chrX:50911211-50912299	1019	336	FALSE	NA	NA	NA	NA	NA	NA	NA	6.3706	7.9602	-1.5507	1.38e-10	10.6634	10.6881	-0.0508	0.953	FALSE	FALSE	FALSE
ENSMUST00000169624	ENSMUSG00000091194	Gm19840	pseudogene	chr15:22865242-22866996	1755	chr15:22865242-22866996	882	882	FALSE	NA	NA	NA	NA	NA	NA	NA	0.9967	1.7467	-0.5652	0.591	1.3702	0.7852	0.3137	0.863	FALSE	FALSE	FALSE
ENSMUST00000169622	ENSMUSG00000029028	Lrrc47	protein_coding	chr4:153385840-153395622	9783	chr4:153385840-153395622	3468	1809	TRUE	TRUE	30.4521	30.7727	-0.3207	0.0755	NA	NA	7.501	7.302	0.2017	0.222	8.7284	8.9316	-0.2026	0.374	FALSE	FALSE	FALSE
ENSMUST00000169616	ENSMUSG00000032740	Ccdc88a	protein_coding	chr11:29273658-29410812	137155	chr11:29273775-29410812	9347	5619	FALSE	TRUE	29.5475	29.8764	-0.3289	0.0557	NA	NA	6.8841	7.919	-0.9792	2.15e-05	7.3887	8.1635	-0.7709	1.53e-05	FALSE	FALSE	FALSE
ENSMUST00000169614	ENSMUSG00000054579	9130219A07Rik	protein_coding	chr4:135308094-135311298	3205	chr4:135308094-135311298	3205	450	FALSE	NA	NA	NA	NA	NA	NA	NA	-1.2367	-0.8647	-0.3169	NA	1.152	1.152	NA	NA	FALSE	FALSE	FALSE
ENSMUST00000169612	ENSMUSG00000091811	Prr24	protein_coding	chr7:16857363-16859041	1679	chr7:16857363-16859041	1679	390	FALSE	NA	NA	NA	NA	NA	NA	NA	4.2632	5.3709	-1.0266	0.0051	4.9241	5.9667	-0.742	0.343	FALSE	FALSE	FALSE
ENSMUST00000169610	ENSMUSG00000091595	Gm3344	pseudogene	chr14:5360591-5363585	2995	chr14:5360591-5363585	603	603	FALSE	NA	NA	NA	NA	NA	NA	NA	3.0167	3.1654	-0.4524	0.64	0.7298	0.7298	NA	NA	FALSE	FALSE	FALSE
ENSMUST00000169607	ENSMUSG00000074637	Sox2	protein_coding	chr3:34548927-34551383	2457	chr3:34548977-34551381	2284	957	FALSE	TRUE	22.8321	25.7237	-2.8916	0.0017	NA	NA	4.1162	7.7747	-3.5816	7.47e-53	9.084	9.8905	-0.7923	3.11e-05	FALSE	FALSE	FALSE
ENSMUST00000169604	ENSMUSG00000033029	1700088E04Rik	protein_coding	chr15:78965085-78971681	6597	chr15:78965085-78971681	1253	648	FALSE	NA	NA	NA	NA	NA	NA	NA	4.5514	5.818	-1.2533	7.37e-05	5.4115	5.8019	-0.3486	0.739	FALSE	FALSE	FALSE
ENSMUST00000169591	ENSMUSG00000048440	Cyp4f16	protein_coding	chr17:32673503-32688743	15241	chr17:32673503-32688743	2242	1572	FALSE	NA	NA	NA	NA	NA	NA	NA	6.503	6.4784	0.0309	0.924	6.7315	6.4772	0.2411	0.674	FALSE	FALSE	FALSE
[truncated: 32,450 more rows]

## Sheet: J) ERCC Spike-in counts
	id	subgroup	cont.mix1	seqlength	Neurites_1	Neurites_2	Neurites_3	Soma_1	Soma_2	Soma_3	number_of_molecules_attomol
1	ERCC-00003	D	937.5	1023	12656	8512	13555	16437	11375	15917	2.8125e-05
[truncated: 84 more rows]
