# Supplementary material for: RNA localization is a key determinant of neurite-enriched proteome
Source: Nat Commun. 2017 Sep 19;8:583. doi: 10.1038/s41467-017-00690-6 (PMC5605627; doi:10.1038/s41467-017-00690-6)
Supplement: Supplementary file 4 — Supplementary Data 3 [file 41467_2017_690_MOESM4_ESM.xlsx]

## Sheet:  GO enrichement - proteome
Analysis Type:	PANTHER Enrichment Test (release 20160715)
Annotation Version and Release Date:	GO Ontology database Released 2016-07-29
Analyzed List:	New Text Document.txt (Mus musculus)
Bonferroni correction:	TRUE
GO cellular component complete	number	over (+)/under(-) representation	pvalue		GO molecular function complete	number	over (+)/under(-) representation	pvalue
contractile fiber (GO:0043292)	68	+	5.69e-05		enzyme activator activity (GO:0008047)	210	+	0.0311
vesicle membrane (GO:0012506)	98	+	1.98e-06		platelet-derived growth factor binding (GO:0048407)	8	+	0.0128
endomembrane system (GO:0012505)	1487	+	4.51e-07		serine-type endopeptidase inhibitor activity (GO:0004867)	15	+	0.0141
cluster of actin-based cell projections (GO:0098862)	59	+	4.99e-05		endopeptidase inhibitor activity (GO:0004866)	37	+	0.0221
membrane microdomain (GO:0098857)	134	+	7.29e-05		actin binding (GO:0003779)	188	+	3.69e-08
lytic vacuole membrane (GO:0098852)	91	+	0.000363		enzyme inhibitor activity (GO:0004857)	105	+	0.0057
extracellular organelle (GO:0043230)	1331	+	0		peptidase inhibitor activity (GO:0030414)	38	+	0.0128
cell periphery (GO:0071944)	1287	+	0		sulfur compound binding (GO:1901681)	81	+	3.15e-05
whole membrane (GO:0098805)	516	+	1.18e-08		growth factor receptor binding (GO:0070851)	39	+	0.0358
intracellular vesicle (GO:0097708)	469	+	1.95e-12		extracellular matrix structural constituent (GO:0005201)	11	+	0.000337
cell projection membrane (GO:0031253)	84	+	0.000111		transferase activity, transferring glycosyl groups (GO:0016757)	93	+	0.0151
cell leading edge (GO:0031252)	178	+	1.42e-07		actin filament binding (GO:0051015)	69	+	0.00816
secretory granule (GO:0030141)	111	+	2.71e-05		integrin binding (GO:0005178)	42	+	3.66e-06
clathrin-coated vesicle (GO:0030136)	50	+	0.00257		receptor binding (GO:0005102)	448	+	2.41e-06
coated vesicle (GO:0030135)	86	+	4.54e-05		enzyme regulator activity (GO:0030234)	376	+	3.41e-05
vesicle coat (GO:0030120)	28	+	0.00423		protein complex binding (GO:0032403)	428	+	0.00179
clathrin coat (GO:0030118)	34	+	0.0452		growth factor binding (GO:0019838)	54	+	0.0013
membrane coat (GO:0030117)	62	+	0.000257		lipid binding (GO:0008289)	255	+	0.0139
cytoplasmic region (GO:0099568)	115	+	0.00192		heparin binding (GO:0008201)	37	+	4.65e-06
anchoring junction (GO:0070161)	287	+	0		glycosaminoglycan binding (GO:0005539)	45	+	6.36e-06
cell-cell contact zone (GO:0044291)	40	+	0.00123		peptidase regulator activity (GO:0061134)	60	+	0.00024
Golgi subcompartment (GO:0098791)	124	+	0.00894		insulin-like growth factor binding (GO:0005520)	11	+	0.0358
extracellular space (GO:0005615)	309	+	0		calcium ion binding (GO:0005509)	171	+	0.00134
basal lamina (GO:0005605)	9	+	0.008		molecular function regulator (GO:0098772)	490	+	4.93e-05
basement membrane (GO:0005604)	40	+	5.13e-13		extracellular matrix binding (GO:0050840)	23	+	0.0126
secretory vesicle (GO:0099503)	165	+	0.00479		cell adhesion molecule binding (GO:0050839)	83	+	1.41e-08
cell cortex (GO:0005938)	100	+	0.000188		nucleic acid binding transcription factor activity (GO:0001071)	190	-	1.91e-05
focal adhesion (GO:0005925)	246	+	0		regulatory region nucleic acid binding (GO:0001067)	208	-	7.84e-06
cell-substrate adherens junction (GO:0005924)	246	+	0		core promoter binding (GO:0001047)	55	-	0.00503
cell-cell adherens junction (GO:0005913)	39	+	0.000162		RNA polymerase II regulatory region DNA binding (GO:0001012)	124	-	0.00459
adherens junction (GO:0005912)	281	+	0		DNA-dependent ATPase activity (GO:0008094)	54	-	0.00178
cell-cell junction (GO:0005911)	175	+	4.52e-12		adenyl nucleotide binding (GO:0030554)	733	-	0.0193
brush border (GO:0005903)	49	+	6.95e-06		ATP-dependent helicase activity (GO:0008026)	75	-	2.23e-05
sarcolemma (GO:0042383)	55	+	2.07e-07		ATPase activity (GO:0016887)	242	-	0.000108
cell-substrate junction (GO:0030055)	248	+	0		sequence-specific DNA binding (GO:0043565)	237	-	1.27e-10
cell junction (GO:0030054)	545	+	0		hydrolase activity, acting on acid anhydrides, in phosphorus-containing anhydrides (GO:0016818)	439	-	0.000321
extracellular vesicle (GO:1903561)	1331	+	0		hydrolase activity, acting on acid anhydrides (GO:0016817)	440	-	0.000401
actomyosin (GO:0042641)	39	+	0.000729		RNA binding (GO:0003723)	1052	-	0.000192
cell surface (GO:0009986)	204	+	0		transcription factor activity, sequence-specific DNA binding (GO:0003700)	190	-	1.91e-05
lamellipodium (GO:0030027)	93	+	0.00319		histone binding (GO:0042393)	87	-	8.34e-05
Z disc (GO:0030018)	37	+	0.00984		double-stranded DNA binding (GO:0003690)	193	-	5.03e-10
sarcomere (GO:0030017)	53	+	0.00112		chromatin binding (GO:0003682)	225	-	3.08e-10
myofibril (GO:0030016)	63	+	2.91e-05		DNA binding (GO:0003677)	607	-	0
collagen trimer (GO:0005581)	19	+	3.34e-07		nucleic acid binding (GO:0003676)	1549	-	0
proteinaceous extracellular matrix (GO:0005578)	91	+	0		adenyl ribonucleotide binding (GO:0032559)	726	-	0.0133
extracellular region (GO:0005576)	1568	+	0		purine ribonucleotide binding (GO:0032555)	899	-	0.0328
cytoplasmic vesicle (GO:0031410)	468	+	1.23e-12		ribonucleotide binding (GO:0032553)	907	-	0.0249
actin cytoskeleton (GO:0015629)	224	+	9.04e-09		purine ribonucleoside binding (GO:0032550)	894	-	0.0406
extracellular exosome (GO:0070062)	1325	+	0		ribonucleoside binding (GO:0032549)	896	-	0.0366
coated vesicle membrane (GO:0030662)	33	+	0.00267		RNA polymerase II transcription factor activity, sequence-specific DNA binding (GO:0000981)	115	-	0.00264
cytoplasmic vesicle membrane (GO:0030659)	85	+	1.79e-05		nucleoside-triphosphatase activity (GO:0017111)	409	-	0.000419
plasma membrane (GO:0005886)	1241	+	0		RNA polymerase II regulatory region sequence-specific DNA binding (GO:0000977)	122	-	0.00307
blood microparticle (GO:0072562)	38	+	1.59e-08		transcription regulatory region sequence-specific DNA binding (GO:0000976)	144	-	2.06e-05
actin filament (GO:0005884)	51	+	0.000398		regulatory region DNA binding (GO:0000975)	207	-	8.8e-06
cytosol (GO:0005829)	817	+	0.000106		ATP-dependent RNA helicase activity (GO:0004004)	50	-	0.00643
trans-Golgi network (GO:0005802)	97	+	0.0281		purine NTP-dependent helicase activity (GO:0070035)	75	-	2.23e-05
plasma membrane part (GO:0044459)	575	+	2.4e-10		purine nucleotide binding (GO:0017076)	907	-	0.0417
contractile actin filament bundle (GO:0097517)	34	+	2.99e-05		purine ribonucleoside triphosphate binding (GO:0035639)	891	-	0.0279
contractile fiber part (GO:0044449)	60	+	6.15e-05		nucleotide binding (GO:0000166)	1156	-	0.000241
cell cortex part (GO:0044448)	59	+	0.00753		organic cyclic compound binding (GO:0097159)	2372	-	1.68e-10
cytosolic part (GO:0044445)	138	+	0.00266		heterocyclic compound binding (GO:1901363)	2353	-	1.08e-10
cytoplasmic part (GO:0044444)	3099	+	5.77e-05		small molecule binding (GO:0036094)	1229	-	0.0224
endosomal part (GO:0044440)	110	+	0.000362		purine nucleoside binding (GO:0001883)	896	-	0.0488
vacuolar part (GO:0044437)	198	+	8.68e-09		sequence-specific double-stranded DNA binding (GO:1990837)	158	-	7.04e-07
cytoplasmic vesicle part (GO:0044433)	98	+	3.08e-05		pyrophosphatase activity (GO:0016462)	437	-	0.00025
Golgi apparatus part (GO:0044431)	207	+	2.72e-06		transcription regulatory region DNA binding (GO:0044212)	207	-	8.8e-06
extracellular region part (GO:0044421)	1518	+	0		ATP binding (GO:0005524)	719	-	0.00842
extracellular matrix component (GO:0044420)	51	+	0		poly(A) RNA binding (GO:0044822)	824	-	0.00424
lytic vacuole (GO:0000323)	198	+	1.03e-13		nucleoside phosphate binding (GO:1901265)	1156	-	0.000241
cytoplasmic, membrane-bounded vesicle (GO:0016023)	337	+	1.3e-09		ATPase activity, coupled (GO:0042623)	186	-	0.00491
ruffle (GO:0001726)	73	+	0.000526		RNA-dependent ATPase activity (GO:0008186)	50	-	0.00643
stress fiber (GO:0001725)	34	+	2.99e-05		helicase activity (GO:0004386)	113	-	5.75e-08
external side of plasma membrane (GO:0009897)	56	+	1.41e-11
apical plasma membrane (GO:0016324)	91	+	3.09e-06
basolateral plasma membrane (GO:0016323)	72	+	0.000762
extracellular matrix (GO:0031012)	112	+	0
actin filament bundle (GO:0032432)	37	+	2.72e-06
coated membrane (GO:0048475)	62	+	0.000257
perinuclear region of cytoplasm (GO:0048471)	274	+	0.00102
I band (GO:0031674)	38	+	0.0104
Golgi apparatus (GO:0005794)	560	+	1.76e-09
apical part of cell (GO:0045177)	129	+	3.33e-06
plasma membrane region (GO:0098590)	291	+	8.66e-05
membrane-bounded vesicle (GO:0031988)	1536	+	0
organelle subcompartment (GO:0031984)	133	+	0.0137
vesicle (GO:0031982)	1644	+	0
vacuolar membrane (GO:0005774)	189	+	2.07e-08
vacuole (GO:0005773)	499	+	0
late endosome (GO:0005770)	79	+	0.000493
membrane region (GO:0098589)	179	+	1.09e-06
bounding membrane of organelle (GO:0098588)	449	+	7.84e-07
early endosome (GO:0005769)	108	+	0.00999
endosome (GO:0005768)	351	+	1.14e-11
lysosomal membrane (GO:0005765)	91	+	0.000363
lysosome (GO:0005764)	198	+	1.03e-13
side of membrane (GO:0098552)	137	+	3.27e-07
membrane raft (GO:0045121)	134	+	7.29e-05
endosome membrane (GO:0010008)	97	+	0.000501
intercalated disc (GO:0014704)	28	+	0.000723
nuclear heterochromatin (GO:0005720)	28	-	0.0169
organelle lumen (GO:0043233)	1780	-	7.19e-13
nuclear chromosome (GO:0000228)	271	-	0
small-subunit processome (GO:0032040)	29	-	0.0082
organelle inner membrane (GO:0019866)	253	-	0.00082
sex chromosome (GO:0000803)	22	-	0.0208
chromosome (GO:0005694)	473	-	0
spliceosomal complex (GO:0005681)	134	-	0.0117
transcription factor complex (GO:0005667)	122	-	7.24e-05
nucleoplasm (GO:0005654)	1131	-	4.31e-12
nuclear envelope (GO:0005635)	201	-	0.0246
nucleus (GO:0005634)	2910	-	2.29e-10
nBAF complex (GO:0071565)	13	-	0.0191
condensed chromosome (GO:0000793)	85	-	0.00118
heterochromatin (GO:0000792)	57	-	3.35e-09
nuclear chromatin (GO:0000790)	142	-	1.75e-10
chromatin (GO:0000785)	223	-	0
nuclear chromosome, telomeric region (GO:0000784)	67	-	0.000378
chromosome, telomeric region (GO:0000781)	84	-	2.16e-07
chromosome, centromeric region (GO:0000775)	115	-	0.00776
catalytic complex (GO:1902494)	575	-	0.013
chromosomal region (GO:0098687)	192	-	1.75e-09
intracellular organelle lumen (GO:0070013)	1778	-	5.13e-13
nuclear periphery (GO:0034399)	67	-	0.00272
nuclear chromosome part (GO:0044454)	249	-	0
nucleolar part (GO:0044452)	55	-	0.00177
nucleoplasm part (GO:0044451)	366	-	6.37e-12
intracellular organelle part (GO:0044446)	3180	-	0.00131
mitochondrial part (GO:0044429)	444	-	0.00039
nuclear part (GO:0044428)	1829	-	0
chromosomal part (GO:0044427)	426	-	0
organelle part (GO:0044422)	3215	-	0.00395
SWI/SNF superfamily-type complex (GO:0070603)	54	-	7.04e-05
nuclear matrix (GO:0016363)	46	-	0.0326
ribonucleoprotein complex (GO:1990904)	504	-	0.00311
PML body (GO:0016605)	37	-	0.0113
nuclear body (GO:0016604)	136	-	3.78e-05
catalytic step 2 spliceosome (GO:0071013)	71	-	0.0101
nuclear lumen (GO:0031981)	1571	-	0
envelope (GO:0031975)	536	-	7.88e-05
membrane-enclosed lumen (GO:0031974)	1780	-	7.19e-13
intracellular ribonucleoprotein complex (GO:0030529)	504	-	0.00311
organelle envelope (GO:0031967)	534	-	3.52e-05
mitochondrial membrane (GO:0031966)	315	-	0.00274
nuclear membrane (GO:0031965)	109	-	0.00021
mitochondrial inner membrane (GO:0005743)	239	-	0.0226
nucleolus (GO:0005730)	457	-	1.63e-06
pericentric heterochromatin (GO:0005721)	15	-	0.00905
