# Supplementary material for: RNA localization is a key determinant of neurite-enriched proteome
Source: Nat Commun. 2017 Sep 19;8:583. doi: 10.1038/s41467-017-00690-6 (PMC5605627; doi:10.1038/s41467-017-00690-6)
Supplement: Supplementary file 5 — Supplementary Data 4 [file 41467_2017_690_MOESM5_ESM.xlsx]

## Sheet: mapping statistics
experiment	compartment	biological_replicate	Reads_Sequenced	Reads_Cleaned	Reads_Mapped_Uniq	Reads_Mapped_Multiple	CDS	fUTR	Intron	RepeatMasker	reps	rRNA	tRNA	tUTR	CDS %	fUTR %	Intron %	None %	RepeatMasker %	rRNA %	tRNA %	tUTR %
Ribo-seq	Neurite	1	56887679	56273704	7529318	4682471	3576962	160980	4058185	2170755	247301	1488744	154043	354819	0.292911	0.0131823	0.332317	0.177759	0.020251	0.12191	0.0126143	0.0290554
Ribo-seq	Neurite	2	44128756	43501364	7051823	4080767	3969566	164562	3473776	1770983	181249	1191468	130558	250428	0.356572	0.014782	0.312037	0.159081	0.0162809	0.107025	0.0117275	0.022495
Ribo-seq	Neurite	3	47515739	46962183	7583722	4167708	4420001	181653	3603171	1639910	213238	1255296	126160	312001	0.376125	0.0154579	0.306616	0.13955	0.0181457	0.106821	0.0107357	0.02655
Ribo-seq	Soma	1	66035041	63283181	21928033	8040062	17814485	896386	6854588	1897153	531726	1388711	169508	415538	0.594448	0.0299113	0.22873	0.0633058	0.0177431	0.0463396	0.00565628	0.013866
Ribo-seq	Soma	2	80838981	76784998	33458512	11244386	29893378	1378428	7527914	2527770	646659	2007287	150860	570602	0.668712	0.0308353	0.168399	0.056546	0.0144657	0.0449028	0.00337473	0.0127643
Ribo-seq	Soma	3	61644745	60197654	26048701	8186563	23030900	1173383	5743718	1869127	436506	1474424	122855	384351	0.672724	0.0342741	0.167772	0.0545965	0.0127502	0.0430674	0.00358855	0.0112268
RNA-seq	Neurite	1	62834654	40473500	26896731	11642933	16997151	215182	3776511	2574307	9295829	332137	40217	5308330	0.44103	0.00558339	0.0979902	0.0667963	0.241202	0.00861806	0.00104352	0.137737
RNA-seq	Neurite	2	39868701	24072742	17528553	5435004	10519620	131452	2425094	1400247	3953696	698602	26257	3808589	0.458101	0.00572437	0.105606	0.0609769	0.172173	0.0304222	0.00114342	0.165854
RNA-seq	Neurite	3	66857661	44528194	31094415	11529913	20330648	237793	3735203	2529615	8957602	200895	44134	6588438	0.476973	0.00557881	0.0876308	0.0593467	0.210152	0.00471315	0.00103542	0.15457
RNA-seq	Soma	1	59830392	38332541	27872921	8108160	15765870	242478	5130336	2982085	6165109	195379	36731	5463093	0.438171	0.00673904	0.142584	0.0828792	0.171343	0.00543005	0.00102084	0.151832
RNA-seq	Soma	2	61199160	38598100	27549148	8466599	14589447	228503	6017794	3351154	6970799	217637	31470	4608943	0.405085	0.00634453	0.167088	0.0930469	0.193549	0.00604283	0.000873784	0.12797
RNA-seq	Soma	3	65117866	42212431	27423086	12114141	14453149	217506	5618909	4583131	9587570	415614	59177	4602171	0.365558	0.0055013	0.142117	0.115919	0.242495	0.010512	0.00149674	0.116401
