# Supplementary material for: RNA localization is a key determinant of neurite-enriched proteome
Source: Nat Commun. 2017 Sep 19;8:583. doi: 10.1038/s41467-017-00690-6 (PMC5605627; doi:10.1038/s41467-017-00690-6)
Supplement: Supplementary file 6 — Supplementary Data 5 [file 41467_2017_690_MOESM6_ESM.xlsx]

## Sheet: previous studies
gene_name	gene_id	rzRNA_Neurites.Soma	Burge_CAD_Neurites.Soma	Burge_N2A_Neurites.Soma	Burge_Cort_Neurites.Soma	Schuman_Seq_Neurites.Soma	Schuman_Nanostring_Neurite.Soma
A2ld1	ENSMUSG00000041625	0.489035	0.467317	0.621314	0.384091	-0.736966
Aaas	ENSMUSG00000036678	0.882883	0.279317	0.443425	-0.282321	1.22239
Aadat	ENSMUSG00000057228	-2.54298	-1.59147	0	-0.306174	1.152
Aagab	ENSMUSG00000037257	-0.529631	0.083618	-0.0871037	-0.185013	0
Aak1	ENSMUSG00000057230	-0.280663	-1.2339	-0.804258	-0.170129	-0.430144
Aamp	ENSMUSG00000006299	0.390312	0.506726	0.834739	-0.0731791	-0.925999
Aars	ENSMUSG00000031960	0.798127	0.0358918	0.224512	-0.105485	-0.415037
Aarsd1	ENSMUSG00000075528	-0.0227338	0.739511	1.10837	0.272356	-1.68806
Aasdhppt	ENSMUSG00000025894	0.0697193	0.239137	-0.684759	-0.359964	-0.459432
Aatf	ENSMUSG00000018697	0.186812	0.243654	0.494903	0.0149774	-0.777608
Aatk	ENSMUSG00000025375	-2.01293	0.0512447	-0.055721	0.394044	0.142958
Abat	ENSMUSG00000057880	-0.249865	-0.724745	-0.788678	-0.178454	0.655352
Abca2	ENSMUSG00000026944	-1.62742	-0.399129	-0.687004	-0.0647764	-0.183446
Abca3	ENSMUSG00000024130	-1.02545	-0.387069	-0.38356	-0.245244	-0.532014
Abca5	ENSMUSG00000018800	0.477501	-0.436455	-0.650966	-0.631204	-1
Abca8a	ENSMUSG00000041828	-0.366606	0	-1.88544	0.0875026	0.947533
Abcb1a	ENSMUSG00000040584	1.42267	-0.0812397	-0.645728	-0.0354283	1.9386
Abcb6	ENSMUSG00000026198	0.680853	0.107469	-0.111897	-0.87621	0.353637
Abcb7	ENSMUSG00000031333	-0.0360956	-0.884274	-1.43151	-0.262763	1.70044
Abcb8	ENSMUSG00000028973	0.260533	0.374237	0.366587	-0.399696	-0.321928
Abcc5	ENSMUSG00000022822	0.484866	-0.593938	-0.557809	-0.760549	-0.469485
Abcc8	ENSMUSG00000040136	-1.35113	1.68166	0.782446	-0.775413	-0.321928
Abcd2	ENSMUSG00000055782	-3.8046	-1.42634	0	-0.491765	-0.0962153
Abcd3	ENSMUSG00000028127	1.0901	-0.583266	-0.50848	-0.402422	0.392317
Abce1	ENSMUSG00000058355	0.124287	-0.826487	-1.00061	-0.639172	-0.184425
Abcf1	ENSMUSG00000038762	0.735036	0.23	0.846957	-0.0525938	0.118644
Abcf2	ENSMUSG00000028953	0.636785	0.0408938	0.289419	-0.252777	-0.155278
Abcf3	ENSMUSG00000003234	0.651049	-0.0519912	0.0831531	-0.547477	0.206451
Abcg2	ENSMUSG00000029802	0.4357	-0.145309	-1.86489	-0.380743	1.64386
Abcg4	ENSMUSG00000032131	-1.61917	0.0946037	-0.355183	-0.176381	-0.378512
Abhd1	ENSMUSG00000006638	0.892919	0.634352	0.470041	-0.502245	0.678072
Abhd10	ENSMUSG00000033157	-0.302116	-0.153865	-0.112589	0.0154958	0.304855
Abhd12	ENSMUSG00000032046	0.856158	0.369781	0.532627	0.682483	0.464404
Abhd13	ENSMUSG00000040396	0.222089	-0.669846	-0.624236	0.503917	-0.526069
Abhd14a	ENSMUSG00000042210	0.147111	0.714833	0.775141	0.0159257	0.584963
Abhd14b	ENSMUSG00000042073	-0.534799	-0.000894767	-0.112775	-0.227667	0.943416
Abhd16a	ENSMUSG00000007036	0.565863	0.661301	0.568011	-0.13197	-0.925999
Abhd2	ENSMUSG00000039202	1.01259	-0.488773	-0.727488	-0.0879791	1.18057
Abhd3	ENSMUSG00000002475	0.997908	-0.113531	-0.871578	-0.11277	0.720846
Abhd4	ENSMUSG00000040997	0.671568	0.152451	0.238539	-0.0392998	0.867896
Abhd5	ENSMUSG00000032540	1.48617	-0.236285	-0.287379	-0.31484	-1.11548
Abhd6	ENSMUSG00000025277	0.896561	0.164843	0.0267386	-0.362878	-0.476438
Abhd8	ENSMUSG00000007950	-0.739666	0.809474	0.743635	1.31364	-0.925999
Abi1	ENSMUSG00000058835	0.311878	-0.46968	-0.363958	-0.32775	0
Ablim1	ENSMUSG00000025085	0.86184	-0.702587	-0.602901	-0.215785	0.866733
Ablim2	ENSMUSG00000029095	-1.20131	-0.110413	0.249989	-0.134709	0.321928
Ablim3	ENSMUSG00000032735	-2.53857	0.52112	0.134386	0.168998	-0.137504
Abr	ENSMUSG00000017631	-0.276344	-0.424351	-0.385977	0.138744	0.403124
Abt1	ENSMUSG00000036376	0.270995	0.724229	0.601035	-0.188213	-0.70044
Acaa2	ENSMUSG00000036880	0.663515	0.569187	0.920311	0.237429	0.415037
Acaca	ENSMUSG00000020532	0.363438	-0.599356	-0.358048	0.291273	0.860597
Acad9	ENSMUSG00000027710	0.253305	-0.27674	-0.209802	-0.0147172	0.567041
Acadl	ENSMUSG00000026003	0.920535	-0.1017	-0.188949	0.109511	1.05063
Acadm	ENSMUSG00000062908	0.21575	-0.113098	0.176134	0.0984587	0
Acadsb	ENSMUSG00000030861	0.310627	-0.134122	-0.0469907	-0.522114	-1.07039
Acadvl	ENSMUSG00000018574	1.25913	0.454694	0.515242	-0.348144	-0.415037
Acap2	ENSMUSG00000049076	0.359195	-1.29546	-1.2222	0.0278927	0.311944
Acap3	ENSMUSG00000029033	-1.05075	0.0168588	-0.0946438	0.385134	0.137504
Acat1	ENSMUSG00000032047	-0.841887	-0.00021326	0.0422221	-0.191325	-0.797507
Acat3	ENSMUSG00000062480	-0.244402	-0.0174279	0.173911	-0.47728	1
Acbd3	ENSMUSG00000026499	0.719432	-0.632564	-0.405961	0.171652	0
Acbd4	ENSMUSG00000056938	1.12235	0.730784	0.709747	0.527715	-0.526069
Acbd5	ENSMUSG00000026781	-0.301124	-0.495	-0.494071	-0.389351	0
Acbd6	ENSMUSG00000033701	0.528446	0.953955	0.863024	1.07158	-0.917538
Accn1	ENSMUSG00000020704	-1.62565	0	0	0.569316	0.0489096
Accn2	ENSMUSG00000023017	-2.50843	-0.00416605	0.201818	-0.18943	-0.0671142
Acd	ENSMUSG00000038000	0.226414	0.576503	0.78765	0.00218825	-0.491853
Acer3	ENSMUSG00000030760	0.448846	-0.176559	-0.267312	-0.287916	1.37851
Ache	ENSMUSG00000023328	-0.907648	0.353391	0.144564	1.7447	0.0721498
Acin1	ENSMUSG00000022185	0.22635	0.00105986	0.473992	0.0573978	-0.415037
Acly	ENSMUSG00000020917	0.454339	-0.515035	-0.481717	-0.256538	0.340075
Aco1	ENSMUSG00000028405	1.03071	-0.204557	-0.277905	-0.300961	0.707819
Aco2	ENSMUSG00000022477	0.519196	0.186194	0.250461	-0.16714	-0.114712
Acot13	ENSMUSG00000006717	0.302402	0.232586	0.320873	0.179367	0.199309
Acot7	ENSMUSG00000028937	-2.27852	0.676168	0.949515	-0.0630863	0.245112
Acot8	ENSMUSG00000017307	0.172663	0.8406	0.980622	-0.0936682	-1
Acot9	ENSMUSG00000025287	0.761864	-0.368875	-0.470931	-0.285068	0.295456
Acox1	ENSMUSG00000020777	0.17127	-0.398634	-0.474044	-0.0967448	0.575502
Acox3	ENSMUSG00000029098	-0.313002	-0.608246	-0.86566	-0.647352	0.469485
Acp1	ENSMUSG00000044573	-0.049081	0.166765	0.206661	0.168508	0.378512
Acp2	ENSMUSG00000002103	0.0908168	-0.140981	0.0982663	-0.640698	0.793549
Acp6	ENSMUSG00000028093	0.518317	0.359838	0.199657	-0.464742	0.485427
Acsbg1	ENSMUSG00000032281	-3.44361	2.47459	0.130982	-0.214466	1
Acsf2	ENSMUSG00000076435	0.993051	0.602623	0.535595	0.514749	0.724366
Acsl1	ENSMUSG00000018796	-0.26667	-0.435814	-0.346931	-0.471332	-1.04439
Acsl3	ENSMUSG00000032883	0.0727104	-0.756572	-0.757911	-0.476106	0.490986
Acsl4	ENSMUSG00000031278	0.677586	-0.848186	-0.773888	-0.546621	-0.70044
Acsl5	ENSMUSG00000024981	1.47183	-0.221479	-0.0839364	-0.042176	-0.954196
Acsl6	ENSMUSG00000020333	-1.90104	-0.294209	-0.351822	-0.423399	0.95858
Acss2	ENSMUSG00000027605	0.345162	-0.135688	-0.0432686	0.091455	-0.206451
Acta1	ENSMUSG00000031972	1.36666	1.29898	1.47172	0.357196	-0.874469
Acta2	ENSMUSG00000035783	2.05924	3.87991	0.54856	0.236532	1.41504
Actb	ENSMUSG00000029580	0.786385	0.162773	0.0805469	-0.279596	-0.734189	-0.216806
Actg1	ENSMUSG00000062825	0.861947	0.145019	-0.0200301	-0.0354268	-0.680721
Actl6a	ENSMUSG00000027671	0.0832325	-0.0286325	-0.0558942	-0.165886	2.11548
Actl6b	ENSMUSG00000029712	-2.32889	0.275242	0.844704	0.485204	0.237039
Actn1	ENSMUSG00000015143	1.44049	-0.143073	0.214269	0.241103	-0.584963	-0.478541
Actn2	ENSMUSG00000052374	-1.89745	0.00377401	0.209709	-0.472003	-0.724366
Actn4	ENSMUSG00000054808	1.11565	0.163233	0.45205	0.265014	0.281771	0.446674
Actr10	ENSMUSG00000021076	-0.227207	0.0857506	-0.0153768	-0.141207	0.154723
Actr1a	ENSMUSG00000025228	-0.358134	0.0365366	0.167849	-0.219304	0.152003
Actr1b	ENSMUSG00000037351	1.04312	0.14113	-0.107612	0.00942727	-0.331206
Actr2	ENSMUSG00000020152	0.252021	-0.431062	-0.535027	0.0849335	-1.29834
Actr3	ENSMUSG00000026341	0.640817	-0.482616	-0.403619	0.477945	-0.544996	-0.763754
Actr3b	ENSMUSG00000056367	-0.919549	0.145611	0.0722561	-0.0645002	-0.830075
Actr6	ENSMUSG00000019948	-0.868178	-0.729751	-1.8664	-0.37505	0.378512
Actr8	ENSMUSG00000015971	0.264547	-0.00735719	0.0759804	-0.274694	-0.415037
Acvr1	ENSMUSG00000026836	1.54154	-0.506074	-0.774183	-0.172286	0.152003
Acvr1b	ENSMUSG00000000532	-0.392327	-0.538167	-0.805965	-1.09255	-0.280108
Acvr2a	ENSMUSG00000052155	-0.546989	-0.923595	-1.18343	-0.315282	-0.0874628
Acy1	ENSMUSG00000023262	0.218307	0.565505	0.887845	-0.205539	-0.263034
Acy3	ENSMUSG00000024866	-0.118388	0.738521	0.76534	0.026478	-0.263034
Acyp1	ENSMUSG00000008822	-0.93336	1.28024	1.27153	0.502997	-0.4975
Acyp2	ENSMUSG00000060923	0.101767	0.880606	0.82069	0.22304	-0.584963
Adam10	ENSMUSG00000054693	1.09067	-0.845293	-0.892374	-0.181521	1.16993
Adam11	ENSMUSG00000020926	-2.50433	0.227099	-0.186071	-0.847829	-0.819428
Adam15	ENSMUSG00000028041	0.773356	0.377264	0.520944	0.34643	-0.302563
Adam17	ENSMUSG00000052593	0.975751	-0.379426	-0.518203	-0.386308	0.540568
Adam22	ENSMUSG00000040537	-1.97795	-0.446254	-0.356929	-0.834089	-0.321928
Adam23	ENSMUSG00000025964	-2.04079	-0.205646	-0.152674	-0.436686	-0.830075
Adam9	ENSMUSG00000031555	0.535381	-0.57789	-0.786799	0.0151989	-0.0780025
Adamts3	ENSMUSG00000043635	-0.673059	0	-1.64785	-0.870158	-0.710493
Adamts4	ENSMUSG00000006403	0.923807	-0.0472045	-0.212095	-0.173269	0.222392
Adap1	ENSMUSG00000056413	-0.286512	0.222934	0.496731	0.664825	0.241008
Adar	ENSMUSG00000027951	-0.452347	-0.512248	-0.372177	-0.220195	-1.12029
Adarb1	ENSMUSG00000020262	-0.740984	-0.236776	-0.552866	0.20109	0.321928
Adck4	ENSMUSG00000003762	0.0434036	0.476729	0.866861	0.299935	0.347923
Adcy1	ENSMUSG00000020431	-1.59182	-0.441368	0.129309	0.59783	1.62449	1.30205
Adcy2	ENSMUSG00000021536	-1.09068	0	0	0.163038	-0.0976967	-0.0606272
Adcy3	ENSMUSG00000020654	-0.582471	-0.170652	-0.258663	0.253618	0.427421
Adcy5	ENSMUSG00000022840	-2.02061	0.0748215	-0.641902	0.0483367	0.643856	1.18909
Adcy8	ENSMUSG00000022376	-1.47124	-0.36724	0.644487	0.552348	0.0874628
Adcyap1	ENSMUSG00000024256	-2.42072	0	0	-0.359206	0.192645
Adcyap1r1	ENSMUSG00000029778	-2.78053	-0.844645	-0.648332	-0.884224	1.88264
Add1	ENSMUSG00000029106	0.214862	-0.163508	-0.210657	0.0141404	0.192645
Add2	ENSMUSG00000030000	-2.60423	1.16351	0.738353	-0.413469	-0.869939
Add3	ENSMUSG00000025026	0.736615	-0.470959	-0.871018	0.234953	0.564785
Adh5	ENSMUSG00000028138	0.059774	0.35726	0.389158	-0.10323	0.169925
Adhfe1	ENSMUSG00000025911	-0.713486	-0.287225	0.584986	0.0286512	0.89812
Adi1	ENSMUSG00000020629	0.424992	-0.0563284	0.484499	0.149143	-0.440573
Adipor1	ENSMUSG00000026457	1.15229	0.0944969	-0.117381	0.648766	0.619728
Adipor2	ENSMUSG00000030168	0.55877	-0.191578	-0.0396202	0.767683	1.44746
Adk	ENSMUSG00000039197	0.561787	-0.354445	-0.45378	-0.116527	-0.0458037
Adnp	ENSMUSG00000051149	-0.808198	-1.52228	0.305677	-0.075023	0.210567	-0.119183
Adnp2	ENSMUSG00000053950	0.312084	-0.536411	-0.665787	-0.280649	-0.819428
Adora1	ENSMUSG00000042429	1.66533	-1.81245	0.931317	-0.278738	0.146841	0.306453
Adpgk	ENSMUSG00000025236	1.01381	-0.216023	-0.500729	-0.55697	0.678072
Adprh	ENSMUSG00000002844	0.0597528	0.612525	0.488985	-0.282028	-0.428843
Adrbk1	ENSMUSG00000024858	0.595374	0.195825	0.387861	0.728704	0.201634	1.03689
Adrbk2	ENSMUSG00000042249	-0.0899037	-0.575951	-0.561663	0.0920905	-0.289507
Adrm1	ENSMUSG00000039041	0.434181	0.836265	0.842781	0.162199	0.777608
Adsl	ENSMUSG00000022407	0.277838	0.209194	0.106043	-0.221798	-0.906891
Adss	ENSMUSG00000015961	0.159874	-0.679487	-0.97047	0.470399	0.160465
Aebp2	ENSMUSG00000030232	0.475293	-0.973752	-0.322067	0.320847	-1.26303
Aes	ENSMUSG00000054452	-0.72827	0.893772	1.26496	1.19035	0
Aff4	ENSMUSG00000049470	0.195193	-0.981912	-0.727661	0.287371	0.39486
Afg3l2	ENSMUSG00000024527	0.544994	0.138969	0.116273	0.269157	0.186413
Aftph	ENSMUSG00000049659	-0.554362	-0.587176	-0.389672	-0.0122217	0.0274807
Aga	ENSMUSG00000031521	0.807632	0.511517	0.123834	0.0732281	0.160465
Agap1	ENSMUSG00000055013	-0.409809	-0.156205	-0.164751	0.50002	1.05445
Agap2	ENSMUSG00000025422	-1.50577	-0.082515	0.258232	0.167451	0.2824
Agap3	ENSMUSG00000023353	0.0509321	0.414107	0.465261	0.831399	-0.736966
Agfg1	ENSMUSG00000026159	0.638601	-0.637214	-0.605934	0.523443	-0.23644
Aggf1	ENSMUSG00000021681	0.0452963	-0.267849	-0.175096	0.597812	0.0951572
Agk	ENSMUSG00000029916	-0.183162	-0.0553653	-0.263722	-0.391481	-1.66297
Agl	ENSMUSG00000033400	-0.176502	-0.729784	-0.501976	0.363242	0.467126
Agmo	ENSMUSG00000050103	-2.20234	0	0	-0.310397	1.11548
Agpat1	ENSMUSG00000034254	0.574461	0.482136	0.349175	0.777633	-0.389947
Agpat3	ENSMUSG00000001211	-0.460315	0.514676	0.415131	0.763678	1.62149
Agpat4	ENSMUSG00000023827	1.00392	0.525476	0.877235	-0.692714	-0.321928
Agpat5	ENSMUSG00000031467	0.158804	-0.0606206	-0.189575	-0.0543586	0.374396
Agpat6	ENSMUSG00000031545	0.85341	0.0761129	0.288419	-0.610323	-0.436099
Agps	ENSMUSG00000042410	0.294174	-0.874375	-0.92787	0.277271	-0.547488
Agrn	ENSMUSG00000041936	-0.320198	-0.499439	-0.818789	0.106437	-0.13245
Agt	ENSMUSG00000031980	-2.91758	-0.591308	0.560306	-0.147385	0.610053
Agtpbp1	ENSMUSG00000021557	-0.878953	-0.710644	-0.690294	0.0540365	-0.16004
Agtrap	ENSMUSG00000029007	1.28997	0.395406	0.419491	0.267234	1.16993
Ahcy	ENSMUSG00000027597	0.857974	0.236374	0.367843	-0.00570193	0.353637
Ahcyl1	ENSMUSG00000027893	-0.0677622	-0.726292	-0.615697	0.424172	0.758182
Ahcyl2	ENSMUSG00000029772	0.016227	-0.837932	-0.790036	-0.194135	-0.0614005
Ahi1	ENSMUSG00000019986	-1.69178	-0.644548	-0.218658	-0.275936	0.366782
Ahr	ENSMUSG00000019256	-0.976566	-0.203982	0	-0.277311	-0.415037
Aif1	ENSMUSG00000024397	-1.35908	-1.16979	-1.5931	1.18415	-0.347923
Aifm1	ENSMUSG00000036932	0.668027	0.0855459	0.242608	-0.21598	-0.201634
Aig1	ENSMUSG00000019806	-0.547104	0.276294	0.326425	-0.080358	0.0506261
Aimp1	ENSMUSG00000028029	0.0465382	0.495234	0.8314	0.0793063	0.241008
Aimp2	ENSMUSG00000029610	0.533106	0.401112	0.627802	-0.2842	-1.26303
Aip	ENSMUSG00000024847	0.605187	0.685494	0.993166	0.0788365	0
Ajap1	ENSMUSG00000039546	-1.59539	0	0	0.116372	-0.817136
Ak1	ENSMUSG00000026817	-2.17257	0.488281	0.667628	0.0458733	-0.959358
Ak3	ENSMUSG00000024782	0.997223	-0.371257	-0.652452	0.34815	0.273018
Ak4	ENSMUSG00000028527	0.809521	-0.567274	-0.598952	0.137509	0.678072
Akap1	ENSMUSG00000018428	1.00254	-0.161603	-0.0859028	-0.301229	-1.22239
Akap10	ENSMUSG00000047804	0.0613123	-0.534288	-0.714438	-0.0798024	1.08746
Akap11	ENSMUSG00000022016	-1.23802	-0.708571	-0.846998	-0.0749588	0.668379
Akap17b	ENSMUSG00000059708	-1.34032	-0.288161	0.438087	0.420481	-0.241008
Akap2	ENSMUSG00000038729	0.368625	0	0	-0.121417	0.949374
Akap5	ENSMUSG00000021057	-0.171855	-0.61072	-0.221732	-0.0261204	-1.16046
Akap6	ENSMUSG00000061603	-1.74734	-0.174574	-0.692864	0.200637	-0.040642
Akap8	ENSMUSG00000024045	0.228682	-0.448858	-0.201333	-0.613402	-0.584963
Akap8l	ENSMUSG00000002625	-0.263899	0.218339	0.657284	0.191196	-1
Akap9	ENSMUSG00000040407	-0.37297	-0.599271	-0.27402	-0.101026	-0.0274807
Akirin1	ENSMUSG00000023075	-0.328238	0.0217013	0.0789777	0.999194	-0.807355
Akirin2	ENSMUSG00000028291	-0.0424025	-0.658886	-0.455981	0.683985	-0.485427
Akr1a1	ENSMUSG00000028692	0.725145	0.4684	0.813523	0.187725	0.222392
Akr1b10	ENSMUSG00000061758	0.178635	0.247159	0.348255	-0.0629842	0.289507
Akt1	ENSMUSG00000001729	0.436054	0.28612	0.591541	1.03571	0.748461
Akt1s1	ENSMUSG00000011096	0.559952	0.923571	0.899695	1.27107	-1.1375
Akt2	ENSMUSG00000004056	0.88146	0.236604	0.351853	0.28435	0.943416
Akt3	ENSMUSG00000019699	-1.68237	-0.613694	-0.694896	0.418541	-0.0888093
Aktip	ENSMUSG00000031667	-1.02752	-0.288478	-0.231858	-0.122603	0.0995357
Alad	ENSMUSG00000028393	0.809164	0.722458	1.09165	0.141314	-0.584963
Alas1	ENSMUSG00000032786	0.650046	0.48932	0.233942	-0.365082	-0.169925
Alcam	ENSMUSG00000022636	-1.46818	-0.523603	0	-0.181546	-0.0663425
Aldh1a1	ENSMUSG00000053279	-1.54161	0	0.781812	0.265362	-0.263034
Aldh3a2	ENSMUSG00000010025	0.674322	-0.703509	-0.839899	-0.736218	0.103093
Aldh4a1	ENSMUSG00000028737	0.701668	-0.164878	-0.16911	-0.43996	0.874469
Aldh5a1	ENSMUSG00000035936	-0.976067	0.417268	-0.146609	0.346703	0.209453
Aldh6a1	ENSMUSG00000021238	1.00654	-0.6956	-0.773561	-0.292907	0.803308
Aldh7a1	ENSMUSG00000053644	0.665736	0.292867	0.318812	0.0646667	1.18641
Aldoa	ENSMUSG00000030695	0.736765	0.472621	0.620944	0.308003	-0.166358
Aldoc	ENSMUSG00000017390	0.405534	0.336118	0.506937	0.0977261	0.226509
Alg11	ENSMUSG00000063362	-0.0355604	-0.657268	-0.785749	-0.497777	-0.68281
Alg13	ENSMUSG00000041718	0.26482	-0.777211	-1.12559	0.040043	1.62449
Alg14	ENSMUSG00000039887	0.684441	0.0839409	0.000539635	0.0193895	0.347923
Alg2	ENSMUSG00000039740	-0.836553	0.299077	-0.03659	-0.34127	0.662965
Alg3	ENSMUSG00000033809	0.864236	0.479493	0.35209	-0.533078	0.233199
Alg5	ENSMUSG00000036632	0.801052	0.00836193	-0.058535	-0.512789	0
Alg6	ENSMUSG00000073792	0.808774	-0.42191	-1.05859	-0.513528	0.485427
Alg8	ENSMUSG00000035704	0.967978	-0.413078	-0.474477	-0.835642	0
Alkbh3	ENSMUSG00000040174	0.322521	0.325017	0.483396	-0.163549	0.0703893
Alkbh6	ENSMUSG00000042831	-0.0467818	0.48323	0.938584	0.221417	-0.0874628
Alms1	ENSMUSG00000063810	-0.506122	-0.209167	-0.0928315	0.46906	0.357552
Alox5ap	ENSMUSG00000060063	0.295033	0.497027	-0.21987	0.155963	1.11548
Amacr	ENSMUSG00000022244	0.591632	0.45082	0.252246	-0.122274	-1
Ambra1	ENSMUSG00000040506	-0.0701564	-0.226069	-0.113883	-0.307789	-0.263034
Amd1	ENSMUSG00000075232	0.221633	-0.584225	-0.863305	-0.290466	0.321928
Amfr	ENSMUSG00000031751	0.821304	-0.0451295	-0.191718	0.238776	0.201048
Amigo2	ENSMUSG00000048218	-2.09827	0.790618	-0.215207	0.294079	0
Ammecr1l	ENSMUSG00000041915	0.188132	-0.744132	-1.00832	-0.623766	1.05063
Amn1	ENSMUSG00000068250	-1.51824	-0.225744	-0.678739	-0.197118	-0.263034
Ampd2	ENSMUSG00000027889	1.23697	0.051802	-0.183848	-0.451388	-0.156119
Ampd3	ENSMUSG00000005686	-1.65445	-0.700317	-0.645339	-0.308083	2.10692
Amph	ENSMUSG00000021314	-2.62646	-0.225146	-2.71094	-0.387042	-0.946561
Amz2	ENSMUSG00000020610	-0.500932	-0.140498	0.00161502	0.150374	-0.451379
Anapc1	ENSMUSG00000014355	0.599986	-0.690081	-0.736619	0.0249322	0.705553
Anapc10	ENSMUSG00000036977	-0.42285	0.0131482	-0.521141	0.0325762	-0.137504
Anapc11	ENSMUSG00000025135	0.718254	1.02809	1.16612	0.534014	-0.134301
Anapc13	ENSMUSG00000035048	-0.118903	1.20846	1.43829	0.638592	0.485427
Anapc2	ENSMUSG00000026965	0.437515	0.0269633	0.232907	-0.18562	0.111031
Anapc4	ENSMUSG00000029176	-0.198962	0.225726	0.310757	-0.441926	0.0303736
Anapc5	ENSMUSG00000029472	0.225415	0.186284	0.302539	0.19912	-0.511899
Anapc7	ENSMUSG00000029466	0.329899	0.245417	0.582012	-0.0454053	0.152003
Angel1	ENSMUSG00000021257	-0.86128	0.0432912	-0.117444	-0.852126	0.152003
Angel2	ENSMUSG00000026634	-0.262859	-0.117921	-0.071341	-0.131745	0.754888
Angpt1	ENSMUSG00000022309	-1.28117	0	0	-0.809422	0.485427
Ank2	ENSMUSG00000032826	-1.75142	0.580513	-0.345307	-0.143363	0.133002
Ank3	ENSMUSG00000069601	-0.604657	0.0143219	0.0526993	0.141366	0.234465
Ankib1	ENSMUSG00000040351	0.0379056	-0.775362	-0.743026	0.250393	0
Ankle2	ENSMUSG00000029501	0.510932	-0.422531	-0.482034	0.0608772	-0.201634
Ankmy2	ENSMUSG00000036188	-0.331246	-0.327273	-0.179739	-0.409945	0
Ankra2	ENSMUSG00000021661	-0.693966	-0.0902087	-0.044363	-0.0249125	0.295456
Ankrd11	ENSMUSG00000035569	0.295244	-0.106762	0.265132	0.284296	0.115477
Ankrd12	ENSMUSG00000034647	-1.47919	-0.0868503	0.269289	-0.0358653	0.166358
Ankrd13a	ENSMUSG00000041870	0.439351	-0.262132	-0.0419414	0.845391	1.4245
Ankrd13b	ENSMUSG00000037907	-2.08658	0.174778	0.131719	0.783274	0.321928
Ankrd13c	ENSMUSG00000039988	0.62441	-0.663887	-0.763531	-0.109776	1.48113
Ankrd13d	ENSMUSG00000005986	-1.01787	0.245339	0.394186	0.263979	-1.50901
Ankrd17	ENSMUSG00000055204	0.293058	-1.0364	-0.561326	0.158518	0.101402
Ankrd27	ENSMUSG00000034867	0.871497	-0.220199	-0.176345	-0.524878	0.616671
Ankrd28	ENSMUSG00000014496	0.620369	-1.08032	-1.03898	0.0716828	0
Ankrd34a	ENSMUSG00000049097	-2.09646	0.186136	-0.218704	0.142265	-0.887525
Ankrd34b	ENSMUSG00000045034	-1.62606	0.383733	-0.521239	-0.0966891	0.36257
Ankrd37	ENSMUSG00000050914	-0.685196	0.36293	0.848642	0.343551	0.485427
Ankrd40	ENSMUSG00000020864	0.593258	-0.137018	0.102701	0.56264	0.971986
Ankrd42	ENSMUSG00000041343	-1.20922	-0.407007	-0.734843	-0.140922	-0.50696
Ankrd45	ENSMUSG00000044835	-1.02713	0.0263124	-0.639154	-0.798073	-1.35364
Ankrd46	ENSMUSG00000048307	-0.714927	-0.311679	-0.364116	-0.262085	-0.713696
Ankrd49	ENSMUSG00000031931	-0.172364	-0.708141	-0.871866	-0.400394	0.485427
Ankrd52	ENSMUSG00000014498	0.133004	-1.0323	-0.5124	-0.104552	-0.275634
Ankrd55	ENSMUSG00000049985	-1.98458	0	0	0.134676	1
Ankrd6	ENSMUSG00000040183	-1.86092	-0.677129	-0.609518	-0.152714	0
Anks3	ENSMUSG00000022515	-0.449999	0.331539	0.302935	-0.42507	1
Ano10	ENSMUSG00000037949	0.60391	0.0601415	0.172013	-0.469006	0.31034
Ano4	ENSMUSG00000035189	-3.00644	-1.39032	-1.05472	-0.407501	0.452512
Anp32a	ENSMUSG00000032249	-0.404852	0.581825	0.865563	0.274444	-0.763933
Anp32b	ENSMUSG00000028333	0.518107	1.4744	1.29577	1.25946	-0.770518
Anp32e	ENSMUSG00000015749	-0.118377	0.109274	0.134105	-0.105942	-0.233199
Anxa11	ENSMUSG00000021866	0.788871	0.237057	0.491257	0.21449	0.216811
Anxa2	ENSMUSG00000032231	1.74969	0.399886	0.749652	0.196329	0.192645
Anxa3	ENSMUSG00000029484	1.7643	0	1.77341	0.440219	1.12338	1.97646
Anxa5	ENSMUSG00000027712	1.57726	0.226378	0.440165	0.133341	-0.314109
Anxa6	ENSMUSG00000018340	2.04028	0.145273	0.486222	0.0235673	-0.125531
Anxa7	ENSMUSG00000021814	0.927075	0.0373373	0.0379336	-0.136184	-0.292782
Ap1ar	ENSMUSG00000074238	0.551379	-0.515175	-0.435045	0.300427	-1.078
Ap1b1	ENSMUSG00000009090	0.431119	-0.150648	0.0444264	-0.214641	0.332575
Ap1g1	ENSMUSG00000031731	0.350418	-0.958866	-0.604254	-0.62642	-0.0506261
Ap1m1	ENSMUSG00000003033	0.138392	0.279761	0.297881	-0.2694	-0.21864
Ap1s1	ENSMUSG00000004849	0.534819	0.68022	1.05218	0.35229	-0.600393
Ap1s2	ENSMUSG00000031367	-1.61079	-1.034	-0.344676	0.198001	0.180572
Ap2a1	ENSMUSG00000060279	0.496128	0.117918	-0.0741563	0.671186	-0.119739
Ap2a2	ENSMUSG00000002957	0.980341	-0.100715	-0.184781	0.501715	0.469485
Ap2b1	ENSMUSG00000035152	0.121752	-0.405648	-0.199065	-0.145732	0.340624
Ap2m1	ENSMUSG00000022841	0.371245	0.216087	0.380936	0.115046	0.00927781
Ap2s1	ENSMUSG00000008036	0.274696	1.13472	1.46506	0.796381	0.237039
Ap3b1	ENSMUSG00000021686	0.712845	-0.647282	-0.243072	0.141566	0
Ap3b2	ENSMUSG00000062444	-2.61445	-0.296541	0.0567099	-0.410646	-0.499571
Ap3d1	ENSMUSG00000020198	0.668736	-0.278611	-0.202798	0.375263	-0.017702
Ap3m1	ENSMUSG00000021824	-0.389332	-0.815257	-1.01335	-0.489015	-0.178337
Ap3m2	ENSMUSG00000031539	-2.21375	-0.23419	-0.197486	-0.280956	-0.169925
Ap3s1	ENSMUSG00000024480	-0.145531	-0.0219103	-0.621623	0.835752	0.467126
Ap4b1	ENSMUSG00000032952	0.36277	-0.437262	-0.331907	-0.286714	-0.0931094
Ap4m1	ENSMUSG00000019518	0.22477	-0.0774746	-0.065954	-0.58951	-0.137504
Ap4s1	ENSMUSG00000020955	-0.590808	0.376071	0.280162	0.567655	1
Apaf1	ENSMUSG00000019979	0.861089	-0.807942	-0.87132	0.303311	1.53051
Apba1	ENSMUSG00000024897	-1.15102	-0.47555	-0.236406	0.232318	1.08746	1.1762
Apba2	ENSMUSG00000030519	-2.32828	0	0	-0.107293	-0.0655883	-0.60556
Apbb1	ENSMUSG00000037032	-0.722851	0.282606	0.528596	-0.102967	-0.182203	-0.385628
Apbb1ip	ENSMUSG00000026786	-2.17042	1.02358	0.0480515	0.766895	1.68806
Apbb2	ENSMUSG00000029207	0.00504226	-0.757535	-0.537834	-0.248514	-0.836501
Apbb3	ENSMUSG00000001379	-0.327896	0.099304	0.506347	-0.183641	-0.280108
Apc	ENSMUSG00000005871	-0.61672	-0.0491673	-0.534951	0.643715	0.28157
Apc2	ENSMUSG00000020135	-1.65592	-0.290074	-0.175251	0.658238	-0.398549
Apeh	ENSMUSG00000032590	0.154652	0.213773	0.526774	0.0860976	-1.76553
Apex1	ENSMUSG00000035960	-0.00411259	0.179439	0.420971	-0.408211	-0.599462
Aph1a	ENSMUSG00000015750	0.860718	0.341222	0.0751088	-0.0375011	-0.0901978
Aph1b	ENSMUSG00000032375	-0.324239	-0.277207	-0.774453	-0.387657	0.427421
Api5	ENSMUSG00000027193	0.369563	-0.760798	-0.506322	-0.222808	-0.0931094
Apip	ENSMUSG00000010911	-0.432505	0.364257	0.31233	0.109235	-0.736966
Apln	ENSMUSG00000037010	-1.95507	-1.50158	0	0.242614	-0.807355
Aplp1	ENSMUSG00000006651	-0.771729	0.516218	0.631427	-0.00883536	0.00984779
Apoa1bp	ENSMUSG00000028070	0.398731	0.701871	0.86827	0.246728	0.106915
Apod	ENSMUSG00000022548	-1.07179	-0.968594	0	-0.163764	0.487187	0.946615
Apoe	ENSMUSG00000002985	-0.279812	0.493122	0.585157	0.245779	-0.85561	1.82813
Apoo	ENSMUSG00000079508	-0.96609	-0.610717	-1.20347	0.292619	-0.0824622
App	ENSMUSG00000022892	0.855363	-0.238518	-0.231558	-0.109395	-0.0614005	-0.601461
Appbp2	ENSMUSG00000018481	0.702174	-0.879199	-0.655425	-0.0301499	-0.251539
Appl1	ENSMUSG00000040760	0.0314072	-0.693727	-0.682994	-0.0348719	-0.449803
Appl2	ENSMUSG00000020263	0.176394	-0.711163	-0.500366	0.0336744	0.251539
Aprt	ENSMUSG00000006589	0.879694	1.09031	1.30723	0.320508	-0.514573
Aqp11	ENSMUSG00000042797	-0.612224	0.249568	0.0817737	0.073348	0.415037
Aqp4	ENSMUSG00000024411	-3.66503	-2.00701	-1.03745	-0.367305	1.16665
Aqp9	ENSMUSG00000032204	-2.55421	0	0	0.412853	1.58496
Aqr	ENSMUSG00000040383	0.241212	-0.681598	-0.620723	-0.427346	0.058103
Araf	ENSMUSG00000001127	-0.295025	0.0728709	0.272656	-0.410801	-0.228269
Arap2	ENSMUSG00000037999	0.046911	0	0	0.656624	0.018859
Arc	ENSMUSG00000022602	-1.26185	0.175166	0.144611	0.0994096	-0.765535	0.971563
Arcn1	ENSMUSG00000032096	0.725383	-0.498696	-0.445893	-0.260239	-0.668794
Arf1	ENSMUSG00000048076	0.922975	0.394089	0.363233	0.0692341	-0.55849
Arf2	ENSMUSG00000062421	-1.29212	-0.00290488	-0.226151	-0.180313	0.36257
Arf3	ENSMUSG00000051853	0.459687	-0.319484	-0.335235	0.595923	0.376148
Arf4	ENSMUSG00000021877	0.809763	-0.241198	-0.525077	-0.129065	0.789321
Arf5	ENSMUSG00000020440	0.24773	1.19344	1.2418	1.2706	-0.959358
Arf6	ENSMUSG00000044147	0.543179	0.479827	0.297476	0.0781579	-0.485427
Arfgap2	ENSMUSG00000027255	0.0686516	0.132149	0.393839	-0.541118	-0.415037
Arfgef1	ENSMUSG00000067851	0.0670076	-0.71476	-0.792444	0.327723	0.36257
Arfgef2	ENSMUSG00000074582	0.477092	-0.713965	-0.575011	0.440086	0.273018
Arfip1	ENSMUSG00000074513	1.01047	-0.547288	-0.299731	-0.264648	1
Arfip2	ENSMUSG00000030881	0.388358	0.287697	0.208931	0.264897	-0.469485
Arg2	ENSMUSG00000021125	-2.62031	0.273788	0.666943	-0.304093	-1.36257
Arglu1	ENSMUSG00000040459	-0.382448	-0.235313	-0.164012	-0.369089	-1.32193
Arhgap1	ENSMUSG00000027247	1.10767	-0.214797	-0.249542	-0.351398	-0.359542
Arhgap12	ENSMUSG00000041225	-0.412828	-1.16863	-0.922137	-0.70504	-1.26628
Arhgap20	ENSMUSG00000053199	-1.99226	-1.05799	0	0.26235	-0.0931094
Arhgap21	ENSMUSG00000036591	0.27119	-0.722721	-0.62271	0.146253	0.180572
Arhgap26	ENSMUSG00000036452	-0.40226	-0.683416	-0.654115	-0.500304	-0.485427
Arhgap32	ENSMUSG00000041444	-0.473622	0.183134	0	0.227574	0.207325
Arhgap39	ENSMUSG00000033697	-1.44652	-0.327203	-0.406865	0.294134	-1.05445
Arhgap5	ENSMUSG00000035133	-0.413654	-1.19273	-2.77671	0.275744	1.25909
Arhgdia	ENSMUSG00000025132	0.712655	0.565237	0.663947	0.128232	-0.0255351
Arhgdib	ENSMUSG00000030220	0.743551	2.65486	0.891089	0.55786	0.263034
Arhgdig	ENSMUSG00000073433	-1.67841	0.997042	1.2091	0.422851	0.652077
Arhgef11	ENSMUSG00000041977	0.292727	-0.404951	-0.26397	-0.276446	0.50696
Arhgef12	ENSMUSG00000059495	0.454648	-0.900316	-0.597433	-0.115383	1
Arhgef2	ENSMUSG00000028059	-0.140423	-0.422554	-0.235503	-0.21182	0.0356239	-0.283545
Arhgef25	ENSMUSG00000019467	0.747419	0.306784	0.379804	0.531863	-1.1822
Arhgef26	ENSMUSG00000036885	-0.722849	0.664719	0	0.195084	0.605721
Arhgef3	ENSMUSG00000021895	0.38304	-0.474944	-0.392759	-0.144812	-1.44057
Arhgef4	ENSMUSG00000037509	-1.55531	-0.0584935	-0.143574	0.360547	1.14439
Arhgef6	ENSMUSG00000031133	-0.208687	-1.03003	1.16209	-0.0664098	0.347923
Arhgef7	ENSMUSG00000031511	-0.36788	-0.128615	-0.185444	0.0772374	0.530515
Arhgef9	ENSMUSG00000025656	-1.16372	0.843374	0	-0.352771	-0.0798533
Arid1a	ENSMUSG00000007880	-0.259387	-0.676701	-0.277317	-0.00957782	0
Arid1b	ENSMUSG00000069729	-0.064912	-0.660965	-0.559404	0.249475	0.302563
Arid2	ENSMUSG00000033237	-0.00518058	-0.883899	-0.672057	1.13603e-05	0.4975
Arid4a	ENSMUSG00000048118	-0.260977	-0.25018	0.24878	-0.15988	-0.121991
Arid4b	ENSMUSG00000039219	-0.835035	-0.723261	-0.0435141	0.136009	-0.707819
Arid5b	ENSMUSG00000019947	0.970687	-1.16996	-0.734706	-0.240966	0.0524674
Arih1	ENSMUSG00000025234	0.105024	-0.862122	-0.565771	0.123116	-0.146841
Arih2	ENSMUSG00000064145	0.69913	-0.153986	-0.0731823	-0.20344	-0.547488
Arl1	ENSMUSG00000060904	0.489731	0.213097	0.00864556	0.00329855	-0.807355
Arl13b	ENSMUSG00000022911	0.241754	-0.556856	-0.274448	0.095119	0.514573
Arl15	ENSMUSG00000042348	-0.27157	-0.819629	-1.1084	-0.357342	-0.50696
Arl2	ENSMUSG00000024944	-0.476219	1.0249	1.07164	0.36688	-1.62803
Arl2bp	ENSMUSG00000031776	-0.183533	0.0891774	0.207662	0.74199	0.798366
Arl3	ENSMUSG00000025035	-1.01246	0.741824	0.948403	0.528627	-0.668379
Arl4a	ENSMUSG00000047446	-1.93489	-0.116867	-0.180554	-0.0761357	-0.192645
Arl5a	ENSMUSG00000036093	-0.070138	-0.91619	-0.736189	0.396933	1.45943
Arl5b	ENSMUSG00000017418	-0.731952	-1.29879	-1.09922	-0.170002	0.584963
Arl6	ENSMUSG00000022722	-0.822399	0.0845382	-0.105771	-0.10707	0.584963
Arl6ip1	ENSMUSG00000030654	0.52678	-0.155052	-0.652817	-0.326992	-0.281771
Arl6ip5	ENSMUSG00000035199	0.355232	0.181545	0.218699	-0.431634	-0.434403
Arl6ip6	ENSMUSG00000026960	0.310133	-0.272666	-0.338394	-0.126578	1.67807
Arl8a	ENSMUSG00000026426	-0.409604	0.374142	0.43262	0.711936	-0.158262
Arl8b	ENSMUSG00000030105	0.303664	-0.482258	-0.677705	-0.288015	0.138828
Armc1	ENSMUSG00000027599	0.139222	-0.314541	-0.250134	-0.0587347	0.716207
Armc10	ENSMUSG00000038525	-1.32339	-0.359793	-0.368517	0.0409168	-1.1375
Armc8	ENSMUSG00000032468	-0.601487	-0.601505	-0.756634	-0.450149	-0.148523
Armc9	ENSMUSG00000062590	-0.391923	0.125107	0.227195	-0.590152	-0.667425
Armcx1	ENSMUSG00000033460	-0.980757	-0.452809	-0.448287	-0.505103	0.253757
Armcx2	ENSMUSG00000033436	-1.67804	-0.477618	-0.464105	-0.367962	0.0297473
Armcx3	ENSMUSG00000049047	-0.732787	-0.397094	-1.35194	-0.433679	0.908208
Arnt	ENSMUSG00000015522	0.73911	-0.701276	-0.629987	-0.683539	0
Arnt2	ENSMUSG00000015709	-2.21423	0	0	0.29556	0.596103
Arntl	ENSMUSG00000055116	1.19218	-0.343124	-0.206919	-0.275529	-1.34395
Arpc1a	ENSMUSG00000029621	0.331272	0.376815	0.35259	-0.0389692	-0.777608
Arpc2	ENSMUSG00000006304	0.522948	0.0123287	-0.0293133	0.336123	-0.124545	-0.716543
Arpc3	ENSMUSG00000029465	0.205535	0.642486	0.866577	0.0473746	-0.343954
Arpc4	ENSMUSG00000079426	0.822105	0.874046	0.941923	0.223307	-0.280108
Arpc5	ENSMUSG00000008475	0.0883629	-0.0958291	-0.0987148	0.312405	-1.06609
Arpc5l	ENSMUSG00000026755	0.0658479	0.590293	0.390741	0.574344	-0.770518
Arpp21	ENSMUSG00000032503	-1.50737	-0.258607	0.368287	-0.686366	-0.0813001
Arrb1	ENSMUSG00000018909	-0.87197	-0.41149	-0.312632	0.336663	0.713696
Arrb2	ENSMUSG00000060216	-0.941903	0.360572	0.609	0.445571	-0.371969
Arrdc1	ENSMUSG00000026972	-0.569114	0.558314	0.577698	-0.512789	0.584963
Arrdc3	ENSMUSG00000074794	-0.460052	-0.677928	-1.04576	-0.795853	-0.321928
Arsa	ENSMUSG00000022620	1.2552	0.237213	0.147209	-0.391106	0.415037
Arsb	ENSMUSG00000042082	0.132884	-0.363079	-0.420311	-0.684912	0.380272
Arsk	ENSMUSG00000021592	-0.244877	-0.388553	-0.568299	-0.639315	1.10962
Arv1	ENSMUSG00000031982	-0.113095	-0.341961	-0.203298	-0.636037	-1
Asah1	ENSMUSG00000031591	0.847056	-0.250984	-0.655312	-0.575398	0.329308
Asap1	ENSMUSG00000022377	-0.355499	-0.467935	-0.392453	0.103072	0.0365259
Asap2	ENSMUSG00000052632	-0.688313	-0.775854	-0.649073	-0.28972	0.559427
Asb1	ENSMUSG00000026311	0.395537	-0.646811	-0.431744	-0.427036	-1
Asb15	ENSMUSG00000029685	-1.71884	-0.742591	0	0.0340047	0.447459
Asb3	ENSMUSG00000020305	-0.512431	-0.328033	-0.883183	-0.465387	-0.605721
Asb6	ENSMUSG00000039483	0.471323	0.453841	0.323559	-0.362785	-0.263034
Asb8	ENSMUSG00000048175	0.165674	-0.177857	-0.0381821	-0.473561	-0.121991
Ascc1	ENSMUSG00000044475	0.15161	0.578537	0.802126	0.153724	0.874469
Ascc2	ENSMUSG00000020412	0.574131	-0.107453	0.167757	-0.642941	0
Ascc3	ENSMUSG00000038774	0.342205	-1.13269	-1.24475	0.251687	0.152003
Asf1a	ENSMUSG00000019857	-0.59127	-0.115586	0.333566	0.305651	0.63743
Ash1l	ENSMUSG00000028053	-0.0467646	-0.78114	-0.726025	0.0260705	0.137504
Ash2l	ENSMUSG00000031575	0.257124	-0.0378452	0.0696971	0.144299	0.447459
Asl	ENSMUSG00000025533	0.501792	0.544686	0.946418	0.574187	0.678072
Asna1	ENSMUSG00000052456	0.221909	0.556306	0.638041	0.326818	0.0995357
Asns	ENSMUSG00000029752	0.542628	-0.370198	-0.370425	-0.268436	-0.477047
Asnsd1	ENSMUSG00000026095	-0.280109	0.00518305	-0.430293	0.0939254	-0.156119
Aspa	ENSMUSG00000020774	1.40361	0	0	-0.0781321	0.859822
Aspdh	ENSMUSG00000038704	-1.75323	0.820692	0.134544	0.0918547	0.678072
Asphd2	ENSMUSG00000029348	-2.40488	0.603994	0.398769	0.57565	-1.078
Aspscr1	ENSMUSG00000025142	-0.0937771	0.575677	0.862869	-0.0483963	0.459432
Asrgl1	ENSMUSG00000024654	-0.299743	0.489784	0.458624	0.334244	0.527247
Ass1	ENSMUSG00000076441	0.818936	0.561428	0.744482	0.00520834	0.321928
Astn1	ENSMUSG00000026587	-2.06822	-0.621497	-0.680094	-0.451496	0.425764
Atad1	ENSMUSG00000013662	-0.610247	-0.768635	-0.885541	-0.78973	0.372809
Atad3a	ENSMUSG00000029036	0.536658	0.0764617	0.186527	-0.0418853	-0.584963
Atat1	ENSMUSG00000024426	-0.611279	0.291675	0.263006	-0.208962	0.0978473
Atcay	ENSMUSG00000034958	-2.60732	-0.152569	0.107812	-0.296872	0.128324
Ate1	ENSMUSG00000030850	-0.111695	-0.531633	-0.444594	-0.198159	-0.0824622
Atf1	ENSMUSG00000023027	0.869859	-0.133158	-0.632559	0.158657	-0.192645
Atf2	ENSMUSG00000027104	-0.421429	-0.803477	-0.699169	-0.401492	-0.252387
Atf4	ENSMUSG00000042406	0.474346	0.5566	0.67785	-0.0874226	0.152003
Atf6	ENSMUSG00000026663	1.03166	-0.527215	-0.576549	-0.348188	0
Atf6b	ENSMUSG00000015461	0.736269	0.360138	0.522078	0.17244	-0.192645
Atf7ip	ENSMUSG00000053935	-0.806208	-0.332782	-0.297325	0.377123	1
Atf7ip	ENSMUSG00000030213	-0.615847	-0.576624	-0.578541	-0.322829	1
Atg12	ENSMUSG00000032905	-0.483076	-0.1706	-0.15039	-0.127503	-0.691878
Atg13	ENSMUSG00000027244	0.376718	0.0716202	0.0483051	-0.0741761	0.67653
Atg14	ENSMUSG00000037526	-0.150896	-0.31894	-0.433151	-0.518975	0
Atg16l1	ENSMUSG00000026289	0.181588	-0.12362	-0.165344	-0.0456478	-0.612977
Atg2a	ENSMUSG00000024773	0.355112	-0.246092	-0.17386	0.0112655	0.156119
Atg3	ENSMUSG00000022663	0.04302	-0.131083	-0.153322	0.542473	0.356144
Atg4b	ENSMUSG00000026280	0.0259727	0.0741705	0.18617	-0.138409	-0.415037
Atg4c	ENSMUSG00000028550	-0.583322	-0.784073	-0.713497	-0.69382	0.133267
Atg4d	ENSMUSG00000002820	0.505024	0.6027	0.792416	0.077518	-0.415037
Atg5	ENSMUSG00000038160	-0.240968	0.0987743	0.126541	-0.188034	-1.24793
Atg7	ENSMUSG00000030314	0.26298	0.0940811	0.348054	-0.366123	0.0671142
Atg9a	ENSMUSG00000033124	0.697651	0.00733087	-0.146037	-0.324116	0
Atic	ENSMUSG00000026192	0.994059	-0.232187	-0.142938	-0.169453	-0.0544478
Atl1	ENSMUSG00000021066	-2.83559	-0.623897	-0.628327	-0.843184	-0.339486
Atl2	ENSMUSG00000059811	0.037963	-0.876386	-0.894413	-0.424705	0.648528
Atmin	ENSMUSG00000047388	-0.0395472	-0.397762	-0.324936	0.543981	0.295456
Atn1	ENSMUSG00000004263	-0.23002	-0.155886	-0.1879	0.647573	-0.0605415
Atox1	ENSMUSG00000018585	0.662333	1.29051	1.68756	0.710161	-0.222392
Atp11a	ENSMUSG00000031441	0.52298	0	-0.35896	-0.0716596	0.722466
Atp11b	ENSMUSG00000037400	0.044345	-0.808381	-1.12167	-0.279618	0.130061
Atp13a1	ENSMUSG00000031862	0.764636	0.0834744	-0.127309	-0.153474	0.560715
Atp13a2	ENSMUSG00000036622	-0.835576	0.279738	0.0868712	0.733194	-0.357552
Atp1a1	ENSMUSG00000033161	1.38958	-0.0789033	-0.0838387	0.221945	0.186963
Atp1a2	ENSMUSG00000007097	-0.73129	-1.94823	-0.91819	0.328861	0.666099
Atp1a3	ENSMUSG00000040907	-1.28535	0.0479566	0.0774552	-0.782446	0.172639
Atp1b1	ENSMUSG00000026576	0.786264	0.0359637	-0.448275	0.212254	-0.964994
Atp1b2	ENSMUSG00000041329	-1.33128	0.0863692	-0.0887503	-0.579265	1.20482
Atp1b3	ENSMUSG00000032412	0.656522	0.0257418	-0.160173	0.192092	0.359896
Atp2a2	ENSMUSG00000029467	1.51949	-0.722614	-0.815455	0.0616744	0.0542071	-0.550317
Atp2b1	ENSMUSG00000019943	0.162065	-0.563949	-0.154543	-0.510525	-0.535868
Atp2b2	ENSMUSG00000030302	-1.88355	0.323274	0	-0.700644	0.632268
Atp2b3	ENSMUSG00000031376	-2.26246	-0.772262	-0.652377	-0.065831	-1.23133
Atp2c1	ENSMUSG00000032570	0.0257445	-0.69729	-0.872796	0.0992933	-0.125531
Atp5a1	ENSMUSG00000025428	0.571528	0.0261164	0.17214	-0.0219744	0.153079
Atp5b	ENSMUSG00000025393	0.728782	0.294844	0.391209	0.262778	0.105182
Atp5c1	ENSMUSG00000025781	0.204816	0.113073	0.0568571	0.285896	-0.325095
Atp5d	ENSMUSG00000003072	0.604451	1.1215	1.26865	0.60483	-1.24793
Atp5e	ENSMUSG00000016252	0.600193	1.52871	1.62323	0.698043	-0.263034
Atp5f1	ENSMUSG00000000563	-0.0439464	0.451816	0.334092	0.179294	0.0635651
Atp5g1	ENSMUSG00000006057	0.436344	0.968762	1.0666	0.549053	-2.11548
Atp5g2	ENSMUSG00000062683	0.644151	0.707472	0.646535	0.671978	0.162271
Atp5g3	ENSMUSG00000018770	0.46254	0.69418	0.782797	0.477973	0.304855
Atp5h	ENSMUSG00000034566	0.0521826	1.04848	1.24088	0.49737	-0.718229
Atp5j	ENSMUSG00000022890	-0.134469	0.183164	0.220994	0.548886	-0.109624
Atp5j2	ENSMUSG00000038690	0.0761181	1.04832	1.43089	0.468454	-1
Atp5l	ENSMUSG00000038717	-0.0350844	0.624867	0.587749	0.385597	-0.152003
Atp5o	ENSMUSG00000022956	0.284282	0.571675	0.776303	0.590629	0
Atp5s	ENSMUSG00000054894	-0.367796	0.0315029	-0.00735436	0.137902	-0.459432
Atp5sl	ENSMUSG00000057229	0.332304	0.41483	0.69325	-0.0154095	-0.251539
Atp6ap1	ENSMUSG00000019087	0.553949	-0.141684	-0.276124	-0.960387	0.223775
Atp6ap2	ENSMUSG00000031007	0.279449	-0.368251	-0.622559	-0.85654	0
Atp6v0a1	ENSMUSG00000019302	0.593916	0.131325	0.0661595	-0.761461	0.2824
Atp6v0a2	ENSMUSG00000038023	0.835343	-0.323851	-0.64947	-0.267673	0.14439
Atp6v0b	ENSMUSG00000033379	0.10313	0.860256	0.794411	-0.24958	0.337035
Atp6v0c	ENSMUSG00000024121	0.492153	0.811799	0.759574	-0.404589	0.743225
Atp6v0d1	ENSMUSG00000013160	0.298776	0.213067	0.392618	0.254511	0.584963
Atp6v0e2	ENSMUSG00000039347	-2.31598	0.368501	0.470319	-0.359757	-1.22239
Atp6v1a	ENSMUSG00000052459	0.237643	-0.789899	-0.637279	-0.257203	-0.620942
Atp6v1b2	ENSMUSG00000006273	-0.12965	-0.234416	-0.349836	0.0226476	0.157183
Atp6v1c1	ENSMUSG00000022295	0.265278	-0.373763	-0.380918	-0.382755	-0.607158
Atp6v1d	ENSMUSG00000021114	-0.356723	-0.0754022	-0.101716	-0.0281834	-0.331621
Atp6v1e1	ENSMUSG00000019210	-0.051319	0.527579	0.700532	0.0473057	0.138976
Atp6v1f	ENSMUSG00000004285	-0.141347	0.969137	1.1573	0.542254	-0.32681
Atp6v1g1	ENSMUSG00000039105	-0.259535	0.989147	0.867231	0.308262	0.0274807
Atp6v1g2	ENSMUSG00000024403	-2.40694	0.62661	0.949239	0.0462586	-0.621488
Atp6v1h	ENSMUSG00000033793	-0.454575	-0.425697	-0.278001	-0.352305	-0.434937
Atp8a1	ENSMUSG00000037685	-2.21192	-0.845489	-0.949761	-0.56221	0.0907655
Atp8b2	ENSMUSG00000060671	0.98772	-0.37312	-0.327752	-0.226139	-0.101147
Atp9a	ENSMUSG00000027546	-0.210292	0.199203	0.181488	0.0559607	-0.217357
Atp9b	ENSMUSG00000024566	0.111174	-0.169357	0.0342792	0.0355476	-0.152003
Atpaf1	ENSMUSG00000028710	0.291445	-0.531146	0.0642595	0.469448	-0.584963
Atpaf2	ENSMUSG00000042709	0.448943	0.398644	0.592469	0.125176	0.0995357
Atpif1	ENSMUSG00000054428	-0.429605	1.25115	1.35258	0.694129	-1
Atrip	ENSMUSG00000025646	0.277016	0.308535	0.309457	-0.372686	-0.289507
Atrn	ENSMUSG00000027312	0.151831	-0.683979	-0.521428	-0.252707	-0.0515303
Atrnl1	ENSMUSG00000054843	-0.493945	-0.623075	-0.718035	-0.210515	-0.626185
Atrx	ENSMUSG00000031229	-0.614169	-1.1646	-0.892207	-0.134342	-0.216811
Atxn10	ENSMUSG00000016541	0.456675	-0.231617	-0.176711	-0.132165	0.411195	-0.424353
Atxn2	ENSMUSG00000042605	0.0598811	-0.274266	-0.516343	0.293937	-0.540568
Atxn2l	ENSMUSG00000032637	0.120385	-0.0978697	-0.249819	0.390556	-0.454032
Atxn7l1	ENSMUSG00000020564	0.028781	-0.997009	-0.537591	-0.594713	-0.807355
Atxn7l3	ENSMUSG00000059995	0.0958507	0.0303229	-0.0949804	0.813548	0.584963
Auh	ENSMUSG00000021460	-0.56056	0.636566	0.516671	0.224724	-0.817136
Aup1	ENSMUSG00000068328	0.864563	0.77707	0.802828	-0.138292	0.186413
Aurkaip1	ENSMUSG00000065990	0.411327	0.933706	1.10742	0.309906	0.169925
Aven	ENSMUSG00000003604	0.994591	0.324322	0.682731	1.28958	1
Avpi1	ENSMUSG00000018821	1.20071	1.43639	1.24022	0.493035	-0.847997
Axin2	ENSMUSG00000000142	-0.255718	-0.0160668	-0.400852	0.391814	0.447459
Axl	ENSMUSG00000002602	0.547135	0.00823966	-0.49159	-0.186957	1.76553
Azi2	ENSMUSG00000039285	-0.069852	-0.464248	-0.287509	0.0221663	-0.321928
Azin1	ENSMUSG00000037458	0.0873082	-1.10332	-1.2325	-0.483543	0.274175
B2m	ENSMUSG00000060802	0.161191	0.252688	-0.0608237	0.279874	-0.0671142
B3galnt1	ENSMUSG00000043300	0.640658	-0.0683405	-0.0470742	-0.938621	0.402098
B3galnt2	ENSMUSG00000039242	0.237922	-0.591106	-0.860852	-0.2442	0.584963
B3galt1	ENSMUSG00000034780	-1.82966	-1.32438	-1.03608	-0.157191	1
B3galt2	ENSMUSG00000033849	-2.46559	0.599579	-2.33381	-0.876427	-0.872244
B3galt5	ENSMUSG00000074892	-1.82018	1.74578	2.58763	-0.699867	-0.736966
B3gat1	ENSMUSG00000045994	-1.8067	0	0	0.4877	-0.22741
B3gat3	ENSMUSG00000071649	0.46808	0.838825	1.05818	0.598779	-0.263034
B3gnt1	ENSMUSG00000047379	0.662705	0.392887	0.200059	-0.667536	-0.210218
B3gnt2	ENSMUSG00000051650	0.65251	-0.143811	-0.909933	0.281182	-0.777608
B4galnt1	ENSMUSG00000006731	-0.100486	0.172219	0.304457	0.127204	0.289507
B4galnt4	ENSMUSG00000055629	-2.17122	0.150979	-0.000110727	0.482677	-0.263034
B4galt2	ENSMUSG00000028541	-0.716514	-0.923587	0.26348	0.529256	0.725825
B4galt3	ENSMUSG00000052423	0.934764	0.500205	0.383242	-0.754309	-0.23816
B4galt4	ENSMUSG00000022793	-0.454555	0.411327	0	-0.447362	-0.321928
B4galt5	ENSMUSG00000017929	1.08782	-0.0952029	-0.342191	-0.59059	-0.169925
B4galt6	ENSMUSG00000056124	0.755663	-0.64283	-0.331395	0.244024	0
B9d1	ENSMUSG00000001039	-0.0821736	0.889752	1.39516	0.111744	-1
B9d2	ENSMUSG00000063439	-0.906482	0.918609	0.900621	0.313765	-0.584963
Baalc	ENSMUSG00000022296	-0.898752	0.0105401	0.3831	-0.192863	-0.691878
Bace1	ENSMUSG00000032086	0.217286	-0.53258	-0.378662	-0.384959	-0.601451
Bad	ENSMUSG00000024959	0.116761	0.962528	1.09884	0.467123	0.874469
Bag1	ENSMUSG00000028416	0.863868	0.447123	0.879786	1.29065	-0.540568
Bag2	ENSMUSG00000042215	1.36314	0.437931	0.451968	-0.260206	0.415037
Bag3	ENSMUSG00000030847	1.16818	0.05361	0.20736	0.355659	-0.716207
Bag4	ENSMUSG00000037316	0.131673	-0.529935	-0.65767	0.392438	-0.540568
Bag5	ENSMUSG00000049792	0.40731	0.253336	0.371653	-0.202953	0.134301
Bag6	ENSMUSG00000024392	0.352962	0.0747256	0.22216	0.95233	0.796467
Bai2	ENSMUSG00000028782	-1.85586	0.0323092	0.221007	0.487823	-0.385891
Bai3	ENSMUSG00000033569	-2.24247	-0.673464	-1.07314	-0.785546	-0.263034
Baiap2	ENSMUSG00000025372	-0.0344605	0.314373	0.485657	-0.17565	-1.25716	-0.858516
Bak1	ENSMUSG00000057789	0.787829	0.565691	0.926158	0.677396	0
Banf1	ENSMUSG00000024844	0.981322	0.868317	1.01237	0.391152	-0.521953
Banp	ENSMUSG00000025316	-0.0399178	0.405633	0.508819	-0.288351	0.652077
Bap1	ENSMUSG00000021901	0.252916	-0.0486787	-0.144052	-0.038497	0.194816
Bax	ENSMUSG00000003873	0.197361	0.943733	1.33176	0.657403	-0.36257
Baz1b	ENSMUSG00000002748	0.577584	-0.321244	-0.122775	0.488159	0.496426
Baz2a	ENSMUSG00000040054	0.337276	-0.604811	-0.54938	0.293336	-0.222392
Baz2b	ENSMUSG00000026987	-1.52947	-0.849192	-0.262271	-0.0687757	-0.563901
Bbs1	ENSMUSG00000006464	-0.909235	-0.547452	-0.472377	0.094613	0.0614005
Bbs10	ENSMUSG00000035759	-0.788687	-0.767434	-0.918161	-0.720477	0.452512
Bbs2	ENSMUSG00000031755	-0.744775	-0.336708	-0.311022	-0.365656	0.0874628
Bbs4	ENSMUSG00000025235	-1.50182	0.106198	-0.130049	-0.451522	0.14439
Bbs5	ENSMUSG00000063145	-0.337032	-0.0273511	-0.0500752	-0.553351	-0.807355
Bbs7	ENSMUSG00000037325	-1.04632	-0.254475	0.151906	-0.495901	0.440573
Bbs9	ENSMUSG00000035919	-0.102428	0.0987056	0.023575	-0.430689	0.36257
Bcan	ENSMUSG00000004892	-2.2014	0.209311	0.273461	0.188316	0.749593	1.57279
Bcap29	ENSMUSG00000020650	-1.15806	-0.729557	-0.887082	-0.308814	0.263034
Bcap31	ENSMUSG00000002015	0.705744	0.321613	0.117765	-0.378669	-0.236067
Bcar1	ENSMUSG00000031955	0.844477	0.235284	0.0950602	0.544152	-0.669851
Bcar3	ENSMUSG00000028121	1.07257	-0.16033	0.0712583	0.594731	1.60266
Bcas1	ENSMUSG00000013523	-2.08686	0.448306	0.247726	1.43853	0.402098
Bcas2	ENSMUSG00000005687	0.0667886	0.463512	0.56218	0.210219	0.514573
Bcas3	ENSMUSG00000059439	-0.15909	0.390403	0.490606	-0.132729	-0.289507
Bcat1	ENSMUSG00000030268	-0.762833	-0.209755	-0.106091	-0.537216	-0.133267
Bccip	ENSMUSG00000030983	0.40127	0.178723	0.142659	-0.0223177	-1.48543
Bckdha	ENSMUSG00000060376	-0.00663437	0.672662	0.819085	0.178275	0.321928
Bckdhb	ENSMUSG00000032263	0.380989	0.129042	0.156112	0.0334331	0.929611
Bckdk	ENSMUSG00000030802	0.728279	0.346514	0.64901	-0.0231877	0.108934
Bcl10	ENSMUSG00000028191	0.676306	0.237659	-0.209905	0.0886724	0.514573
Bcl2l1	ENSMUSG00000007659	0.076362	0.368652	0.739957	-0.123506	0.36257
Bcl2l13	ENSMUSG00000009112	0.475662	-0.355611	-0.415704	0.0948822	-0.321928
Bcl2l2	ENSMUSG00000089682	-0.10524	-0.134071	-0.395699	0.634865	-1.37851
Bcl6	ENSMUSG00000022508	0.148618	-0.35475	-0.734472	-0.0254686	-0.376148
Bcl7b	ENSMUSG00000029681	0.449489	0.516963	0.809081	-0.0871225	-1
Bcl7c	ENSMUSG00000030814	0.568924	1.3062	1.58791	1.40721	1
Bcl9	ENSMUSG00000038256	-1.44739	-0.555183	-0.338122	-0.351479	0.0384741
Bcl9l	ENSMUSG00000063382	0.285633	-0.431546	0.0512743	0.38931	0.355095
Bclaf1	ENSMUSG00000037608	-0.238812	-0.630571	-0.449622	-0.491344	-0.0972972
Bcr	ENSMUSG00000009681	0.61269	-0.350752	-0.3925	0.23823	0.887525
Bcs1l	ENSMUSG00000026172	0.530378	0.18654	0.57714	-0.121516	-0.678072
Bdh1	ENSMUSG00000046598	-1.15454	0.063183	0.273776	0.262868	0.932886
Bdnf	ENSMUSG00000048482	-1.37931	-0.0843966	0.129548	-0.549955	-1.22239
Becn1	ENSMUSG00000035086	0.398925	0.0855948	0.0391807	0.324095	-0.480626
Begain	ENSMUSG00000040867	-2.90256	0.448418	0.593018	0.39796	0.473931
Bend6	ENSMUSG00000042182	-0.859868	-0.0821046	0.108107	0.681753	-0.169925
Bet1	ENSMUSG00000032757	0.0260939	0.773855	0.292829	-0.0119658	-0.514573
Bet1l	ENSMUSG00000025484	0.707449	0.429742	0.655487	-0.234993	-1.11548
Bex1	ENSMUSG00000050071	0.08123	0.957666	1.1225	0.6323	-2.05063
Bex2	ENSMUSG00000042750	-1.56692	0.849548	1.36101	0.571996	-0.289507
Bfar	ENSMUSG00000022684	0.351148	0.144881	0.370942	-0.400615	0.234465
Bgn	ENSMUSG00000031375	1.77341	1.12746	0.0992329	-0.228834	2.34239
Bhlhb9	ENSMUSG00000072964	-0.981138	-0.605772	-0.738043	-0.157504	-0.526069
Bhlhe40	ENSMUSG00000030103	1.91825	-0.430571	-0.27132	-0.589898	0.0978473
Bicd1	ENSMUSG00000003452	-2.8206	-0.566665	-0.465851	-0.581275	0.241008
Bicd2	ENSMUSG00000037933	0.365606	0.485722	-0.258608	0.47939	-0.222392
Bin1	ENSMUSG00000024381	-0.214259	0.398264	0.664968	0.534434	0.161463
Bin3	ENSMUSG00000022089	0.207125	0.39711	0.69217	0.0607	-0.415037
Birc2	ENSMUSG00000057367	-0.778073	-0.545218	-0.389357	-0.479945	-0.321928
Birc6	ENSMUSG00000024073	0.325492	-0.587502	-0.681332	-0.0166432	0.0839013
Blcap	ENSMUSG00000067787	-0.859874	0.393557	-0.188182	-0.730811	-0.902703
Blmh	ENSMUSG00000020840	0.24896	0.126382	0.348479	-0.181414	0.917538
Blnk	ENSMUSG00000061132	1.16573	1.28569	0	0.759561	0.691878
Bloc1s1	ENSMUSG00000090247	-0.241542	1.20637	1.29604	0.453301	-1.58496
Bloc1s2	ENSMUSG00000057506	-0.0573721	0.678592	0.629635	0.245	-0.415037
Blvra	ENSMUSG00000001999	0.645098	0.320044	0.53158	0.155903	-0.584963
Blvrb	ENSMUSG00000040466	1.3906	1.14404	1.22349	0.683756	-0.584963
Blzf1	ENSMUSG00000026577	0.393689	-0.508696	-0.315836	-0.506806	-0.237039
Bmi1	ENSMUSG00000026739	-1.13161	-0.933119	-0.61913	0.632985	0.436099
Bmp15	ENSMUSG00000023279	-1.49563	0	0	-0.721515	1.48543
Bmpr1a	ENSMUSG00000021796	0.168603	-0.886293	-1.03549	0.355909	1.62449
Bmpr1b	ENSMUSG00000052430	-2.64139	-0.987951	-0.859519	-0.619633	1
Bmpr2	ENSMUSG00000067336	0.535033	-1.16149	-0.760401	0.119453	0.968291
Bms1	ENSMUSG00000030138	0.905652	-0.293092	0.0215152	-0.0246108	0.378512
Bmyc	ENSMUSG00000049086	-0.422705	1.25029	-0.207081	0.624741	-0.965235
Bnip1	ENSMUSG00000024191	0.0925283	0.737692	0.96365	-0.059805	0
Bnip3	ENSMUSG00000078566	0.105492	-0.241348	-0.303442	0.0550715	0.210218
Bnip3l	ENSMUSG00000022051	-0.0944459	-0.106577	-0.0355392	0.23314	-0.536053
Bok	ENSMUSG00000026278	0.107525	1.23014	0.88601	0.56266	-0.169925
Bola1	ENSMUSG00000015943	-0.313974	1.53454	1.09789	0.359267	-0.807355
Bola3	ENSMUSG00000045160	0.450034	0.439886	0.68018	0.276658	0.371969
Bop1	ENSMUSG00000022557	0.550096	0.21743	0.438466	-0.245446	-1.34792
Bpgm	ENSMUSG00000038871	-1.26339	0.155262	0.577238	0.0735362	-0.817136
Bphl	ENSMUSG00000038286	-0.439528	0.45383	0.217211	0.287128	-1.19265
Bpnt1	ENSMUSG00000026617	0.684101	-0.080195	-0.107114	-0.14155	0.485427
Braf	ENSMUSG00000002413	0.330685	-0.891134	-0.636009	-0.347724	0.49304
Brcc3	ENSMUSG00000031201	-1.11782	-0.572889	-0.395291	-0.153392	0.0995357
Brd1	ENSMUSG00000022387	0.277392	-0.501493	-0.357346	0.141213	-0.0524674
Brd2	ENSMUSG00000024335	0.51992	-0.232706	-0.101669	0.290389	0.584963
Brd4	ENSMUSG00000024002	-0.098492	0.0678708	0.367076	0.531566	0.294743
Brd7	ENSMUSG00000031660	-0.224451	-0.0110961	0.468789	0.164154	0.199309
Brd8	ENSMUSG00000003778	0.178107	-0.386569	-0.428171	-0.546822	0.277534
Brd9	ENSMUSG00000057649	0.0556986	0.0511261	0.780207	-0.240328	-0.765535
Bre	ENSMUSG00000052139	-0.0468613	0.185195	0.468503	-0.181586	0.154723
Brf1	ENSMUSG00000011158	0.0638774	0.131182	0.164219	0.742042	0.0995357
Brf2	ENSMUSG00000031487	0.483925	0.441117	0.575073	-0.372396	-0.830075
Bri3	ENSMUSG00000047843	0.0311515	1.15007	1.04503	0.702361	0.321928
Bri3bp	ENSMUSG00000037905	0.563806	0.412428	0.563713	-0.264649	0.152003
Brix1	ENSMUSG00000022247	-0.251895	0.0244281	0.176418	-0.289743	0.547488
Brms1	ENSMUSG00000080268	0.345152	0.706205	1.07705	0.0113953	-1.24101
Brms1l	ENSMUSG00000012076	-0.459066	-0.469279	-0.476979	-0.0196276	-0.691878
Brp44	ENSMUSG00000026568	-0.0509195	1.09875	0.597484	0.788962	0.0874628
Brp44l	ENSMUSG00000023861	-0.100772	-0.38454	-0.33542	0.513119	-0.120294
Brsk1	ENSMUSG00000035390	-1.05102	0.0129896	0.468573	0.11784	0.84549
Brsk2	ENSMUSG00000053046	-2.57307	-0.209817	-0.0823536	0.190795	-0.334419
Bscl2	ENSMUSG00000071657	0.0357016	0.596662	0.646733	-0.448796	0.431716
Bsdc1	ENSMUSG00000040859	0.714722	0.127184	0.24523	-0.209623	-0.0324215
Bsg	ENSMUSG00000023175	0.861132	0.659294	0.886142	0.197796	-0.788496
Bsn	ENSMUSG00000032589	-1.11383	-0.405811	-0.384621	0.144578	0
Bspry	ENSMUSG00000028392	-1.43376	-0.947503	0.793372	-0.42861	0.415037
Bst2	ENSMUSG00000046718	-0.0968438	1.30521	0.993725	0.412863	0
Btbd1	ENSMUSG00000025103	-0.690114	-0.442208	-0.452285	0.866347	0.119299
Btbd10	ENSMUSG00000038187	-0.84865	-0.366129	-0.350367	-0.210989	-0.0727563
Btbd2	ENSMUSG00000003344	-0.241261	0.565496	0.483467	1.03732	0.819428
Btbd3	ENSMUSG00000062098	-0.452712	-0.93246	-1.53626	-0.120641	1.38391
Btbd6	ENSMUSG00000002803	0.138297	-0.286496	0.0346469	1.06921	-0.527932
Btbd9	ENSMUSG00000062202	-0.289932	-0.0164105	0.280807	-0.13215	-0.222392
Btd	ENSMUSG00000021900	0.984	0.338403	0.476056	-0.537386	0.584963
Btf3	ENSMUSG00000021660	0.274384	0.238837	0.358918	0.410237	0.528379
Btf3l4	ENSMUSG00000028568	-0.764854	-0.00449313	-0.057213	-0.173535	0.440573
Btg1	ENSMUSG00000036478	0.997117	-0.00899345	-0.316071	0.420257	1.24101
Btg3	ENSMUSG00000022863	1.39703	0.144569	0.419063	0.459413	0.652077
Btrc	ENSMUSG00000025217	-0.504623	0.0719146	-0.069739	-0.529782	-0.475338
Bub3	ENSMUSG00000066979	0.401777	0.109079	0.0913578	-0.184793	1.20163
Bud31	ENSMUSG00000038722	0.168053	0.705528	0.877227	0.118886	0.129283
Bves	ENSMUSG00000071317	-0.485079	0.489945	-0.0232518	0.119634	0.807355
Bysl	ENSMUSG00000023988	0.963922	0.409559	0.663606	-0.0492282	-0.152003
Bzw1	ENSMUSG00000051223	0.0991251	-0.988312	-1.00283	-0.495443	0.400538
Bzw2	ENSMUSG00000020547	0.13412	0.0657211	0.0319814	-0.237012	-0.509014
C1d	ENSMUSG00000000581	-0.71434	0.0920896	0.321235	0.131395	0.657112
C1galt1c1	ENSMUSG00000048970	-0.435367	-0.30189	-2.44675	-0.444548	-0.472753
C1galt1c1	ENSMUSG00000091437	-1.53343	2.27204	-1.05704	-0.801875	-0.472753
C1qb	ENSMUSG00000036905	-0.742713	-0.998399	0	0.427174	2.58496
C1qbp	ENSMUSG00000018446	0.860877	0.467036	0.649797	0.992152	2
C1qc	ENSMUSG00000036896	0	0	0	1.21719	0.14439
C1ql1	ENSMUSG00000045532	-2.39971	1.02808	0.80099	0.63566	0.736966
C1ql3	ENSMUSG00000049630	-1.44442	0	-1.61746	0.0306722	-0.392317
C1qtnf1	ENSMUSG00000017446	1.10172	-0.61623	0.244824	-0.557976	-0.736966
C1qtnf5	ENSMUSG00000079592					0.847997
C2cd2l	ENSMUSG00000032120	0.67801	0.195437	0.0264524	0.195861	-0.38247
C2cd3	ENSMUSG00000047248	-0.692829	-0.428781	-0.658041	0.0049267	0
C3ar1	ENSMUSG00000040552	-0.376423	-1.30243	-0.345399	-0.329072	0.906891
Cab39	ENSMUSG00000036707	-0.53666	-0.514455	-0.672993	0.479792	0.4975
Cab39l	ENSMUSG00000021981	0.265923	-0.179531	-0.154869	0.166736	0.29956
Cabin1	ENSMUSG00000020196	0.166547	-0.333791	-0.296887	0.178018	-0.608809
Cabp7	ENSMUSG00000009075	-2.87853	1.3038	1.43499	0.944574	0.688056
Cachd1	ENSMUSG00000028532	0.59567	0	-0.413735	0.355957	0.308122
Cacna1a	ENSMUSG00000034656	-2.1306	-0.045589	0.0734859	-0.0689287	0.196692	0.00300094
Cacna1b	ENSMUSG00000004113	-1.71281	-0.535328	-0.536304	-0.132047	-0.911463	-0.251669
Cacna1d	ENSMUSG00000015968	1.25533	0.228637	1.42002	-0.345376	0.0384741
Cacna1e	ENSMUSG00000004110	-1.67627	-0.579639	-0.579401	-0.394386	-0.493539
Cacna1g	ENSMUSG00000020866	-2.09863	0.286212	-0.28923	0.737595	-0.840522
Cacna1h	ENSMUSG00000024112	-1.73479	-0.343405	-0.53136	0.020075	-0.0259952
Cacna1i	ENSMUSG00000022416	-1.68431	-0.51943	-0.283189	0.52572	0.101283	1.06405
Cacna2d1	ENSMUSG00000040118	-2.26743	-1.39384	-0.526792	-0.408878	-0.302029
Cacna2d3	ENSMUSG00000021991	-2.55053	0	0	0.170079	-0.528694
Cacnb1	ENSMUSG00000020882	-1.8769	0.218286	0.381189	0.294279	-0.449803
Cacnb2	ENSMUSG00000057914	-2.49565	-1.50008	-1.1212	0.152107	-0.176878
Cacnb3	ENSMUSG00000003352	-0.434491	0.343748	0.401891	0.514325	0.119299
Cacnb4	ENSMUSG00000017412	-2.76333	-0.1398	3.93682	-0.283071	0.369234
Cacng2	ENSMUSG00000019146	-2.19841	0.423909	0.12802	0.0892711	-0.0473057
Cacng3	ENSMUSG00000066189	-0.786157	-0.2928	0.043164	-0.236763	-0.421827
Cacng4	ENSMUSG00000020723	-1.99879	0.534383	0.604846	0.454842	0.70044
Cacng5	ENSMUSG00000040373	-1.42861	-0.159106	-0.472759	-0.486613	0
Cacng7	ENSMUSG00000069806	-2.59358	0.218808	0.220808	0.117395	0.749192
Cacybp	ENSMUSG00000014226	-0.112553	-0.184125	-0.392431	0.0666804	-0.68281
Cadm1	ENSMUSG00000032076	-1.67614	-0.459098	-0.00398339	-0.722985	0.568284
Cadm2	ENSMUSG00000064115	-2.07535	-0.498982	0	-0.241535	0.192645
Cadm3	ENSMUSG00000005338	-2.30984	0	-0.357105	-0.0558775	-0.167457
Cadm4	ENSMUSG00000054793	-2.42511	0.431515	0.676341	0.315251	-0.180572
Cadps	ENSMUSG00000054423	-2.53535	-1.26078	0	0.288771	-0.0509839
Cadps2	ENSMUSG00000017978	-3.01955	-0.598942	0	0.624669	0.415037
Calb1	ENSMUSG00000028222	-2.44088	0	0	0.238043	-0.445411	-0.449814
Calb2	ENSMUSG00000003657	-2.8138	0	0	0.159101	0.125531
Calcoco1	ENSMUSG00000023055	-0.285086	-0.0355558	0.398112	-0.322587	-0.703607
Calcrl	ENSMUSG00000059588	-2.79432	-0.912171	-1.33505	-0.304199	1.20645
Cald1	ENSMUSG00000029761	1.65284	0.250732	0.508913	0.622291	0.485427	1.50263
Calm1	ENSMUSG00000001175	0.534383	0.00512222	0.175406	0.339725	-1.84229	0.178327
Calm2	ENSMUSG00000036438	-1.18359	-0.157011	0.319834	0.0302805	-2.41181
Calm3	ENSMUSG00000019370	-0.468988	0.423568	0.416457	0.724916	-0.10188
Calml4	ENSMUSG00000032246	-1.33217	0.425005	0.731469	0.787869	2.32193
Caln1	ENSMUSG00000060371	-0.38411	-0.572099	-0.591648	0.263834	-0.125531
Calr	ENSMUSG00000003814	1.76648	0.432519	0.62977	-0.259631	-0.537373
Calr3	ENSMUSG00000019732	0.102368	0.531298	0.374077	-0.359984	-0.321928
Calu	ENSMUSG00000029767	1.269	-0.231182	-0.374882	-0.636405	0.547488
Caly	ENSMUSG00000025468	-2.52971	1.12029	0.854911	-0.422988	-0.0861566
Camk1	ENSMUSG00000030272	0.125962	0.733924	0.884282	0.853876	0.50696
Camk1g	ENSMUSG00000016179	-2.84051	-0.53146	0	-0.661186	-0.540568
Camk2a	ENSMUSG00000024617	-0.779065	-0.354901	-0.521821	-0.29655	-0.378512	1.64051
Camk2b	ENSMUSG00000057897	-2.09232	-0.0824213	0.671212	-0.226045	-0.387023	-0.571264
Camk2d	ENSMUSG00000053819	0.540831	-0.80354	-0.915005	0.49655	1.47393
Camk2g	ENSMUSG00000021820	-0.192635	-0.074617	-0.0394487	-0.0398324	0.621488	-0.378664
Camk2n1	ENSMUSG00000046447	-2.05822	0.720012	0.995905	0.620696	-1.76553	0.98543
Camk4	ENSMUSG00000038128	-0.973998	0.053137	-0.148766	-0.0127075	-0.807355
Camkk1	ENSMUSG00000020785	-1.39388	-0.194555	-0.366586	-0.246975	-1.58496
Camkk2	ENSMUSG00000029471	-0.253892	-0.409918	0.0119791	0.854568	0.289507	0.54104
Camkv	ENSMUSG00000032936	-2.47043	0.0769165	0.22262	-0.13236	-0.222392
Camsap1	ENSMUSG00000026933	-0.389339	-0.624101	-0.10648	0.161685	0.406625
Camsap2	ENSMUSG00000041570	-0.381771	-0.920727	-0.941482	0.369561	-0.216811
Camta2	ENSMUSG00000040712	0.45009	-0.101662	-0.0323652	-0.00902825	0.502927
Cand1	ENSMUSG00000020114	0.73293	-0.665517	-0.612769	0.345808	0.23644
Canx	ENSMUSG00000020368	1.05998	-0.325107	-0.492419	-0.427676	0.295456
Cap1	ENSMUSG00000028656	0.754282	-0.261396	-0.153923	-0.445627	-0.600904
Cap2	ENSMUSG00000021373	-0.581937	-0.229168	-0.42385	-0.176093	-0.309684
Capn2	ENSMUSG00000026509	0.926784	-0.214634	-0.279917	0.237504	0.271302
Capn7	ENSMUSG00000021893	-0.466576	-0.578959	-0.960478	0.121621	1.04731
Capns1	ENSMUSG00000001794	0.527667	0.55578	0.813312	1.08077	0.373043
Caprin1	ENSMUSG00000027184	0.00625252	-0.834834	-0.724923	0.143942	0.023459
Capza1	ENSMUSG00000070372	0.00737705	-0.622385	-0.788538	-0.252488	-0.610053
Capza2	ENSMUSG00000015733	-0.329315	-0.495555	-1.02191	-0.257937	-0.415037
Capzb	ENSMUSG00000028745	0.698426	0.397294	0.61278	0.262678	0.106915
Car11	ENSMUSG00000003273	-2.36223	0.417719	0.757421	-0.0325979	0.398549
Car12	ENSMUSG00000032373	1.73683	-0.350851	-0.542282	0.361769	0.736966
Car4	ENSMUSG00000000805	1.23647	0	-1.35907	0.0498832	-0.750022
Car5b	ENSMUSG00000031373	0.3868	-0.917067	1.66132	-0.0648457	0.222392
Car6	ENSMUSG00000028972	-0.367275	0.700001	0.621087	-0.243596	1.82597
Car7	ENSMUSG00000031883	-1.15021	0.777495	0.237244	-0.891047	-0.662965
Car8	ENSMUSG00000041261	1.88655	-1.7525	0.513442	0.397607	1.90689
Carhsp1	ENSMUSG00000008393	0.548737	0.23015	0.227362	-0.101033	0.893085
Carkd	ENSMUSG00000031505	0.254223	0.555249	0.749052	-0.0329789	0.485427
Carm1	ENSMUSG00000032185	0.685983	0.0240752	0.128772	0.472241	-0.479168
Cars	ENSMUSG00000010755	0.852135	0.212359	0.505762	-0.616699	0.106915
Casc1	ENSMUSG00000043541	-1.13468	-0.241239	1.29433	-0.203585	0.169925
Casc3	ENSMUSG00000078676	0.260284	-0.432089	-0.178847	0.261438	-1.04182
Casc4	ENSMUSG00000060227	-0.000745099	-0.774335	-0.927783	0.0858667	0.345135
Cask	ENSMUSG00000031012	-1.85995	-0.759209	-0.825249	-0.525191	0.979822	0.389668
Caskin1	ENSMUSG00000033597	-0.950674	-0.121513	-0.0375328	0.364402	0.175087
Casp3	ENSMUSG00000031628	-1.6463	-0.456538	-0.76352	-0.450875	0.289507
Casp4	ENSMUSG00000033538	-1.58346	0	0	0.294502	0.192645
Cast	ENSMUSG00000021585	0.921904	-0.569375	-0.295732	-0.0249388	0.192645
Cat	ENSMUSG00000027187	1.12346	-0.0627212	-0.372613	-0.227872	0.710493
Cav1	ENSMUSG00000007655	1.2241	0	0	-0.573801	1.55639
Cav2	ENSMUSG00000000058	-1.16343	0.799668	0	-0.386604	0.628031
Cbfa2t2	ENSMUSG00000038533	-0.687581	-0.669932	-0.568421	-0.41499	0
Cbfa2t3	ENSMUSG00000006362	-0.941468	-0.0615054	0.249421	0.314388	-1.22239
Cbfb	ENSMUSG00000031885	0.0105912	-0.509801	-0.293623	0.551773	0.847997
Cblb	ENSMUSG00000022637	-1.45015	-0.841299	-0.35747	-0.603828	0
Cbll1	ENSMUSG00000020659	-0.762617	-0.592548	-0.660602	-0.841483	-0.117836
Cbr4	ENSMUSG00000031641	-0.668564	-0.179006	0.0335441	-0.0260186	-0.255257
Cbs	ENSMUSG00000024039	-0.865838	0.32937	0.460471	0.132786	2.42626
Cbwd1	ENSMUSG00000024878	-0.0804834	-0.174317	0.0969018	-0.0695944	-0.321928
Cbx1	ENSMUSG00000018666	-0.384518	0.132852	0.0638925	0.0231197	-0.341037
Cbx3	ENSMUSG00000029836	-0.518042	0.0574731	-0.0962785	0.132351	0.201634
Cbx5	ENSMUSG00000009575	-0.176554	-1.15914	-1.01284	0.00290052	-2.22239
Cbx6	ENSMUSG00000089715	-0.674197	-0.217039	0.0173964	0.288803	-0.688056
Cby1	ENSMUSG00000022428	-0.289016	0.675928	1.15864	0.245827	0.906891
Cc2d1a	ENSMUSG00000036686	0.715265	0.226358	0.53586	-0.120035	-0.459432
Ccar1	ENSMUSG00000020074	-0.174726	-0.332682	0.0597332	-0.11936	-0.557218
Ccbp2	ENSMUSG00000044534	0.184597	-0.311773	-0.394055	0.126426	-1.37851
Ccdc101	ENSMUSG00000030714	0.0269872	0.557494	0.701049	-0.0301791	0.459432
Ccdc104	ENSMUSG00000020462	-0.615381	0.0333385	0.122423	0.604657	-0.810522
Ccdc106	ENSMUSG00000035228	-1.30612	0.995245	1.35627	0.210063	-1.28951
Ccdc107	ENSMUSG00000028461	-0.0795031	1.08349	1.36729	0.189724	-0.192645
Ccdc112	ENSMUSG00000071855	-1.5723	0.261283	0.762991	0.135558	-0.917538
Ccdc12	ENSMUSG00000019659	-0.0494505	0.961996	1.46977	0.514243	-0.222392
Ccdc124	ENSMUSG00000007721	0.220316	1.11132	1.47027	0.68611	-1
Ccdc127	ENSMUSG00000021578	0.558063	-0.386826	-0.348436	-0.586989	-0.695145
Ccdc132	ENSMUSG00000001376	-0.567061	-0.831539	-0.907851	-0.631757	-0.480626
Ccdc22	ENSMUSG00000031143	0.592309	-0.171614	-0.741117	0.0971636	0.169925
Ccdc23	ENSMUSG00000028643	-0.260825	1.18344	1.12202	0.605357	-0.152003
Ccdc25	ENSMUSG00000022035	0.0303278	0.107172	0.301995	-0.0810862	-0.0655883
Ccdc28a	ENSMUSG00000059554	-0.427355	0.141681	0.0489192	-0.248331	-1.24793
Ccdc30	ENSMUSG00000028637	-2.93899	-0.193178	0.504675	-0.0817354	-1
Ccdc32	ENSMUSG00000039983	-0.254048	0.205061	0.214522	-0.318897	-0.275634
Ccdc34	ENSMUSG00000027160	0.0586847	1.1876	1.27733	0.649503	-0.691878
Ccdc39	ENSMUSG00000027676	-2.43512	-0.0921667	0.619619	-0.347528	-0.106915
Ccdc41	ENSMUSG00000020024	-0.0950514	-0.0873382	-0.554248	0.538471	-0.234465
Ccdc43	ENSMUSG00000020925	-0.0941573	-0.192417	0.0209397	-0.194082	-1
Ccdc47	ENSMUSG00000078622	0.565315	-0.523965	-0.394992	-0.644302	-0.336428
Ccdc50	ENSMUSG00000038127	-0.553748	-0.596863	-0.53483	0.106717	0.289507
Ccdc51	ENSMUSG00000025645	-0.029726	0.564609	0.312535	-0.185462	-0.263034
Ccdc53	ENSMUSG00000020056	0.763806	0.718388	0.706461	0.092597	0.514573
Ccdc56	ENSMUSG00000017188	0.264594	0.870699	0.886699	0.409427	-0.0931094
Ccdc58	ENSMUSG00000075229	-0.0907364	0.275017	-0.0713123	0.147936	0
Ccdc59	ENSMUSG00000019897	0.12357	0.512632	0.478719	0.0954317	-0.884523
Ccdc65	ENSMUSG00000003354	-1.3918	-0.360785	-0.0206497	-0.310172	-1.05063
Ccdc72	ENSMUSG00000091537	0.207477	0.896909	1.35983	0.694037	-0.481127
Ccdc76	ENSMUSG00000033439	-0.256308	-0.212438	-0.219412	-1.02594	-0.137504
Ccdc80	ENSMUSG00000022665	2.28416	1.63318	-0.674394	-0.123611	1.43296
Ccdc88a	ENSMUSG00000032740	-0.956533	-1.27344	-0.629762	0.176098	1.02801
Ccdc90b	ENSMUSG00000030613	-0.858458	-0.114353	-0.217248	-0.266339	0.415037
Ccdc92	ENSMUSG00000037979	-1.25938	0.478861	0.478556	0.882141	-0.70044
Ccdc93	ENSMUSG00000026339	0.43426	-0.798821	-0.64681	-0.28648	0.152003
Ccdc94	ENSMUSG00000003208	-0.125944	0.654416	0.419222	-0.0575428	0
Ccdc97	ENSMUSG00000002608	0.151807	0.0797043	0.158007	-0.0901389	-1.49476
Cck	ENSMUSG00000032532	1.97143	0	-0.556292	0.205511	-2.35364
Ccm2	ENSMUSG00000000378	0.504166	0.503353	0.632764	0.32127	1.07039
Ccnc	ENSMUSG00000028252	-0.73338	-0.239336	-0.381677	-0.463297	0.0614005
Ccnd2	ENSMUSG00000000184	0.42001	-0.103012	-0.647048	0.982329	1.16993
Ccnd3	ENSMUSG00000034165	1.35847	0.573982	0.426417	0.574437	0.678072
Ccndbp1	ENSMUSG00000023572	-0.323491	0.181723	0.108006	-0.093845	-0.293731
Ccne1	ENSMUSG00000002068	0.573588	0.442068	0.434351	0.591494	-0.777608
Ccng1	ENSMUSG00000020326	0.201048	-0.547639	-0.718074	0.147894	0.751321
Ccng2	ENSMUSG00000029385	-0.560724	-0.594333	-0.565689	0.225497	0.192645
Ccnh	ENSMUSG00000021548	-0.141289	0.366935	0.321255	-0.299388	-0.252766
Ccni	ENSMUSG00000063015	-0.00954816	-0.211834	0.0706207	1.11098	0.920147
Ccnk	ENSMUSG00000021258	-0.484762	0.0603007	-0.0211558	0.789435	-0.289507
Ccnl1	ENSMUSG00000027829	-0.386228	-0.235644	-0.56699	0.0872734	0.70044
Ccnl2	ENSMUSG00000029068	-0.205449	-0.252231	-0.267634	-0.39564	-0.459432
Ccnt1	ENSMUSG00000011960	0.284286	-0.682004	-0.361237	-0.348359	-0.263034
Ccnt2	ENSMUSG00000026349	-0.163655	-0.730111	-0.835058	-0.785392	1.1375
Ccny	ENSMUSG00000024286	0.687303	-0.614518	-0.426716	0.832664	-0.523562
Ccnyl1	ENSMUSG00000070871	0.751425	-0.485088	-0.263684	0.595033	1
Ccpg1	ENSMUSG00000034563	0.875914	-2.86802	-0.734006	-0.66961	-0.57586
Ccrn4l	ENSMUSG00000023087	0.760544	-0.254489	-0.402225	0.908956	0.152003
Cct2	ENSMUSG00000034024	0.563307	0.0213695	0.105756	0.040588	-0.192645
Cct3	ENSMUSG00000001416	0.480416	0.274623	0.471808	-0.24473	-0.290901
Cct4	ENSMUSG00000007739	0.0487648	-0.417545	-0.597166	0.181134	-0.380604
Cct5	ENSMUSG00000022234	0.252	0.0428878	0.192006	-0.0695177	0.271673
Cct6a	ENSMUSG00000029447	0.350502	-0.253656	-0.239199	-0.240128	-1.14505
Cct7	ENSMUSG00000030007	0.57378	0.444085	0.585364	-0.187845	-0.826668
Cct8	ENSMUSG00000025613	0.0336754	-0.392292	-0.37187	-0.329671	-0.481533
Ccz1	ENSMUSG00000029617	0.395955	0.036892	-0.206529	0.10119	0.874469
Cd151	ENSMUSG00000025510	0.932258	0.358471	0.2468	0.0512327	0.206451
Cd164	ENSMUSG00000019818	0.969896	-0.714049	-0.875031	-0.52277	0.259087
Cd180	ENSMUSG00000021624	0.0878774	-1.05376	-1.41546	-0.459251	1.60266
Cd200	ENSMUSG00000022661	-2.0507	0	0	-1.56395	0.40439
Cd2bp2	ENSMUSG00000042502	0.14486	0.176607	0.248281	-0.011882	0.214125
Cd302	ENSMUSG00000060703	-0.117598	-1.11157	-0.975567	0.0496799	2.08746
Cd34	ENSMUSG00000016494	-1.07242	-1.11957	-1.73857	-0.241519	-0.222392
Cd37	ENSMUSG00000030798	0.0835761	2.83601	-1.06561	0.152299	2.11548
Cd38	ENSMUSG00000029084	0.80614	0	0	-0.695152	1.76553	0.632882
Cd3e	ENSMUSG00000032093	-1.75808	0	0	0.0649337	-1
Cd47	ENSMUSG00000079488					0.427421
Cd47	ENSMUSG00000055447	-0.205454	-0.361284	-0.46438	-0.263368	0.427421
Cd48	ENSMUSG00000015355	-0.235421	-1.82417	0	-0.100789	1.1481
Cd53	ENSMUSG00000040747	-1.94102	0	0	-0.216691	2.08746
Cd63	ENSMUSG00000025351	0.78383	0.734849	0.607105	0.0950028	0.415037
Cd81	ENSMUSG00000037706	0.820522	0.391308	0.252697	-0.356758	0.244419
Cd82	ENSMUSG00000027215	0.764843	1.21434	0.632582	0.409697	1.24793
Cd9	ENSMUSG00000030342	1.67132	0.507247	0.304711	-0.365277	1
Cdadc1	ENSMUSG00000021982	-0.299671	-0.235911	-0.197847	-0.407493	0.0931094
Cdc123	ENSMUSG00000039128	0.0939261	0.522427	0.681174	-0.0528919	-0.298081
Cdc16	ENSMUSG00000038416	0.538712	-0.414566	-0.44322	-0.142252	-0.222392
Cdc23	ENSMUSG00000024370	0.559578	-0.363328	-0.387087	-0.608718	-0.0544478
Cdc25a	ENSMUSG00000032477	0.811219	-0.487018	-0.458085	-0.119085	-1
Cdc25b	ENSMUSG00000027330	-0.507881	0.0299897	-0.170547	-0.296603	0.652077
Cdc26	ENSMUSG00000066149	-0.107466	0.586863	0.392712	0.18093	0.040642
Cdc27	ENSMUSG00000020687	0.0973404	-0.938957	-1.11833	0.061174	-0.275634
Cdc34	ENSMUSG00000020307	0.52217	0.978914	1.16959	0.712645	-0.5025
Cdc37	ENSMUSG00000019471	0.163187	0.70618	1.15131	0.516032	-2.08746
Cdc37l1	ENSMUSG00000024780	-0.352713	-0.75802	-1.22405	-0.0749914	0.241008
Cdc40	ENSMUSG00000038446	0.00926944	-1.03088	-0.833999	-0.629945	-1.39855
Cdc42	ENSMUSG00000006699	0.470885	0.0817987	0.0334775	-0.120778	-0.832446
Cdc42bpa	ENSMUSG00000026490	-0.652087	-0.342128	-0.279905	0.0685948	0.81794
Cdc42bpb	ENSMUSG00000021279	0.533568	-0.236719	-0.187386	0.54941	0.654865
Cdc42ep1	ENSMUSG00000049521	0.872927	0.378136	0.143337	0.968399	0.222392
Cdc42ep2	ENSMUSG00000045664	0.0331155	0.565305	0.436246	-0.225605	-0.540568
Cdc42ep3	ENSMUSG00000036533	-1.1893	0	0	0.0127112	-1
Cdc42se1	ENSMUSG00000046722	0.433214	0.291726	0.30439	0.0974068	0.70044
Cdc42se2	ENSMUSG00000052298	1.16243	-0.226435	-0.241438	-0.463146	-0.180572
Cdc5l	ENSMUSG00000023932	0.183584	-0.464841	-0.0698261	-0.172476	-0.0588937
Cdh10	ENSMUSG00000022321	-3.16026	-2.42398	0	-0.997432	0.0524674
Cdh11	ENSMUSG00000031673	-0.418635	-0.568392	0.0161873	-0.353075	0.274175
Cdh13	ENSMUSG00000031841	-1.51062	0	-1.33756	-0.757636	0.442943
Cdh18	ENSMUSG00000040420	-2.66215	-0.4782	-0.256725	-0.618055	0
Cdh2	ENSMUSG00000024304	-2.04936	-0.57082	-0.253689	-0.469037	0.736966	1.30629
Cdh20	ENSMUSG00000050840	-2.45107	-0.717778	0.662856	-0.0482255	1.45943
Cdh5	ENSMUSG00000031871	1.08917	-0.210729	0.243756	0.553914	0.938599
Cdh6	ENSMUSG00000039385	0.0990051	-0.904922	-1.10123	-0.665781	-0.874469
Cdh8	ENSMUSG00000036510	-2.11548	-0.567093	0	-1.04536	0.599462
Cdh9	ENSMUSG00000025370	-2.16609	0	0	-0.711983	0.459432
Cdipt	ENSMUSG00000030682	0.876156	0.367279	0.394331	0.0453913	0.13493
Cdk12	ENSMUSG00000003119	0.367368	-0.904238	-0.422993	-0.194166	0.293731
Cdk14	ENSMUSG00000028926	0.0814507	-0.808049	-0.332858	0.262405	1.13327
Cdk16	ENSMUSG00000031065	0.563963	0.0937323	0.225697	0.531448	0.537373
Cdk17	ENSMUSG00000020015	-0.494633	-0.650214	-0.442341	0.532173	-0.674905
Cdk19	ENSMUSG00000038481	0.114903	-0.581061	-0.415433	0.328776	0.241008
Cdk20	ENSMUSG00000021483	-0.163798	0.384441	1.20266	-0.434721	0
Cdk2ap1	ENSMUSG00000029394	0.107385	0.529183	0.493905	0.667621	0.646363
Cdk2ap2	ENSMUSG00000024856	0.287476	0.996601	1.11334	0.663317	1
Cdk4	ENSMUSG00000006728	0.0133851	0.518335	0.564539	0.154753	-1.19265
Cdk5	ENSMUSG00000028969	-0.559599	0.629435	0.756257	0.0929787	-0.196397	0.27619
Cdk5r1	ENSMUSG00000048895	-2.19552	-0.394354	-0.391058	0.506536	0.125531	-0.594735
Cdk5rap1	ENSMUSG00000027487	0.336761	0.0106945	-0.175168	-0.399312	0.485427
Cdk5rap3	ENSMUSG00000018669	0.487158	0.411747	0.828293	-0.058537	-0.70044
Cdk7	ENSMUSG00000069089	0.15295	0.0820451	-0.0260975	-0.308498	0
Cdk9	ENSMUSG00000009555	0.096722	0.499213	0.467008	0.793326	0.688056
Cdkl1	ENSMUSG00000020990	-0.402143	-1.63748	-0.553807	0.0371581	-0.514573
Cdkl2	ENSMUSG00000029403	0.58134	-0.666553	-0.444189	-0.338145	0.490986
Cdkl3	ENSMUSG00000020389	-0.994779	-0.0116112	-0.779593	0.410791	0.0703893
Cdkn1b	ENSMUSG00000003031	0.170136	-0.211104	-0.272583	-0.0685803	1.1375
Cdkn2aip	ENSMUSG00000038069	-0.0149093	-0.745679	-0.751781	0.0336675	1.09954
Cdkn2aipnl	ENSMUSG00000020392	-0.404558	0.288022	0.326754	0.00246168	-1.078
Cdkn2c	ENSMUSG00000028551	0.42384	0.570917	0.245015	0.782582	3
Cdkn2d	ENSMUSG00000066860	-0.213764	0.820699	0.820737	0.142077	-0.584963
Cdo1	ENSMUSG00000033022	-2.67334	-0.223936	-0.960379	0.257473	-0.695145
Cdon	ENSMUSG00000038119	0.428184	-0.666909	-0.306357	-0.0729055	-0.369234
Cds1	ENSMUSG00000029330	0.648619	0	-1.12937	0.457348	0.0480943
Cds2	ENSMUSG00000058793	0.267499	-0.272973	-0.0644016	-0.0375708	-0.0365259
Cebpg	ENSMUSG00000056216	0.0319764	-0.243429	-0.0723021	-0.0108518	-0.584963
Cebpz	ENSMUSG00000024081	0.229984	-0.506626	-0.0850597	-0.177201	-0.190103
Cecr5	ENSMUSG00000058979	0.113555	0.242029	0.137261	0.12983	0.584963
Celf1	ENSMUSG00000005506	0.113536	-0.951749	-0.681631	-0.401084	-0.881356
Celf2	ENSMUSG00000002107	-1.26849	-0.759885	-0.292158	-0.0692908	-0.17585
Celf3	ENSMUSG00000028137	-2.58732	-0.0238623	0.0619015	-0.288371	0.275634
Celf4	ENSMUSG00000024268	-2.22872	0.530696	0.595376	0.0389756	0.321928
Celf5	ENSMUSG00000034818	-2.60876	-0.327501	-0.163635	0.0742355	0.584963
Celsr2	ENSMUSG00000068740	-2.82252	-0.321354	-0.447406	-0.50823	-0.162475
Cend1	ENSMUSG00000060240	-2.80202	0.486837	0.71318	0.0108889	-0.2824
Cenpc1	ENSMUSG00000029253	-0.532691	-0.535092	-0.644758	-0.499842	0.552541
Cenpl	ENSMUSG00000026708	0.13286	0.414394	-0.857414	-0.0215164	0.847997
Cenpq	ENSMUSG00000023919	-0.194803	-0.50475	-1.07831	-0.107603	1
Cenpv	ENSMUSG00000018509	-1.60732	0.845911	0.690393	0.593046	0.222392
Cep120	ENSMUSG00000048799	0.0139751	-0.62689	-0.397708	-0.332557	0.652077
Cep57	ENSMUSG00000031922	-0.232714	-0.522395	-0.651176	-0.0568209	-0.584963
Cep57l1	ENSMUSG00000019813	-0.33122	-0.201397	-0.387863	-0.252743	-1.16993
Cep68	ENSMUSG00000044066	-0.287102	-0.80154	-0.565588	-0.342598	0.770518
Cep78	ENSMUSG00000041491	-1.18671	0.029759	0.0515241	-0.277894	-0.70044
Cep97	ENSMUSG00000022604	-0.819566	-0.572854	-0.6701	-0.679117	-0.321928
Cept1	ENSMUSG00000040774	0.373681	-0.637778	-0.915609	-0.703411	-0.169925
Cerk	ENSMUSG00000035891	-0.550491	-0.132456	-0.138798	0.644186	-0.133267
Cetn2	ENSMUSG00000031347	-0.660655	0.296603	0.150947	0.323092	-1
Cetn3	ENSMUSG00000021537	-0.390573	0.481088	0.269842	0.310496	-0.584963
Cetn4	ENSMUSG00000045031	-0.7354	1.18745	-0.0813949	0.131733	-1.41504
Cfdp1	ENSMUSG00000031954	-0.0750593	0.715124	1.0971	0.230667	-0.847997
Cfh	ENSMUSG00000026365	-1.76195	0	0	-0.135246	1.11818
Cfl1	ENSMUSG00000056201	0.058421	0.540774	0.692556	0.27993	0.220126
Cfl2	ENSMUSG00000062929	-0.147815	-0.429422	-0.632659	-0.00710297	2.52356
Cflar	ENSMUSG00000026031	0.60528	0.0653201	-1.36136	-0.0822564	0.691878
Cfp	ENSMUSG00000001128	-1.14632	0.431452	0.502029	-0.112741	-1.16993
Cggbp1	ENSMUSG00000054604	0.247718	-0.247962	-0.351381	0.0100473	-0.222392
Cgref1	ENSMUSG00000029161	0.403249	0.488372	0.695639	0.412597	-0.830075
Cgrrf1	ENSMUSG00000055128	-0.0584092	0.657463	0.605739	0.0578294	1.10692
Chac2	ENSMUSG00000020309	-1.08299	0.131256	0.568782	-0.197667	1.58496
Chchd1	ENSMUSG00000063787	-0.0332814	0.866161	1.34638	0.332645	-0.393664
Chchd10	ENSMUSG00000049422	-0.45568	1.25662	1.26022	0.967468	-0.807355
Chchd3	ENSMUSG00000053768	0.0699696	0.260338	0.340845	-0.270074	-0.621488
Chchd5	ENSMUSG00000037938	0.486465	0.692434	0.833917	0.402702	-2.67807
Chchd6	ENSMUSG00000030086	0.283009	0.867706	1.07578	0.304017	-1.73697
Chchd8	ENSMUSG00000044881	0.045042	0.669029	0.634053	0.409444	-1.41504
Chd1	ENSMUSG00000023852	0.320012	-0.85501	-0.501614	0.116443	0.157541
Chd2	ENSMUSG00000078671	0.287053	-0.569222	-0.440526	-0.0568969	-0.534336
Chd3	ENSMUSG00000018474	-0.548269	-0.12445	0.245149	0.73942	0.493282
Chd4	ENSMUSG00000063870	0.243998	-0.376293	0.0240851	0.418785	0.216811
Chd5	ENSMUSG00000005045	-1.38892	-0.283566	-0.0113268	-0.127788	0.22741
Chd6	ENSMUSG00000057133	0.19372	-0.733482	-0.594828	-0.0696489	1.11548
Chd8	ENSMUSG00000053754	0.187774	-0.418265	-0.147984	0.0236122	-0.533432
Chd9	ENSMUSG00000056608	-1.80628	-1.05587	-0.656992	-0.119925	0.0687128
Cherp	ENSMUSG00000052488	0.108112	-0.136857	-0.1837	-0.499604	-0.584963
Chfr	ENSMUSG00000014668	0.0640863	-0.520283	-0.738147	-0.0103856	-0.321928
Chga	ENSMUSG00000021194	-2.30839	0.401763	0.760628	-0.457938	-2.36923
Chgb	ENSMUSG00000027350	-2.41964	0.202415	0.435508	0.160254	-1.25939
Chi3l1	ENSMUSG00000064246	0.409376	0	0.845016	0.347117	1.05247
Chid1	ENSMUSG00000025512	0.565265	0.307986	0.274629	-0.156095	-1.85798
Chka	ENSMUSG00000024843	0.263822	0.296871	0.120676	0.717333	0.222392
Chkb	ENSMUSG00000022617	0.382143	0.35134	0.340703	-0.111396	-0.862496
Chl1	ENSMUSG00000030077	-2.55809	-0.767105	-0.803514	-1.27425	0.0801703
Chm	ENSMUSG00000025531	-0.572819	-1.16812	-1.2632	-0.274364	0.966833
Chmp1a	ENSMUSG00000000743	0.113157	0.292613	0.470497	-0.0608772	-0.63743
Chmp1b	ENSMUSG00000073543	-0.693437	0.0711594	0.156662	-0.302926	0
Chmp2a	ENSMUSG00000033916	0.555786	0.791863	1.14607	0.358961	0.0655883
Chmp2b	ENSMUSG00000004843	0.740994	0.146571	-0.0232398	0.183515	0.0995357
Chmp3	ENSMUSG00000053119	0.306109	0.368273	0.691845	-0.207047	-0.423808
Chmp4b	ENSMUSG00000038467	0.380076	0.71558	0.918675	0.89108	-1
Chmp5	ENSMUSG00000028419	-0.242148	0.0099272	0.202697	-0.0283358	0.232661
Chmp7	ENSMUSG00000034190	0.348719	-0.243817	-0.344423	0.430956	-0.724366
Chn1	ENSMUSG00000056486	-2.56397	-0.173595	0.0131762	0.269431	-0.738875
Chn2	ENSMUSG00000004633	1.53515	-0.314761	-0.116866	0.268018	1.03562
Chordc1	ENSMUSG00000001774	-0.240708	-0.628934	-0.609107	-0.501138	0
Chpf	ENSMUSG00000032997	0.849517	0.641017	0.256366	0.249171	-0.280108
Chpf2	ENSMUSG00000038181	1.26976	0.129773	-0.105626	-0.0939136	-0.63743
Chpt1	ENSMUSG00000060002	0.661953	0.00865418	-0.373526	0.0888601	1.98185
Chrac1	ENSMUSG00000068391	-0.0774428	0.598388	0.755335	0.172472	0
Chrm1	ENSMUSG00000032773	0.429156	0.688086	0.686309	-0.0354807	-0.633872	-0.147216
Chrm3	ENSMUSG00000046159	-1.41543	-0.598074	-0.575569	0.456735	-0.710493	-1.02045
Chrm4	ENSMUSG00000040495	0.431842	0.107665	0.242656	-0.489513	-0.621488
Chrm5	ENSMUSG00000074939	-2.68931	0	0	0.0585752	-0.137504	-0.956972
Chrna4	ENSMUSG00000027577	-0.844233	-0.05291	-0.598266	-0.230741	-0.862496
Chrna7	ENSMUSG00000030525	-1.96802	-0.991765	-1.05572	-1.47063	0.459432	-1.0685
Chrnb2	ENSMUSG00000027950	-2.58941	-0.351973	-0.116028	-0.373949	-0.174029	0.0438351
Chst1	ENSMUSG00000027221	-0.450384	0	0	0.108946	-0.929611
Chst10	ENSMUSG00000026080	-2.43144	-0.22315	0	-0.128953	1.37851
Chst12	ENSMUSG00000036599	1.57478	0.563709	0.528154	-0.656927	-0.874469
Chst15	ENSMUSG00000030930	1.78407	-0.416585	-0.431211	-0.745961	0.280108
Chst8	ENSMUSG00000060402	-0.786597	0.728981	0	0.123108	-0.459432
Chsy1	ENSMUSG00000032640	0.263564	-0.503487	-0.580353	-0.237954	2.11548
Chtf8	ENSMUSG00000046691	0.170604	0.0483191	0.0621321	0.312542	-1
Chuk	ENSMUSG00000025199	0.49538	-0.647895	-0.563517	-0.0728836	0
Churc1	ENSMUSG00000090258	0.197875	0.783205	0.518179	0.574127	0.115477
Ciao1	ENSMUSG00000003662	0.440928	0.333043	0.545482	-0.200181	-0.788496
Ciapin1	ENSMUSG00000031781	0.207633	0.559179	0.790101	-0.212347	-0.584963
Cib1	ENSMUSG00000030538	0.619572	0.597717	0.803521	0.679546	1.32193
Cib2	ENSMUSG00000037493	-1.84211	1.20243	1.90233	0.719217	0.192645
Cic	ENSMUSG00000005442	0.0010874	-0.369676	-0.225323	0.596296	0.300866
Cinp	ENSMUSG00000021276	0.567743	0.407264	0.124378	0.0671281	-0.584963
Cir1	ENSMUSG00000041777	-0.454835	0.589327	1.01685	-0.0638953	-0.900464
Cirbp	ENSMUSG00000045193	-1.01471	0.538008	0.726125	0.240717	-0.621488
Cirh1a	ENSMUSG00000041438	0.764369	-0.390599	-0.2578	-0.467737	-0.944858
Cisd1	ENSMUSG00000037710	-0.188309	0.651195	0.585952	0.360612	0.540568
Cisd2	ENSMUSG00000028165	0.60331	0.0910699	0.100701	-0.189551	-1.1375
Cisd3	ENSMUSG00000078695	1.01287	1.22815	1.6312	0.466532	-1.1375
Ciz1	ENSMUSG00000039205	0.278881	0.0411651	0.343286	-0.418848	-0.610053
Ckb	ENSMUSG00000001270	-2.34891	0.70711	0.757896	0.0573546	0.0389941
Ckmt1	ENSMUSG00000000308	-0.856422	0.573646	0.841012	-0.242578	-0.710493
Cks1b	ENSMUSG00000028044	0.948158	0.492801	0.636392	0.298884	-0.263034
Clasp1	ENSMUSG00000064302	-0.342744	-0.618431	-0.597848	-0.331739	0.719892
Clasp2	ENSMUSG00000033392	-0.52923	-0.816089	-1.07335	-0.343569	0.861869
Clasrp	ENSMUSG00000061028	-0.0643559	0.426725	0.607522	0.106184	-1.19265
Clcc1	ENSMUSG00000027884	0.290716	0.414654	-0.0842627	-0.684623	0.137504
Clcf1	ENSMUSG00000040663	1.05505	0.410472	-1.11575	0.398185	0
Clcn2	ENSMUSG00000022843	0.912713	-0.402401	-0.605246	0.114605	-0.556393	-0.7205
Clcn3	ENSMUSG00000004319	-0.653753	-0.895602	-0.914397	-0.493203	0.0537713	-0.322323
Clcn4-2	ENSMUSG00000000605	-0.160326	-0.16127	0.0561349	-0.739424	0.571906
Clcn6	ENSMUSG00000029016	-0.390534	-0.491733	-0.488137	-0.588078	-1.22239
Clcn7	ENSMUSG00000036636	0.733232	-0.120076	-0.340448	-0.523753	-0.893085
Cldn10	ENSMUSG00000022132	-0.959988	-0.615695	-1.17265	-0.259372	1.72583
Cldn11	ENSMUSG00000037625	-1.1918	0	0	-0.0934037	0.605721
Cldn12	ENSMUSG00000046798	0.48749	-0.811443	-0.618817	-0.836879	-1.41504
Cldn5	ENSMUSG00000041378	-3.7855	0	2.90658	-0.192312	0.652077
Clec11a	ENSMUSG00000004473	-0.748309	1.20561	0.251917	0.404626	-0.36257
Clec16a	ENSMUSG00000068663	0.0294761	-0.404806	-0.185576	0.0341825	0
Clec2l	ENSMUSG00000079598	-2.36039	1.0879	1.65274	0.824062	0.459432
Clgn	ENSMUSG00000002190	-0.701124	0.46713	2.7182	-0.741843	-1.22239
Clic1	ENSMUSG00000007041	0.938348	0.665562	1.01099	0.187493	1
Clic4	ENSMUSG00000037242	0.790701	-0.523692	-0.606784	0.284316	1
Clint1	ENSMUSG00000006169	0.965234	-0.316931	-0.451923	0.73925	1.1375
Clip1	ENSMUSG00000049550	-0.020406	-0.527351	-0.189652	-0.332849	-0.678072
Clip3	ENSMUSG00000013921	-1.89047	0.0495981	0.081963	0.0632528	-0.387023
Clk1	ENSMUSG00000026034	-0.619543	-0.852816	-0.883605	-0.720475	0.175087
Clk2	ENSMUSG00000068917	0.0153175	-0.079902	-0.177735	0.644335	0.758992
Clk3	ENSMUSG00000032316	0.395375	0.162931	0.370728	-0.330071	0.321928
Clk4	ENSMUSG00000020385	-0.5937	-0.458741	-0.551238	-0.63614	0.452512
Clmn	ENSMUSG00000021097	1.37817	-0.17901	-0.162776	0.218057	2.61143
Cln3	ENSMUSG00000030720	0.175181	0.2778	0.224819	-0.699348	-0.178337
Cln6	ENSMUSG00000032245	1.21533	0.128632	0.266027	0.742107	-0.678072
Cln8	ENSMUSG00000026317	1.07723	0.0599958	-0.0524012	-0.45269	1.87447
Clns1a	ENSMUSG00000025439	0.199923	0.188271	0.332175	0.0836058	-0.53842
Clock	ENSMUSG00000029238	-0.0411823	-1.40718	-1.20953	-0.169055	-0.415037
Clpb	ENSMUSG00000001829	0.472205	0.308976	0.556027	0.0482396	1.85798
Clpp	ENSMUSG00000002660	0.258826	1.05302	1.23952	0.13283	-0.36257
Clptm1	ENSMUSG00000002981	0.816803	0.34738	0.329061	0.0404016	0.341789
Clptm1l	ENSMUSG00000021610	1.17931	0.218379	0.00553207	0.682269	-0.023459
Clpx	ENSMUSG00000015357	0.0802497	-0.156907	-0.392047	-0.338777	-0.612977
Clstn1	ENSMUSG00000039953	0.688766	-0.285377	-0.398715	-0.0166982	-0.445626
Clstn2	ENSMUSG00000032452	-0.736734	0	0	-0.367636	0.584963	0.0300421
Clstn3	ENSMUSG00000008153	-0.982401	0.0340221	0.0660529	-1.06207	0.148099	-0.164369
Clta	ENSMUSG00000028478	0.314574	0.817824	1.08529	0.957265	-0.175087
Cltb	ENSMUSG00000047547	-0.290468	0.844544	1.1239	0.766749	-1.41504
Cltc	ENSMUSG00000047126	0.863117	-0.957199	-0.997602	-0.155353	-0.0277832
Clu	ENSMUSG00000022037	0.814793	0.521121	0.661237	-0.132006	0.230298
Cluap1	ENSMUSG00000014232	-0.678766	0.653059	1.14553	-0.134378	-1.2854
Clvs1	ENSMUSG00000041216	-2.60728	-0.781787	-0.554796	-0.927354	-0.231326
Clvs2	ENSMUSG00000019785	-3.08877	0	-0.815129	0.058169	-0.447459
Clybl	ENSMUSG00000025545	0.689021	0.231521	0.628471	0.423285	0.180572
Cmas	ENSMUSG00000030282	-0.701501	0.0504125	0.164118	0.69435	-0.328623
Cmc1	ENSMUSG00000039163	-0.405892	0.466472	0.280658	0.411289	-0.584963
Cml5	ENSMUSG00000079494	-1.66323	0	0	0.0887437	1.32193
Cmpk1	ENSMUSG00000028719	-0.315746	-0.0441785	-0.379426	0.154923	0.211504
Cmtm3	ENSMUSG00000031875	1.05769	0.658501	0.177888	-0.223582	0.584963
Cmtm4	ENSMUSG00000051578	0.94329	-0.878755	-0.439592	0.123366	-0.222392
Cmtm5	ENSMUSG00000040759	-0.217622	0.0879778	0	0.13095	0.351472
Cmtm6	ENSMUSG00000032434	1.18295	-0.212898	-0.0974098	-0.320426	0
Cmtm8	ENSMUSG00000041012	-0.00365253	-0.812934	0.760384	0.723346	1
Cnbp	ENSMUSG00000030057	0.396491	0.0255728	-0.0367559	-0.0746986	-0.448985
Cndp2	ENSMUSG00000024644	1.12688	0.256597	0.726764	0.22608	-0.0671142
Cnih	ENSMUSG00000015759	0.842147	-0.268868	-0.624714	-0.125155	0.571906
Cnih2	ENSMUSG00000024873	-2.20094	1.06036	0.787408	1.0006	0.0351894
Cnih3	ENSMUSG00000026514	-2.44009	0	0	0.600303	-2.41504
Cnih4	ENSMUSG00000062169	0.241137	0.0617582	-0.34551	-0.123988	0.678072
Cnksr2	ENSMUSG00000025658	-1.25391	-1.06781	0	0.0332487	-0.186655	-0.536377
Cnn3	ENSMUSG00000053931	0.416983	-0.042904	-0.06033	0.332199	0.528379	1.02256
Cnnm1	ENSMUSG00000025189	-1.88126	-0.594921	-1.40289	-0.323114	0
Cnnm2	ENSMUSG00000064105	-0.376557	-0.0980569	-0.530924	0.256832	0.0780025
Cno	ENSMUSG00000060708	0.283077	1.00455	0.674197	0.563694	-0.678072
Cnot1	ENSMUSG00000036550	0.715194	-0.765638	-0.737964	-0.0858222	0.208242
Cnot10	ENSMUSG00000056167	0.0301548	0.167974	0.446766	0.019669	-0.584963
Cnot2	ENSMUSG00000020166	-0.0527149	-0.573094	-0.587149	-0.397955	0.169925
Cnot3	ENSMUSG00000035632	0.214546	0.174726	0.264166	0.0138997	-0.0874628
Cnot4	ENSMUSG00000038784	-0.192715	-0.721711	-0.267964	-0.237674	-0.121562
Cnot6	ENSMUSG00000020362	0.253666	-0.898539	-0.999041	0.54343	0.0995357
Cnot6l	ENSMUSG00000034724	-0.385022	-0.931636	-1.15145	0.210529	0.906891
Cnot7	ENSMUSG00000031601	-0.384733	-0.718192	-1.00631	-0.302792	0.349584
Cnot8	ENSMUSG00000020515	0.135083	0.0520079	-0.030304	-0.0697892	-0.63743
Cnp	ENSMUSG00000006782	0.148418	0.502669	0.510667	0.820322	1.21759
Cnpy2	ENSMUSG00000025381	0.396774	0.946702	0.942626	0.104644	0.263034
Cnpy3	ENSMUSG00000023973	1.07049	0.633346	0.743237	-0.0565458	0
Cnr1	ENSMUSG00000044288	-2.24086	-1.13902	-1.08302	-0.565453	1.27798	1.21143
Cnrip1	ENSMUSG00000044629	-1.99406	0.0984087	-0.0782758	-0.21128	0.211504
Cntf	ENSMUSG00000079415	-0.487355	-0.0574478	-2.4932	-0.0643234	1.32193
Cntfr	ENSMUSG00000028444	-2.71884	0.492287	0.373053	0.110111	0.226771
Cntn1	ENSMUSG00000055022	-1.91742	-0.664378	0	-0.491453	0.120294
Cntn2	ENSMUSG00000053024	-1.7564	-1.04357	-2.43427	-1.53573	0.280108
Cntn3	ENSMUSG00000030075	-2.06971	-0.671567	-0.447692	-0.0128328	0.125531
Cntnap1	ENSMUSG00000017167	-0.548095	-0.337051	-0.558223	-0.795671	0.481652
Coasy	ENSMUSG00000001755	-0.119487	0.460525	0.509536	0.0335024	0.874469
Cobra1	ENSMUSG00000013465	0.50994	0.108494	0.234226	0.273084	0
Cog1	ENSMUSG00000018661	0.175742	-0.0716507	-0.109439	0.424471	-0.652077
Cog2	ENSMUSG00000031979	0.139409	0.0603884	0.12094	-0.275411	-0.691878
Cog3	ENSMUSG00000034893	0.309537	-0.385494	-0.595517	0.248499	0.217905
Cog4	ENSMUSG00000031753	0.165298	0.0388942	0.266597	-0.331987	-0.36257
Cog6	ENSMUSG00000027742	0.433266	-0.670086	-0.717603	-0.335945	-0.106915
Cog7	ENSMUSG00000034951	0.684672	-0.331689	0.125285	-0.537762	0.234465
Cog8	ENSMUSG00000031916	0.394809	-0.295677	-0.264433	0.597398	0.0874628
Coil	ENSMUSG00000033983	0.0471745	-0.313032	-0.222101	-0.0622268	-0.628031
Col4a3bp	ENSMUSG00000021669	0.612999	-0.478349	-0.413545	0.531245	-0.514573
Col9a3	ENSMUSG00000027570	-1.54303	0.409194	0.230651	1.13996	0.736966
Commd1	ENSMUSG00000051355	-0.0588078	0.506494	0.517301	0.627541	1.37851
Commd10	ENSMUSG00000042705	0.596042	0.0567248	-0.271109	-0.478734	-0.947533
Commd2	ENSMUSG00000036513	0.125616	0.607348	0.431829	-0.0161541	-0.341037
Commd3	ENSMUSG00000051154	-0.445355	0.276808	-0.0834304	0.12664	-0.0888093
Commd4	ENSMUSG00000032299	0.207095	0.943576	0.835704	0.204411	0.115477
Commd5	ENSMUSG00000055041	0.630858	0.733152	0.921004	-0.116068	-0.584963
Commd6	ENSMUSG00000075486	0.0642038	0.587612	0.330077	0.304304	0.0614005
Commd7	ENSMUSG00000056941	0.367922	0.281587	0.579344	0.0578542	-0.321928
Commd8	ENSMUSG00000029213	-0.143838	-0.0857827	-0.385165	0.0655882	-0.29956
Commd9	ENSMUSG00000027163	-0.122464	0.627817	1.05058	-0.0448442	0.169925
Comt	ENSMUSG00000000326	0.871392	0.570906	0.489476	-0.0831484	0.662965
Copa	ENSMUSG00000026553	0.796229	-0.634739	-0.552693	-0.448024	-0.0124909
Copb1	ENSMUSG00000030754	0.717186	-0.778252	-0.978316	-0.610829	0.219566
Copb2	ENSMUSG00000032458	0.869201	-0.493067	-0.236205	-0.329361	-0.075551
Cope	ENSMUSG00000055681	0.786067	0.758524	0.93984	0.156675	-2.32193
Copg	ENSMUSG00000030058	0.900957	-0.161834	-0.0977803	-0.4708	-0.801454
Cops2	ENSMUSG00000027206	-0.643128	-0.26111	-0.12383	-0.349863	0.252187
Cops3	ENSMUSG00000019373	-0.0506889	-0.0145149	0.217813	-0.353973	-0.328054
Cops4	ENSMUSG00000035297	0.00428606	-0.0894104	-0.338451	-0.0893962	-0.616671
Cops5	ENSMUSG00000025917	-0.354832	-0.0237671	-0.198698	-0.0287171	0.780687
Cops6	ENSMUSG00000019494	0.0351454	0.475699	0.606117	0.390706	-0.180572
Cops7a	ENSMUSG00000030127	0.918197	0.396348	0.341031	0.00861353	0.616671
Cops7b	ENSMUSG00000026240	-0.404936	0.260801	0.244256	-0.0496012	-0.943416
Cops8	ENSMUSG00000034432	0.190957	0.315915	0.208699	-0.135433	-0.427421
Copz1	ENSMUSG00000060992	0.502944	0.0368377	0.24346	-0.0636025	0.0395284
Coq10a	ENSMUSG00000039914	-0.518205	0.235381	0.321398	0.702586	-0.321928
Coq10b	ENSMUSG00000025981	0.420551	-0.493249	-0.765281	-0.105811	0.192645
Coq2	ENSMUSG00000029319	0.225069	0.349263	0.252929	0.664344	0.736966
Coq3	ENSMUSG00000028247	0.490451	0.0944179	0.247644	-0.214287	-0.95109
Coq4	ENSMUSG00000026798	0.305244	0.46083	0.429414	0.19056	0.584963
Coq5	ENSMUSG00000041733	0.0559924	0.152414	0.352707	-0.0889077	-2.24793
Coq6	ENSMUSG00000021235	0.329348	0.415054	0.443647	-0.216554	-0.736966
Coq7	ENSMUSG00000030652	-0.0742416	0.807524	0.838448	0.19552	0
Coq9	ENSMUSG00000031782	0.290237	0.153716	0.247601	-0.0708785	0.321928
Coro1a	ENSMUSG00000030707	-2.83965	0.775107	1.01255	-0.303153	-0.454566
Coro1b	ENSMUSG00000024835	0.538847	0.525225	0.654592	0.0608275	-0.206451
Coro1c	ENSMUSG00000004530	0.346612	0.0209082	0.109564	-0.230652	0.263034
Coro2b	ENSMUSG00000041729	-2.28957	-0.0840808	0.0521448	0.555561	-0.428843
Coro7	ENSMUSG00000039637	-0.356112	-0.00264576	-0.204516	-0.418395	0.0317089
Cotl1	ENSMUSG00000031827	0.537928	0.675141	0.755666	0.390983	-0.716207
Cox15	ENSMUSG00000040018	0.401255	-0.499421	-0.32108	-0.560272	-0.106915
Cox16	ENSMUSG00000091803	-1.01664	0.486937	0.562278	0.40138	0.4975
Cox17	ENSMUSG00000046516	0.692556	1.45721	1.44753	0.476171	-0.459432
Cox18	ENSMUSG00000035505	1.0391	0.175474	0.505897	0.312297	0.398549
Cox19	ENSMUSG00000045438	-1.03145	0.949254	1.0501	0.449546	-0.415037
Cox4i1	ENSMUSG00000031818	0.537615	0.982907	1.05369	0.61579	-0.934905
Cox4i2	ENSMUSG00000009876	-0.522988	1.07538	0.805459	0.451616	1.5025
Cox4nb	ENSMUSG00000031819	0.234916	0.711219	0.652611	0.585112	0.736966
Cox5a	ENSMUSG00000000088	0.343947	0.172822	0.0989143	0.24347	-0.214125
Cox5b	ENSMUSG00000061518	0.403587	1.13494	1.29876	0.676766	-0.292782
Cox6a1	ENSMUSG00000041697	0.856215	1.35591	1.21133	0.501824	-0.61891
Cox6b2	ENSMUSG00000051811	-0.27229	1.85509	0.230417	0.0865117	0.777608
Cox6c	ENSMUSG00000014313	0.0122528	0.572143	0.882288	0.637554	-0.750022
Cox7a2	ENSMUSG00000032330	-0.106459	0.211723	0.297194	0.472189	0.879706
Cox7a2l	ENSMUSG00000024248	0.101058	0.79797	1.08286	0.588776	-0.314873
Cox7b	ENSMUSG00000031231	-0.075956	0.498043	0.425636	0.426867	1.73697
Cox7c	ENSMUSG00000017778	-0.103305	1.31741	1.04026	0.52217	-0.432959
Cox8a	ENSMUSG00000035885	0.571401	1.07809	1.12687	0.920648	-0.341037
Cpd	ENSMUSG00000020841	1.21494	-1.01882	-1.29509	-0.0964311	0.29956
Cpe	ENSMUSG00000037852	-1.92518	-0.143858	-0.10595	-0.222953	-1.35302
Cpeb1	ENSMUSG00000025586	-1.19318	-0.633475	-0.696632	-0.0547921	0.280108	1.30973
Cpeb2	ENSMUSG00000039782	-0.145385	-1.08955	-0.95726	0.357284	0.678072
Cpeb4	ENSMUSG00000020300	-0.260559	-1.15902	-0.868015	-0.338441	-0.049753
Cplx1	ENSMUSG00000033615	-1.77101	0.114589	0.430902	0.147583	-0.36257	-0.753428
Cplx2	ENSMUSG00000025867	-1.79315	2.24242	2.23636	0.553819	0.263034	0.00312563
Cpne3	ENSMUSG00000028228	0.0741099	-1.127	-1.33033	-0.00559356	0.584963
Cpne4	ENSMUSG00000032564	-1.63254	-0.573759	0	0.411002	0.469485
Cpne5	ENSMUSG00000024008	-2.19941	0.162659	0.296186	0.125405	-0.157541
Cpne6	ENSMUSG00000022212	-1.85381	2.03632	0.622298	0.206606	-0.0618393
Cpne7	ENSMUSG00000034796	-2.39049	-1.72087	0.257089	0.269469	-0.463947
Cpne8	ENSMUSG00000052560	0.0871733	0	-0.570109	-0.141408	-0.956931
Cpox	ENSMUSG00000022742	1.26078	-0.369078	-0.202857	0.159778	-0.241008
Cpsf1	ENSMUSG00000034022	0.52063	-0.152228	-0.117157	-0.361659	0.465664
Cpsf2	ENSMUSG00000041781	0.0978738	-0.503089	-0.122026	-0.0687091	-0.415037
Cpsf3	ENSMUSG00000054309	0.408631	-0.179525	0.104932	-0.467516	-0.0766213
Cpsf3l	ENSMUSG00000029034	0.59583	0.211654	0.389959	-0.242344	0.192645
Cpsf4	ENSMUSG00000029625	0.481311	0.661851	0.632042	0.0578981	1
Cpsf6	ENSMUSG00000055531	0.000531414	-0.333581	-0.308354	-0.654693	-1.54057
Cpsf7	ENSMUSG00000034820	0.0688412	-0.509765	-0.362746	-0.32596	0.341037
Cpt1c	ENSMUSG00000007783	-0.408009	0.184149	0.200018	-0.577269	-0.498806
Cr1l	ENSMUSG00000016481	1.00187	-0.253094	-0.217956	-0.417826	0
Crat	ENSMUSG00000026853	0.903828	0.197327	0.185473	0.332294	0.373458
Crbn	ENSMUSG00000005362	-1.16972	-0.704729	-0.641323	-0.665769	-0.718229
Crcp	ENSMUSG00000025532	-0.459568	0.138438	0.371827	-0.0209012	-1.48543
Creb1	ENSMUSG00000025958	-0.514495	-0.930898	-0.769968	-0.14113	0.0489096
Creb3	ENSMUSG00000028466	1.00434	0.308149	0.671152	-0.42894	0.201634
Creb3l1	ENSMUSG00000027230	1.34005	0.340619	1.13216	0.297222	-0.415037
Crebl2	ENSMUSG00000032652	-0.6513	-0.612901	-0.646823	-0.0424825	0
Creg1	ENSMUSG00000040713	0.778779	0.604654	0.427934	0.338965	-0.678072
Creld1	ENSMUSG00000030284	-0.143052	0.669757	0.696581	-0.258689	-0.395929
Creld2	ENSMUSG00000023272	1.467	0.589646	0.687346	-0.266308	0.263034
Crem	ENSMUSG00000063889	-0.649735	0.176018	0.342946	-0.329893	1.58496
Crhr1	ENSMUSG00000018634	-3.13155	0.0815016	0.262912	-0.419217	-0.263034
Crim1	ENSMUSG00000024074	1.67053	-0.74494	-0.588218	-0.269818	-0.330149
Crip2	ENSMUSG00000006356	-0.374381	0.788052	0.910951	0.0076383	0.0473057
Cript	ENSMUSG00000024146	-0.229896	0.301044	0.689407	0.277481	-0.0759489	1.3909
Crk	ENSMUSG00000017776	0.311314	-0.7154	-0.727506	0.495975	-1.10692
Crkl	ENSMUSG00000006134	0.360024	-0.962738	-1.0985	-0.0435329	0.530515
Crlf1	ENSMUSG00000007888	-0.121136	0.926628	0.448289	0.194268	0
Crls1	ENSMUSG00000027357	-0.303686	-0.0610283	-0.813361	0.643148	0.211504
Crmp1	ENSMUSG00000029121	-2.49757	-0.0324596	0.0832526	0.142867	-0.505891	0.00422268
Crot	ENSMUSG00000003623	-0.044437	-0.544753	-1.31624	-0.37074	0.793549
Crtac1	ENSMUSG00000042401	-2.0455	0.948437	3.28743	-0.484573	-0.660514
Crtc1	ENSMUSG00000003575	-0.817354	-0.0770581	-0.243123	0.304333	-0.199309
Crtc2	ENSMUSG00000027936	0.00118968	0.129087	0.280603	-0.103291	0.426265
Cry2	ENSMUSG00000068742	-0.182072	-0.180794	-0.136854	-0.346337	0.685891
Cryab	ENSMUSG00000032060	2.07241	3.03277	0.972782	0.567613	0.192645
Cryga	ENSMUSG00000044429	-0.460953	0	0	0.0715143	-0.485427
Crym	ENSMUSG00000030905	-0.168879	0	2.66038	0.558757	-0.982722
Cryzl1	ENSMUSG00000058240	-0.247511	0.0424855	-0.247266	-0.210748	-0.572579
Cs	ENSMUSG00000005683	0.692768	-0.129677	-0.168242	-0.26304	-0.159478
Csda	ENSMUSG00000030189	0.736024	0.516717	0.432126	1.05483	-0.752072
Csdc2	ENSMUSG00000042109	-2.19707	0.472277	0.36256	0.367088	0.678072
Cse1l	ENSMUSG00000002718	0.188419	-0.603002	-1.21963	-0.60469	0.217905
Csf1r	ENSMUSG00000024621	1.40472	-1.43747	1.63665	-0.280385	1.21299
Csgalnact2	ENSMUSG00000042042	0.50756	-0.782097	-0.67349	-0.167036	0.777608
Csk	ENSMUSG00000032312	-0.0880927	0.312953	0.470068	0.902861	1
Csnk1a1	ENSMUSG00000024576	0.0248635	-0.63249	-0.705132	0.0701492	-0.485427	-0.684587
Csnk1d	ENSMUSG00000025162	0.315911	-0.0802231	0.0991544	-0.0244445	0.956931
Csnk1e	ENSMUSG00000022433	-0.520675	0.550389	0.886043	0.537786	-0.356144
Csnk1g2	ENSMUSG00000003345	0.523582	0.607389	0.594847	1.40183	1.15754
Csnk1g3	ENSMUSG00000073563	-0.690545	-0.687137	-0.784241	0.557245	0.976541
Csnk2a1	ENSMUSG00000074698	0.119168	-0.345019	-0.419854	0.0454207	0.36257
Csnk2a2	ENSMUSG00000046707	0.530489	0.243417	0.385175	0.717205	-0.547488
Csnk2b	ENSMUSG00000024387	0.34483	0.470341	0.817273	0.157075	-0.454566
Cspg5	ENSMUSG00000032482	-1.82006	0.221773	0.271529	-0.244757	0.612977
Csrnp3	ENSMUSG00000044647	-2.90154	-0.918996	-0.804001	-0.170322	-0.847997
Csrp1	ENSMUSG00000026421	1.50992	0.591937	0.703291	0.701028	0.0544478
Csrp2	ENSMUSG00000020186	1.62307	0.877529	1.00434	0.084365	0.514573
Cst3	ENSMUSG00000027447	0.753518	0.789781	0.81803	0.198359	-1.02308	-0.398946
Cst6	ENSMUSG00000024846	-0.810725	2.25582	1.73629	0.251296	1.58496
Cstb	ENSMUSG00000005054	0.760469	0.956142	0.780695	0.314861	-0.341037
Cstf1	ENSMUSG00000027498	0.370422	0.228649	-0.0126375	-0.275146	-0.750022
Cstf2	ENSMUSG00000031256	0.546459	-0.633573	-0.695303	-0.629012	-1.49476
Cstf2t	ENSMUSG00000053536	-0.275126	-0.497923	-0.442414	0.113632	-1.25376
Cstf3	ENSMUSG00000027176	0.0788061	-0.165034	-0.501994	-0.551026	0.0384741
Ctage5	ENSMUSG00000021000	0.654028	0.0797383	0.0104541	-0.131912	-1
Ctbp1	ENSMUSG00000037373	0.0741837	0.462177	0.379334	1.29271	0.31034
Ctbs	ENSMUSG00000028189	0.860201	-0.348512	-0.591801	-0.16678	1.76553
Ctcf	ENSMUSG00000005698	0.238175	-0.720552	-0.462799	0.27394	-0.519374
Ctdnep1	ENSMUSG00000018559	0.642291	0.563824	0.918751	0.864128	0.666263
Ctdsp1	ENSMUSG00000026176	0.931997	0.219763	0.314452	0.560961	0.70044
Ctdspl	ENSMUSG00000047409	0.861123	-0.207769	-0.416072	-0.177584	0.584963
Ctdspl2	ENSMUSG00000033411	-0.161473	-0.952095	-1.16854	-0.57642	-0.561879
Ctla2a	ENSMUSG00000044258	0.33166	0.695833	-0.00115063	1.13966	0
Ctnna1	ENSMUSG00000037815	1.03189	-0.328753	-0.169635	-0.125267	0.940294
Ctnna2	ENSMUSG00000063063	-2.4103	-0.173542	-0.233068	-0.187027	-0.695145	1.40189
Ctnnal1	ENSMUSG00000038816	-1.1828	-0.391717	0.243418	-0.0135729	0.440573
Ctnnb1	ENSMUSG00000006932	0.145838	-0.300135	-0.508886	1.21552	0.270089	-0.2491
Ctnnbip1	ENSMUSG00000028988	0.774932	0.853282	0.723542	0.614467	-0.736966
Ctnnbl1	ENSMUSG00000027649	-0.0634493	0.30063	0.524793	-0.170947	0.0995357
Ctnnd1	ENSMUSG00000034101	0.50558	-0.842026	-0.816065	-0.166156	1.67807
Ctps	ENSMUSG00000028633	0.458941	0.0156222	-0.0619014	-0.354234	-1.05889
Ctps2	ENSMUSG00000031360	-0.666682	-0.433606	-0.295968	-0.15683	0.874469
Ctr9	ENSMUSG00000005609	0.0408568	-0.359909	0.138175	-0.40505	-0.493815
Ctsa	ENSMUSG00000017760	0.785857	0.532334	0.457375	-0.450878	0.0343515
Ctsb	ENSMUSG00000021939	0.990801	0.20122	0.118606	-0.543364	-0.441705
Ctsd	ENSMUSG00000007891	1.06185	0.522114	0.726317	-0.113881	0.321928
Ctsf	ENSMUSG00000083282	0.655334	1.5069	0.552284	-0.352807	0.494765
Ctsh	ENSMUSG00000032359	0.62422	0	0	-0.0758175	0.485427
Ctsk	ENSMUSG00000028111	-1.30993	1.12202	-1.26158	-0.210214	0.862496
Ctss	ENSMUSG00000038642	-0.864447	0	1.69932	-0.16193	1.07943
Ctsz	ENSMUSG00000016256	1.39009	0.557392	0.747543	-0.0297734	-0.263034
Cttn	ENSMUSG00000031078	0.726314	0.0133056	-0.00602292	-0.173719	-0.89812
Cttnbp2	ENSMUSG00000000416	-1.52198	-1.03157	-0.529511	-0.616339	-0.446167
Cttnbp2nl	ENSMUSG00000062127	-0.385765	-0.701425	-0.771849	-0.303256	0.337035
Ctxn1	ENSMUSG00000048644	-2.47271	0.630801	0.727772	0.955576	0.106915
Ctxn2	ENSMUSG00000074872	-1.75856	-1.16794	0	0.590976	-0.263034
Cuedc1	ENSMUSG00000018378	-0.394129	0.608733	0.982459	0.704398	0.206451
Cul1	ENSMUSG00000029686	0.372343	-0.658983	-0.865692	-0.237183	-0.226068
Cul2	ENSMUSG00000024231	0.0442706	-0.640849	-0.983702	-0.441591	-0.301656
Cul3	ENSMUSG00000004364	0.329314	-0.727015	-0.852212	0.503761	-0.384341
Cul4a	ENSMUSG00000031446	0.228389	-0.368107	-0.425781	0.136925	-0.289507
Cul4b	ENSMUSG00000031095	0.824647	-0.903749	-1.00134	-0.538638	0.338802
Cul5	ENSMUSG00000032030	0.00326205	-0.109284	-0.362819	-0.119887	0.285402
Cuta	ENSMUSG00000024194	0.525484	1.07843	1.2032	0.409786	0.234465
Cutc	ENSMUSG00000025193	0.02722	0.0768242	-0.481822	0.0603598	-0.222392
Cwc15	ENSMUSG00000004096	0.164456	0.439125	0.586013	0.228444	-0.415037
Cwc25	ENSMUSG00000018541	0.298927	0.32351	0.639722	-0.212966	-1.76553
Cwc27	ENSMUSG00000021715	-0.363614	0.179897	0.547526	-0.225229	0.469485
Cwf19l1	ENSMUSG00000025200	-0.0408572	-0.24303	-0.0290989	-0.341652	-0.211504
Cwf19l2	ENSMUSG00000025898	-0.655974	-0.515519	-0.172416	-0.263956	-0.0931094
Cx3cl1	ENSMUSG00000031778	0.105419	-2.73708	-1.56149	-0.530717	0.209719
Cx3cr1	ENSMUSG00000052336	-2.22805	0.778525	0	-0.456552	0.357552
Cxadr	ENSMUSG00000022865	-0.932173	-0.648947	-0.688638	-1.32332	-0.628031
Cxcl12	ENSMUSG00000061353	0.0923183	0	0	-0.505001	1.73697
Cxcl14	ENSMUSG00000021508	-2.24512	0	0	0.843598	1.87447
Cxcr1	ENSMUSG00000048480	0.029157	0	0		-1.19265
Cxcr4	ENSMUSG00000045382	-3.05846	0.847206	0	-0.629858	0.125531
Cxcr7	ENSMUSG00000044337	0.14022	0	0	-0.912512	0.314109
Cxxc5	ENSMUSG00000046668	-1.15818	0.41662	0.364403	0.857264	0.584963
Cyb561d1	ENSMUSG00000048796	0.00462437	-0.444974	-0.00213539	-0.0837173	-1.58496
Cyb5b	ENSMUSG00000031924	-0.0861087	-0.23237	-0.104648	-0.0694149	-0.137504
Cyb5r1	ENSMUSG00000026456	0.628596	0.235053	0.169352	-0.573475	-0.452512
Cyb5r3	ENSMUSG00000018042	1.03993	1.27334	0.85064	0.601763	0.285402
Cyb5r4	ENSMUSG00000032872	-0.214872	-0.3651	-0.371139	0.342001	0.652077
Cybasc3	ENSMUSG00000034445	0.516644	0.199615	-0.240917	-0.846046	-0.241008
Cybrd1	ENSMUSG00000027015	0.632647	-0.944674	0.0708864	0.0973305	1
Cyc1	ENSMUSG00000022551	0.413571	0.610405	0.643379	0.160355	0.0740006
Cycs	ENSMUSG00000063694	0.0461828	0.88041	1.00222	0.309265	-0.643306
Cyfip1	ENSMUSG00000030447	1.07512	-0.534548	-0.639911	-0.245964	0.478834	0.601555
Cyfip2	ENSMUSG00000020340	-2.07244	-0.669991	-0.661673	0.116067	0.0614005
Cyhr1	ENSMUSG00000053929	-0.199429	0.238352	0.258582	0.449684	0
Cyld	ENSMUSG00000036712	-0.277054	-0.830695	-0.620898	-0.134299	-0.415037
Cyp20a1	ENSMUSG00000049439	1.22561	-0.261353	-0.575597	-0.323582	0.0995357
Cyp46a1	ENSMUSG00000021259	-2.62009	0.458439	-0.093354	-0.433681	-0.565597
Cyp4x1	ENSMUSG00000047155	-1.60943	1.31695	-1.82965	-0.837452	-0.137504
Cyp51	ENSMUSG00000001467	0.75166	-0.324709	-0.38051	-0.800387	0.38807
Cyp7b1	ENSMUSG00000039519	-2.58387	-1.8579	1.2669	-0.16349	1.3604
Cyth1	ENSMUSG00000017132	-0.778097	-0.121167	-0.074043	0.3212	0
Cyth2	ENSMUSG00000003269	0.0149874	0.500639	0.72599	0.359251	0.796467
Cyth3	ENSMUSG00000018001	0.634142	-0.337958	-0.404822	-0.334247	0
Cyyr1	ENSMUSG00000041134	-1.12298	0.233809	-1.03955	0.298322	2
Daam1	ENSMUSG00000034574	-0.218951	-0.428292	-0.576823	0.10415	0.853159
Dab1	ENSMUSG00000028519	-1.29173	-0.874927	-0.434865	-0.0917102	-0.135352
Dab2	ENSMUSG00000079102	-0.132232				1.63227
Dab2	ENSMUSG00000022150	1.16245	1.02367	0	0.00137691	1.63227
Dab2ip	ENSMUSG00000026883	0.336364	-0.328243	-0.565956	0.70233	-0.0801703
Dad1	ENSMUSG00000022174	0.910595	0.414243	0.409881	-0.00339856	0.249359
Dag1	ENSMUSG00000039952	0.836364	-0.660995	-0.866089	-0.221049	1.42626
Dagla	ENSMUSG00000035735	-0.710065	-0.228796	-0.263189	-0.0446551	0.234465
Daglb	ENSMUSG00000039206	0.71862	0.226449	-0.0634627	-0.585989	-1
Dalrd3	ENSMUSG00000019039	-0.391261	0.408344	0.413061	-0.235559	0
Dap	ENSMUSG00000039168	1.45929	0.628291	-0.327529	0.364584	0
Dap3	ENSMUSG00000068921	0.932159	0.575066	0.702387	-0.173089	-0.621488
Dars	ENSMUSG00000026356	-0.266116	-0.277569	-0.496805	-0.205556	0.765535
Dars2	ENSMUSG00000026709	0.291399	-0.165445	-0.247944	-0.479457	1
Dazap2	ENSMUSG00000000346	0.390083	-0.132986	-0.260413	-0.118887	0.612977
Dbc1	ENSMUSG00000028351	-1.74131	0	0.647565	-0.417214	-0.283393
Dbi	ENSMUSG00000026385	0.714131	0.632292	0.817132	0.592758	0.0671142
Dbn1	ENSMUSG00000034675	-1.76519	0.750949	0.454222	0.905891	-0.380272	-0.619956
Dbndd2	ENSMUSG00000017734	0.104849	0.926871	-0.245501	0.0477691	0.921997
Dbr1	ENSMUSG00000032469	0.188606	0.138081	0.0857308	-0.348604	-0.643856
Dbt	ENSMUSG00000000340	0.959848	-0.80642	-0.275047	-0.0286787	0.403356
Dcaf11	ENSMUSG00000022214	0.478344	-0.0631469	0.213288	-0.0553032	0.328054
Dcaf13	ENSMUSG00000022300	-0.0826893	-0.1652	-0.080579	-0.332717	0.0458037
Dcaf4	ENSMUSG00000021222	0.0173026	0.321055	0.43224	-0.131605	-0.289507
Dcaf5	ENSMUSG00000049106	-0.0485261	0.0345767	-0.296448	0.323065	0.292782
Dcaf6	ENSMUSG00000026571	0.154348	-0.380327	-0.0440919	-0.039685	-0.0692627
Dcaf7	ENSMUSG00000049354	-0.0431926	-0.432401	-0.437476	0.401367	-0.440573
Dcaf8	ENSMUSG00000026554	-0.0663831	-0.053731	-0.0320809	-0.297905	-0.95109
Dcakd	ENSMUSG00000020935	-0.0124167	0.582492	0.530656	-0.0557084	-0.403356
Dcbld2	ENSMUSG00000035107	0.811872	-0.691005	-0.655763	0.191567	-0.206451
Dck	ENSMUSG00000029366	-0.34303	-0.212755	-0.450203	-0.0165683	0.241008
Dclk1	ENSMUSG00000027797	-2.06518	-0.833163	-0.630354	0.0505711	-0.137504
Dclk2	ENSMUSG00000028078	-2.6714	-0.272829	-0.209384	0.852815	-0.120294
Dcn	ENSMUSG00000019929	1.5432	1.41492	-0.487596	0.18803	-0.726982
Dcp1a	ENSMUSG00000021962	0.609909	-0.471571	-0.661341	-0.561875	-0.621488
Dcp2	ENSMUSG00000024472	0.37949	-0.545556	-0.982739	0.239917	0.736966
Dcps	ENSMUSG00000032040	0.019513	0.406491	0.620758	0.0291899	-0.0874628
Dctn1	ENSMUSG00000031865	0.074196	-0.0101854	0.325066	0.388394	-0.136062
Dctn2	ENSMUSG00000025410	0.385537	0.44444	0.712814	0.34224	-0.13245
Dctn3	ENSMUSG00000028447	-0.0750633	0.948971	1.05791	0.397736	0.518467
Dctn4	ENSMUSG00000024603	-0.304352	-0.618265	-0.732156	-0.298407	0.29956
Dctn5	ENSMUSG00000030868	-0.198746	0.352951	0.476099	-0.0293895	0.793549
Dctn6	ENSMUSG00000031516	-0.576039	0.563706	0.792794	0.0976604	0.08092
Dcun1d1	ENSMUSG00000027708	-0.733724	-0.216776	-0.170333	-0.248054	-1.08246
Dcun1d2	ENSMUSG00000038506	-0.0950386	-0.055993	0.000874643	-0.490137	-0.36257
Dcun1d3	ENSMUSG00000048787	-0.0464017	-0.615237	-0.445224	-0.262681	0.192645
Dcun1d4	ENSMUSG00000051674	-0.131352	-0.805945	-1.2495	-0.794536	0.192645
Dcun1d5	ENSMUSG00000032002	0.221505	0.117858	0.0290583	0.120091	0.612977
Dcx	ENSMUSG00000031285	-2.71614	-0.839204	-1.49752	0.102767	-0.36257
Dda1	ENSMUSG00000074247	0.531834	0.581521	0.592102	0.715277	0
Ddah1	ENSMUSG00000028194	1.30708	-0.545921	-0.348881	0.594436	1.32193
Ddah2	ENSMUSG00000007039	-0.696395	1.02296	0.964665	0.343046	0.710493
Ddb1	ENSMUSG00000024740	1.06096	-0.362297	-0.231543	-0.266131	0.520257
Ddhd1	ENSMUSG00000037697	-0.733743	-0.531843	-0.793563	0.484939	0.476438
Ddhd2	ENSMUSG00000061313	0.29464	-0.158052	-0.538784	-0.453555	-0.0297473
Ddit3	ENSMUSG00000025408	0.359753	0.811188	1.22485	0.240036	-1.65208
Ddn	ENSMUSG00000059213	1.83611	0.442153	-0.365689	1.1585	-0.0335526	1.38597
Ddost	ENSMUSG00000028757	1.4379	0.462673	0.443789	-0.384776	0.0424353
Ddrgk1	ENSMUSG00000068290	0.723845	0.934036	1.29213	0.0434951	-0.514573
Ddt	ENSMUSG00000001666	0.551833	1.14038	1.03045	0.318126	0.423808
Ddx1	ENSMUSG00000037149	0.561982	-0.141878	-0.0106912	-0.284968	-0.291049
Ddx17	ENSMUSG00000055065	0.31488	-0.690467	-0.881142	0.396732	0.36257
Ddx18	ENSMUSG00000001674	0.567119	0.0216588	0.342806	-0.135955	0.347923
Ddx19b	ENSMUSG00000033658	0.0967449	-0.202037	-0.244973	-0.233721	1.32193
Ddx20	ENSMUSG00000027905	0.129927	-0.103836	-0.259534	0.167741	0.736966
Ddx21	ENSMUSG00000020075	0.948432	-0.314152	-0.19492	-0.0250117	-0.943416
Ddx23	ENSMUSG00000003360	0.498782	-0.103588	-0.026046	-0.319756	-0.716207
Ddx24	ENSMUSG00000041645	0.366943	-0.125711	0.502063	-0.120917	-0.584963
Ddx25	ENSMUSG00000032101	-0.788484	-0.00103533	0.17084	0.2146	-0.137504
Ddx26b	ENSMUSG00000035967	0.41415	-0.901278	-0.932119	-0.473062	1.152
Ddx28	ENSMUSG00000045538	-0.150317	0.396427	0.385223	-0.00581904	-1.24793
Ddx39b	ENSMUSG00000019432	0.0883525	0.126562	0.318793	-0.125005	0.31719
Ddx3x	ENSMUSG00000000787	0.443608	-0.964837	-0.841309	0.398524	0.0430687
Ddx3y	ENSMUSG00000069045	-0.0840527	0	0	-0.338436	-0.306103
Ddx41	ENSMUSG00000021494	0.259326	0.239856	0.444015	0.113282	-1
Ddx42	ENSMUSG00000020705	0.203446	-0.335148	-0.178271	-0.504723	0.106915
Ddx46	ENSMUSG00000021500	0.352506	-0.584963	-0.217814	-0.0764819	-0.431716
Ddx47	ENSMUSG00000030204	0.454613	0.289371	0.337743	-0.510107	0.283793
Ddx49	ENSMUSG00000057788	0.398336	0.501237	0.918277	-0.237821	-0.788496
Ddx5	ENSMUSG00000020719	-0.0566396	-0.65557	-0.764545	-0.0682232	-0.158262
Ddx50	ENSMUSG00000020076	0.31939	-0.0258955	0.14826	-0.374518	-0.561879
Ddx56	ENSMUSG00000004393	0.582324	0.265829	0.479797	-0.37884	-0.387023
Ddx6	ENSMUSG00000032097	0.153143	-0.716834	-0.732878	-0.037351	1.10692
Deaf1	ENSMUSG00000058886	-0.900259	0.341746	0.425605	0.352078	-0.765535
Decr1	ENSMUSG00000028223	-0.182768	-0.0940825	0.0633729	0.230876	1.26303
Dedd	ENSMUSG00000013973	0.24631	0.0636139	0.00621578	-0.181907	0.211504
Def8	ENSMUSG00000001482	1.02905	0.0356109	0.0218555	-0.157323	-0.263034
Degs1	ENSMUSG00000038633	0.748946	-0.0335886	-0.344615	-0.334878	0.48755
Degs2	ENSMUSG00000021263	-0.892398	0.651744	0.742387	-0.246492	0.628031
Dek	ENSMUSG00000021377	-0.540755	-0.333654	0.551947	0.439428	-0.0848889
Dennd1a	ENSMUSG00000035392	0.0476333	-0.10509	-0.105109	0.224358	-0.180572
Dennd2a	ENSMUSG00000038456	0.590492	-0.0878797	-0.151927	0.752862	0.206451
Dennd5a	ENSMUSG00000035901	0.729753	-0.451525	-0.550766	0.672784	1.18442
Depdc5	ENSMUSG00000037426	0.328948	-0.557451	-0.30003	-0.362321	-0.0473057
Derl1	ENSMUSG00000022365	0.897364	0.244988	-0.00661809	-0.527507	0.369234
Derl3	ENSMUSG00000009092	0.771589	-0.0525679	-0.478396	0.348426	-0.485427
Dexi	ENSMUSG00000038055	-0.0442746	0.846602	0.432272	1.4009	-1
Dgat1	ENSMUSG00000022555	0.288118	0.297903	0.14856	-0.925445	0.50696
Dgat2	ENSMUSG00000030747	0.116958	0.438268	0.533216	-0.184198	-0.395929
Dgcr14	ENSMUSG00000003527	0.0773447	0.154742	0.480801	-0.26163	0.440573
Dgcr2	ENSMUSG00000003166	0.376401	0.186561	0.127549	-0.0382886	-0.201634
Dgcr6	ENSMUSG00000003531	-0.683046	0.997583	1.16889	0.722681	-0.485427
Dgcr8	ENSMUSG00000022718	0.656094	-0.609053	-0.354396	-0.0934417	-0.459432
Dgka	ENSMUSG00000025357	0.72732	-0.149814	0.383726	0.134151	-1.03103
Dgkb	ENSMUSG00000036095	-1.57296	0	0	-0.0690558	-0.520832
Dgkd	ENSMUSG00000070738	-0.0221896	-0.479514	-0.544152	0.146471	0.378512
Dgkg	ENSMUSG00000022861	0.49409	-0.421552	-0.542984	-0.00149127	-1.11221
Dgki	ENSMUSG00000038665	-2.03731	-0.878735	-0.398315	0.14591	0
Dgkz	ENSMUSG00000040479	0.569578	0.0783944	0.0261572	0.751616	0.808701
Dguok	ENSMUSG00000014554	0.19033	0.447251	0.519197	-0.207957	0
Dhcr24	ENSMUSG00000034926	1.11407	-0.0820649	-0.21389	-0.270847	0.459432
Dhcr7	ENSMUSG00000058454	0.298687	0.0667917	0.00889126	-0.739488	0.176878
Dhdds	ENSMUSG00000012117	0.43553	0.108109	0.363163	-0.151512	0.115477
Dhps	ENSMUSG00000060038	0.388216	0.573315	0.769487	0.550717	-1.18442
Dhrs1	ENSMUSG00000002332	0.229137	0.534983	0.415751	0.0113469	0.115477
Dhrs3	ENSMUSG00000066026	1.06872	0.797763	0	-0.100046	-0.584963
Dhrs4	ENSMUSG00000022210	0.336189	0.569683	0.368626	0.309533	1.90689
Dhrs7b	ENSMUSG00000042569	0.88641	0.502751	0.672975	-0.372638	0.893085
Dhtkd1	ENSMUSG00000025815	0.0748736	-1.05543	-0.811981	-0.579614	0.321928
Dhx15	ENSMUSG00000029169	0.251389	-0.798983	-0.883818	-0.0971046	0.293731
Dhx30	ENSMUSG00000032480	0.00910462	-0.077974	-0.193668	-0.613529	0.146841
Dhx32	ENSMUSG00000030986	0.0722542	-0.242669	-0.414766	-0.152221	0.366128
Dhx33	ENSMUSG00000040620	0.871586	-0.767062	-0.775538	0.123068	0.63743
Dhx36	ENSMUSG00000027770	-0.210772	-1.04561	-1.0694	-0.2521	-0.0671142
Dhx40	ENSMUSG00000018425	-0.0680541	-0.92804	-1.1344	-0.294038	0.643856
Dhx57	ENSMUSG00000035051	-0.253939	-0.311166	-0.232461	0.0218207	0.436099
Dhx8	ENSMUSG00000034931	0.90797	-0.210208	-0.0762707	-0.305531	-0.36257
Dhx9	ENSMUSG00000042699	-0.0605726	-0.805351	-0.866688	0.0990778	-0.212304
Diablo	ENSMUSG00000029433	-0.0236586	0.272408	0.596011	-0.0261964	-1
Dicer1	ENSMUSG00000041415	-0.0206439	-0.482681	-0.323174	0.262525	0.367732
Diexf	ENSMUSG00000016181	-0.142769	-0.199051	-0.0614769	-0.111933	0.152003
Dimt1	ENSMUSG00000021692	0.180323	0.0934411	-0.22795	-0.435919	-1.70044
Dip2a	ENSMUSG00000020231	0.771551	-0.515371	-1.02362	0.361507	0.29956
Dip2b	ENSMUSG00000023026	-0.0969327	-0.720994	-0.762633	0.305389	0.374396
Dip2c	ENSMUSG00000048264	-0.828067	-0.964041	-0.878469	-0.101658	-0.696608
Diras1	ENSMUSG00000043670	-2.75937	0.558866	1.24185	0.492944	-0.5025
Diras2	ENSMUSG00000047842	-1.88811	-0.481639	-0.488846	0.434589	-0.691878
Dirc2	ENSMUSG00000022848	0.338185	0.316831	0.175895	0.29257	0.0916305
Dis3	ENSMUSG00000033166	0.611829	-0.791677	-0.576533	0.164733	0.289507
Dis3l	ENSMUSG00000032396	0.532726	-0.348302	-0.019634	-0.140137	0.341037
Dis3l2	ENSMUSG00000053333	-0.742239	0.194832	0.578407	-0.336894	-0.131245
Disp2	ENSMUSG00000040035	-1.72714	-1.17736	-1.06044	-1.34144	-0.163499
Dixdc1	ENSMUSG00000032064	-0.0330964	-0.941387	-1.25759	-0.340562	1.44057
Dkk3	ENSMUSG00000030772	1.68302	-0.0521136	-0.20087	-0.704365	-1
Dlat	ENSMUSG00000000168	0.670909	-0.372324	-0.294775	0.206582	0.0186157
Dlc1	ENSMUSG00000031523	1.76253	-0.806395	-0.577063	-0.0607088	-0.180572
Dld	ENSMUSG00000020664	-0.358062	-0.314806	-0.462449	-0.300676	0.0389941
Dlg1	ENSMUSG00000022770	0.852591	-0.986166	-0.844651	-0.151555	0.393664	0.438997
Dlg2	ENSMUSG00000052572	-1.93125	-0.997009	-0.48944	-0.892413	0.683265	0.454502
Dlg3	ENSMUSG00000000881	-0.820573	-0.177268	-0.394429	0.321487	-0.427421	-0.939522
Dlg4	ENSMUSG00000020886	-2.21417	0.016782	0.269273	0.353632	0.247928	1.06456
Dlgap1	ENSMUSG00000003279	-1.78261	-0.535087	0.460161	0.499707	-0.103093	-0.0511217
Dlgap2	ENSMUSG00000047495	-2.04216	-2.05552	1.19227	-0.471862	-0.347923
Dlgap4	ENSMUSG00000061689	-0.154052	0.361595	0.744803	-0.0266978	-0.260528	0.572443
Dlst	ENSMUSG00000004789	0.53174	-0.100196	-0.0899618	-0.260374	-0.557995
Dlx1	ENSMUSG00000041911	-2.51226	-0.237072	0.0306037	0.452208	0.584963
Dmap1	ENSMUSG00000009640	0.291612	0.420453	0.846602	0.00895303	-0.241008
Dmd	ENSMUSG00000045103	-1.70088	-0.15725	-1.16206	-0.20062	1.09954
Dmpk	ENSMUSG00000030409	-1.09177	-0.0127216	-0.0244331	0.800131	0.415037
Dmrtc1a	ENSMUSG00000031323	-0.724189	0	0	0.428759	0
Dmrtc1b	ENSMUSG00000073027	0.116189				0.125531
Dmtf1	ENSMUSG00000042508	-0.339263	-1.06968	-1.18975	-0.475476	-0.472068
Dmwd	ENSMUSG00000030410	0.131715	0.397272	0.423423	0.829376	-1.04439
Dnaja1	ENSMUSG00000028410	-0.852243	-0.31521	-0.381324	-0.241165	-0.933449
Dnaja2	ENSMUSG00000031701	0.211349	-0.2733	-0.027867	-0.256986	-0.922832
Dnaja3	ENSMUSG00000004069	0.731783	-0.0539899	-0.0169361	0.0382734	-0.70044
Dnaja4	ENSMUSG00000032285	0.272719	-1.83712	-0.913657	-0.174123	-1.17509
Dnajb1	ENSMUSG00000005483	0.429548	0.299862	0.228352	-0.000649473	-1
Dnajb11	ENSMUSG00000004460	1.58134	0.303591	0.23448	-0.21754	-0.462972
Dnajb12	ENSMUSG00000020109	0.623771	0.162453	0.0593575	-0.326355	0.621488
Dnajb13	ENSMUSG00000030708	-0.457872	-0.584908	0.56253	0.211336	-1.16993
Dnajb2	ENSMUSG00000026203	0.460429	0.0404695	0.368098	0.181722	-0.459432
Dnajb4	ENSMUSG00000028035	-0.908767	-0.762594	-0.412541	-0.620795	-0.115477
Dnajb5	ENSMUSG00000036052	-1.78198	0.11463	0.197293	-0.33688	-0.718818
Dnajb6	ENSMUSG00000029131	0.142654	0.00706499	0.0365379	0.0100783	-0.188445
Dnajb9	ENSMUSG00000014905	0.0202364	-0.824918	-0.316889	-0.366149	0.469485
Dnajc10	ENSMUSG00000027006	1.5058	-0.183023	-0.720003	-0.630408	-0.174029
Dnajc11	ENSMUSG00000039768	0.409276	0.105062	0.235901	-0.260408	0.152003
Dnajc12	ENSMUSG00000036764	-0.648601	-0.114775	0.379673	0.0517152	-1.12553
Dnajc13	ENSMUSG00000032560	0.534	-0.627975	-0.623359	0.258232	0.874469
Dnajc14	ENSMUSG00000025354	0.494886	-0.11537	-0.179914	-0.616971	0.584963
Dnajc15	ENSMUSG00000022013	-0.474572	0.686753	0.251242	0.348858	1.38702
Dnajc16	ENSMUSG00000040697	0.706863	-0.415272	-0.572756	-0.611286	0.415037
Dnajc18	ENSMUSG00000024350	0.144877	-0.226391	-0.226685	-0.408917	0.14439
Dnajc2	ENSMUSG00000029014	-0.0390656	0.473052	0.466699	0.580332	-0.610053
Dnajc21	ENSMUSG00000044224	0.48372	0.0274594	0.467886	0.676306	-0.925999
Dnajc24	ENSMUSG00000027166	-0.196591	0.392582	0.575089	0.321707	-0.777608
Dnajc27	ENSMUSG00000020657	0.0330705	-1.0267	-0.93283	0.0667186	-0.378512
Dnajc28	ENSMUSG00000039763	-0.994462	-0.550591	-0.849586	-0.264637	-0.321928
Dnajc3	ENSMUSG00000022136	1.30882	-0.43344	-0.452645	-0.0361836	0.494765
Dnajc30	ENSMUSG00000061118	0.115398	0.643254	0.524044	-0.0406526	0
Dnajc4	ENSMUSG00000024963	0.11224	0.870226	0.837765	0.180123	-0.847997
Dnajc5	ENSMUSG00000000826	0.0376922	-0.500335	-0.313515	-0.00622738	0.222392
Dnajc6	ENSMUSG00000028528	-2.34568	-0.679046	-0.691871	0.149909	0.172639
Dnajc7	ENSMUSG00000014195	-0.493995	0.02384	0.219996	-0.296425	0.0648511
Dnajc8	ENSMUSG00000054405	0.12076	0.452148	0.904443	0.0490179	-0.610053
Dnajc9	ENSMUSG00000021811	0.302317	0.0815276	0.305647	0.0205506	-1.1375
Dnase1l1	ENSMUSG00000019088	1.06021	0.0202682	-0.181647	-0.171069	0.137504
Dnm1	ENSMUSG00000026825	-1.93338	-0.240664	-0.106291	0.413806	-0.245476
Dnm1l	ENSMUSG00000022789	-0.262372	-0.921211	-0.98621	-0.360339	0.316608
Dnm2	ENSMUSG00000033335	0.723518	0.192168	0.192149	0.180548	0.567041	0.327745
Dnm3	ENSMUSG00000040265	-0.636173	0.167633	-0.116782	0.0679636	0.756729
Dnmt1	ENSMUSG00000004099	0.77633	-0.336308	-0.427396	-0.284088	0.70044
Dnpep	ENSMUSG00000026209	0.448927	0.444251	0.625303	-0.00811736	-0.646363
Dnttip1	ENSMUSG00000017299	0.386896	0.460967	0.824603	0.620992	-0.321928
Doc2a	ENSMUSG00000052301	-2.98501	0.517581	0.634135	-0.0863094	-0.36257
Doc2b	ENSMUSG00000020848	-1.9035	-0.914423	-0.0513293	0.451088	-0.906891
Dock1	ENSMUSG00000058325	0.852607	0	0	0.204367	1.22239
Dock3	ENSMUSG00000039716	-1.85395	-0.429366	1.0655	0.0971616	0
Dock7	ENSMUSG00000028556	-0.399533	-0.98855	-1.00337	0.201999	1.55141
Dock9	ENSMUSG00000025558	0.327084	-0.652347	-0.662167	-0.280328	0.017702
Dok4	ENSMUSG00000040631	0.165378	0.341037	0.607126	-0.0303264	-1.52356
Dok6	ENSMUSG00000073514	-3.17596	0	0	-0.136139	1.19265
Dolk	ENSMUSG00000075419	0.707056	0.0472075	0.0316566	-0.437957	-1.05445
Dolpp1	ENSMUSG00000026856	0.538764	0.310208	0.19299	-0.484381	-0.485427
Dopey1	ENSMUSG00000034973	-0.392874	-0.858584	-1.24039	-0.862624	-0.337035
Dopey2	ENSMUSG00000022946	-0.320014	-0.491916	-0.696164	0.313465	0.152003
Dos	ENSMUSG00000035640	-0.930838	0.314104	0.16787	0.35627	-0.819428
Dpagt1	ENSMUSG00000032123	1.0441	0.0263057	-0.164145	-0.262944	0.167727
Dpcd	ENSMUSG00000041035	-0.47599	0.629473	0.784264	0.417246	0
Dpf1	ENSMUSG00000030584	-1.55811	0.28557	0.709271	-0.0740799	0.29956
Dpf2	ENSMUSG00000024826	-0.0867519	0.0202735	0.0620277	-0.403676	0.304855
Dph1	ENSMUSG00000078789	0.240452	-0.153449	-0.114969	-0.679654	-0.584963
Dph3	ENSMUSG00000021905	0.328567	0.938151	1.13544	0.389175	0.49304
Dph5	ENSMUSG00000033554	0.231913	0.232941	0.526046	-0.289023	0
Dpm1	ENSMUSG00000078919	-0.519416	-1.27131	-0.78509	-0.13916	-0.431716
Dpm2	ENSMUSG00000026810	0.476775	0.688853	0.764032	-0.0140843	-0.206451
Dpm3	ENSMUSG00000042737	0.378929	1.89856	1.27722	0.327333	0.321928
Dpp10	ENSMUSG00000036815	-2.77848	0	0.672195	-0.215859	0.270089
Dpp3	ENSMUSG00000063904	0.266089	0.198771	0.412881	-0.0322965	-0.192645
Dpp6	ENSMUSG00000061576	-1.84532	-0.394143	-0.300721	-0.610564	-0.176878
Dpp7	ENSMUSG00000026958	0.476532	0.338864	0.32705	-0.699257	0.371969
Dpp8	ENSMUSG00000032393	0.106608	-0.859523	-0.879608	0.177208	0.442943
Dpp9	ENSMUSG00000001229	0.721798	-0.0995565	-0.149767	0.268458	-0.815575
Dpy19l1	ENSMUSG00000043067	1.19606	-0.441306	-0.664088	-0.142184	0.427421
Dpy19l3	ENSMUSG00000043671	0.329873	-0.194263	-0.385902	-0.363277	0.775294
Dpy30	ENSMUSG00000024067	-0.187719	0.606442	0.720775	0.429525	-0.395929
Dpysl2	ENSMUSG00000022048	-1.48045	-0.469845	-0.31425	-0.363436	-0.125531	-0.209396
Dpysl3	ENSMUSG00000024501	-2.41387	-0.540297	-0.265793	0.155547	-0.0824622
Dpysl4	ENSMUSG00000025478	-2.38396	0	-0.510813	-0.145671	0.440573
Dr1	ENSMUSG00000029265	0.205657	-0.804326	-0.848626	0.191054	0.436099
Dram2	ENSMUSG00000027900	-0.00324746	-0.514114	-1.16524	-0.455782	1.47393
Drap1	ENSMUSG00000024914	-0.120261	0.933388	1.37275	0.89688	-0.280108
Drd2	ENSMUSG00000032259	-1.67543	0	0	0.505208	-0.807355
Drg1	ENSMUSG00000020457	0.150454	-0.20841	-0.0169135	-0.220061	0.0931094
Drg2	ENSMUSG00000020537	0.362835	0.384724	0.832857	-0.292681	0.459432
Drosha	ENSMUSG00000022191	0.391264	-0.317148	0.00921192	0.0244824	0.357552
Drp2	ENSMUSG00000000223	1.51348	1.18616	-0.746162	-0.225226	0.31034	-0.156832
Dscaml1	ENSMUSG00000032087	-1.15173	-0.256566	-0.181734	0.0973647	-0.131245
Dscr3	ENSMUSG00000022898	0.328643	0	0	-0.294369	-0.115477
Dsel	ENSMUSG00000038702	-0.258575	0.0925758	0.949245	-0.313866	-0.0671142
Dst	ENSMUSG00000026131	0.329641	0.015959	-0.0555387	0.581041	0
Dstn	ENSMUSG00000015932	0.655753	-0.0499484	0.0460236	-0.0259273	0.237039
Dstyk	ENSMUSG00000042046	-0.177855	-0.75506	-0.394631	0.290705	0.180572
Dtd1	ENSMUSG00000027430	-0.768746	0.58851	0.389372	0.147314	-2.23266
Dtnb	ENSMUSG00000071454	-0.520854	0.442228	0.464946	0.678063	-0.31034
Dtnbp1	ENSMUSG00000057531	-0.192503	0.781542	0.985231	0.752817	-0.280108
Dtx4	ENSMUSG00000039982	-2.46304	-0.214104	-0.0774187	-0.0302116	-1.70044
Dtymk	ENSMUSG00000026281	0.572532	0.787248	0.452361	0.148782	0.415037
Dus2l	ENSMUSG00000031901	0.177248	0.0619759	0.422634	-0.356393	0.514573
Dusp11	ENSMUSG00000030002	0.730034	-0.33041	-0.502743	-0.18028	0.222392
Dusp18	ENSMUSG00000047205	-0.845981	-0.750585	-1.77968	-0.352626	1.52356
Dusp19	ENSMUSG00000027001	0.094863	0.844645	1.17839	0.230233	0.719892
Dusp22	ENSMUSG00000069255	0.23541	0.102011	-2.2266	0.021725	0.736966
Dusp26	ENSMUSG00000039661	-2.85598	0.874095	1.13104	0.878516	0.415037
Dusp3	ENSMUSG00000003518	0.744327	-0.0371926	-0.0056538	-0.270825	-0.241008
Dusp5	ENSMUSG00000034765	0.332998	-0.0261835	0.135068	0.576698	0
Dusp6	ENSMUSG00000019960	-0.372216	-0.318403	-0.408196	-0.516472	-1.95936
Dusp7	ENSMUSG00000053716	-0.155971	0.164098	-0.19937	0.316037	0.523562
Dusp8	ENSMUSG00000043186					0.0995357
Dusp8	ENSMUSG00000037887	-0.388533	-0.104124	0.225982	-0.321808	0.0995357
Dusp9	ENSMUSG00000031383	1.55463	0.149772	1.06271	0.542794	-0.263034
Dut	ENSMUSG00000027203	1.18053	0.624544	0.522782	0.674563	-0.192645
Dvl1	ENSMUSG00000029071	0.0661895	-0.0506767	-0.262138	0.806484	1.26303
Dvl3	ENSMUSG00000003233	-0.563021	-0.64655	-0.551498	-1.20362	0.0317089
Dym	ENSMUSG00000035765	0.728687	0.0935176	0.363362	0.24998	-0.222392
Dync1h1	ENSMUSG00000018707	0.468475	-0.239411	-0.231439	0.263331	0.224317
Dync1i1	ENSMUSG00000029757	-1.85826	0	0	-0.54994	-1.2123
Dync1i2	ENSMUSG00000027012	-0.678098	-0.105479	0.366749	-0.37433	0.26039
Dync1li1	ENSMUSG00000032435	-0.0290754	-0.286706	-0.18393	-0.140972	-0.338802
Dync1li2	ENSMUSG00000035770	-0.0508787	0.306468	-0.202742	0.0711833	0.169925
Dync2h1	ENSMUSG00000047193	-1.28024	-0.836285	-0.618733	-0.106114	0.201634
Dync2li1	ENSMUSG00000024253	-0.936083	0.37112	0.537077	1.32946e-05	-1
Dynll1	ENSMUSG00000009013	0.0769546	0.765495	0.770332	0.374489	-0.68741
Dynll2	ENSMUSG00000020483	-0.190734	1.50139	0.805179	1.01631	0.253757
Dynlrb1	ENSMUSG00000047459	-0.5742	0.774764	1.09855	0.548035	-0.0500407
Dynlt3	ENSMUSG00000031176	-0.357644	-0.390167	-1.05941	-0.0491151	0.0280144
Dyrk1a	ENSMUSG00000022897	0.245915	0	0	0.349666	0.108934
Dyrk2	ENSMUSG00000028630	0.269876	-0.628852	-0.593433	-0.0805767	1.1375
Dzip1	ENSMUSG00000042156	-1.39189	-0.176807	-0.434374	0.573427	1.4021
Dzip3	ENSMUSG00000064061	-1.38053	-0.885751	-0.86651	0.0578502	-0.0159415
E2f5	ENSMUSG00000027552	-0.272909	-0.258557	-0.422235	0.2592	0.547488
Eapp	ENSMUSG00000054302	-0.664045	0.0795295	0.195976	0.055399	-0.229482
Ebag9	ENSMUSG00000022339	-0.158645	-0.111554	0.110955	0.0998325	0.207442
Ebna1bp2	ENSMUSG00000028729	0.274125	0.589482	0.764175	-0.242467	-0.736966
Ebp	ENSMUSG00000031168	1.14405	0.444048	0.641775	-0.336267	-1
Ebpl	ENSMUSG00000021928	0.162847	0.542835	-0.0136523	0.471445	1.32193
Ece1	ENSMUSG00000057530	0.537588	0.875661	1.25962	-0.456509	0.807355
Ech1	ENSMUSG00000053898	0.525792	0.678859	0.8164	-0.0095566	0.273018
Echdc1	ENSMUSG00000019883	-0.28386	-0.491701	-0.538196	-0.45897	-0.163499
Echs1	ENSMUSG00000025465	-0.0534389	0.380579	0.288588	0.120949	0.0801703
Eci1	ENSMUSG00000024132	-0.0941701	0.827488	0.904001	0.508919	0
Eci2	ENSMUSG00000021417	-0.12782	0.346587	0.212664	0.194337	0.415037
Ecsit	ENSMUSG00000066839	0.435082	0.568544	0.946917	-0.0552796	0.332575
Edc4	ENSMUSG00000036270	0.571847	-0.193963	-0.21011	-0.348103	-0.0418202
Edem3	ENSMUSG00000043019	0.56409	-1.11045	-0.831314	-0.657056	-0.245112
Edf1	ENSMUSG00000015092	0.670406	1.22848	1.32872	0.605661	-0.321928
Ednrb	ENSMUSG00000022122	-3.00406	0	0	-0.516114	1
Eea1	ENSMUSG00000036499	0.0853046	-0.971261	-0.436747	0.312981	0.249978
Eed	ENSMUSG00000030619	0.0993833	-0.475875	-0.05301	0.193335	-1.078
Eef1a1	ENSMUSG00000037742	0.381631	-0.0172647	0.0537804	0.50512	-0.24591	0.329764
Eef1a2	ENSMUSG00000016349	-1.56197	0.421988	0.766389	0.442098	0.131245
Eef1b2	ENSMUSG00000025967	0.694975	0.81094	0.810169	0.626268	-0.832273
Eef1e1	ENSMUSG00000001707	0.213489	0.378253	0.438295	0.150882	-0.947533
Eef1g	ENSMUSG00000071644	0.923023	0.542248	0.747059	0.540312	0.612977
Eef2	ENSMUSG00000034994	0.791524	0.272074	0.40036	0.402737	0.645569
Efha2	ENSMUSG00000039478	-1.75732	-0.605695	-0.403541	0.32771	0.339486
Efhd1	ENSMUSG00000026255	-0.734938	1.50628	0	-0.0316122	1.19265
Efhd2	ENSMUSG00000040659	0.833592	0.374247	0.360274	1.23908	-0.387023
Efnb1	ENSMUSG00000031217	-0.188832	0.467489	1.01369	0.492183	-1.11548
Efnb2	ENSMUSG00000001300	-0.589766	-0.605121	-1.62535	-0.249545	0.652077
Efr3a	ENSMUSG00000015002	0.836183	-0.841433	-0.836755	-0.0631522	-0.687213
Efr3b	ENSMUSG00000020658	-0.486237	-0.584701	-0.702432	0.0727744	0.337035
Eftud1	ENSMUSG00000038563	0.330438	-0.0592869	-0.155231	-0.3181	0.736966
Eftud2	ENSMUSG00000020929	0.599422	-0.0646208	0.327078	-0.405216	-0.0480943
Egfl6	ENSMUSG00000000402	-2.21646	0	-1.5475	-0.590366	1.16993
Egln2	ENSMUSG00000058709	0.110434	0.693435	0.904275	1.09876	0
Egr1	ENSMUSG00000038418	0.070873	-0.305729	-0.274411	0.163808	-0.678072
Egr3	ENSMUSG00000033730	-1.02688	-0.76775	-0.343387	0.304173	-1.04439
Ehbp1	ENSMUSG00000042302	0.287117	-0.283651	-0.247663	0.329067	0.736966
Ehd1	ENSMUSG00000024772	1.49993	0.222955	0.23484	0.385724	0.241008
Ehd3	ENSMUSG00000024065	-1.27107	-0.110372	-0.375887	-0.157546	-0.243926
Ehmt1	ENSMUSG00000036893	-0.20221	-0.631131	-0.294335	-0.389614	-0.415037
Ehmt2	ENSMUSG00000013787	0.537373	0.10843	0.349267	1.10731	-0.16601
Ei24	ENSMUSG00000062762	0.283904	-0.10228	-0.0996379	0.643411	0.387023
Eid1	ENSMUSG00000078135					-1.58496
Eid1	ENSMUSG00000091337	-1.21167	0.432186	-0.0345304	1.00442	-1.58496
Eif1	ENSMUSG00000035530	-0.123728	0.415829	0.571621	0.261257	0.0220263
Eif1a	ENSMUSG00000057561	0.0325126	-0.703326	-0.714106	-0.412238	-0.884523
Eif1ad	ENSMUSG00000024841	0.260095	0.342898	0.219168	0.0205961	0
Eif1ax	ENSMUSG00000067194	-0.937698	0.0906633	-0.0783539	0.0910035	0.469485
Eif1b	ENSMUSG00000006941	-0.137472	0.656668	0.559864	-0.142842	-0.131245
Eif2a	ENSMUSG00000027810	-0.148863	-0.775789	-0.590246	-0.272761	-0.169925
Eif2ak1	ENSMUSG00000029613	0.301586	0.080452	0.252444	-0.220626	0.0565835
Eif2ak2	ENSMUSG00000024079	0.480508	-0.285075	0.0396979	-0.104391	0.125531
Eif2ak3	ENSMUSG00000031668	1.01151	-0.491741	-0.796222	-0.0921985	0.736966
Eif2ak4	ENSMUSG00000005102	0.227317	-0.76656	-0.717283	0.202771	-1.32193
Eif2b1	ENSMUSG00000029388	0.555791	0.339197	0.237164	-0.132704	0.106915
Eif2b2	ENSMUSG00000004788	0.280653	0.546353	0.65883	0.110513	0.353637
Eif2b3	ENSMUSG00000028683	0.152422	0.107355	0.438131	-0.383075	-0.884523
Eif2b4	ENSMUSG00000029145	0.671354	0.368624	0.819448	-0.0707169	0.241008
Eif2b5	ENSMUSG00000003235	0.608253	0.176501	0.383686	0.681656	0.0824622
Eif2c1	ENSMUSG00000041530	-0.840858	-0.959675	-0.861113	0.483475	-0.115477
Eif2c2	ENSMUSG00000036698	0.443098	-0.965327	-0.762097	0.355103	-0.222392
Eif2c2	ENSMUSG00000093631	0.572478	0.902749	0.499492	0.535393	-0.222392
Eif2d	ENSMUSG00000026427	0.554171	0.256841	0.17778	-0.299808	1
Eif2s1	ENSMUSG00000021116	0.396094	0.104372	0.0403687	-0.305716	-1.21412
Eif2s2	ENSMUSG00000074656	-0.254919	0.286209	0.67674	0.199109	-0.568843
Eif2s3x	ENSMUSG00000035150	0.374524	-0.6207	-0.704888	-0.130455	-0.0641303
Eif2s3y	ENSMUSG00000069049	-0.464273	0	0	-0.639307	-0.421138
Eif3a	ENSMUSG00000024991	0.844086	-0.0511907	0.360737	0.292934	-0.391191
Eif3b	ENSMUSG00000056076	1.01807	0.100059	0.522908	1.14692	0.584963
Eif3c	ENSMUSG00000030738	0.415134	-0.166466	0.127921	-0.0676637	-0.287802
Eif3d	ENSMUSG00000016554	0.663435	0.414802	0.72617	-0.116372	0.182864
Eif3e	ENSMUSG00000022336	-0.362486	-0.547347	-1.12268	0.252934	-0.0614005
Eif3f	ENSMUSG00000031029	0.742961	0.588657	0.812837	1.51566	0.704544
Eif3g	ENSMUSG00000070319	0.67278	0.740988	0.858529	0.206425	0.152003
Eif3h	ENSMUSG00000022312	0.465535	0.266323	0.377411	0.540749	0.111645
Eif3i	ENSMUSG00000028798	0.576783	0.481033	0.544675	0.446496	-0.878694
Eif3j	ENSMUSG00000027236	0.462935	0.114942	0.333283	0.422374	-0.0374747
Eif3k	ENSMUSG00000053565	0.241384	0.916687	1.27534	0.420702	0
Eif3m	ENSMUSG00000027170	-0.122312	0.215798	0.259013	0.17951	0.120294
Eif4a1	ENSMUSG00000059796	0.257862	0.111893	0.296599	0.305083	0.114643
Eif4a2	ENSMUSG00000022884	-0.6602	-0.415842	-0.648477	-0.38199	-1.19661
Eif4a3	ENSMUSG00000025580	0.771962	0.455156	0.558843	-0.165037	-0.0356239
Eif4b	ENSMUSG00000058655	0.873195	-0.242375	-0.0358811	-0.250166	-0.154328
Eif4e	ENSMUSG00000028156	0.13242	-0.553677	-0.721967	-0.301662	-0.667425
Eif4e2	ENSMUSG00000026254	0.74574	0.136811	0.662101	0.128975	-0.862496
Eif4e3	ENSMUSG00000093661	-0.885381	0.0687089	0.378692	0.400301	0
Eif4e3	ENSMUSG00000030068	-1.76564	0.812458	-1.36111	-0.00893123	0
Eif4ebp1	ENSMUSG00000031490	1.1265	1.03833	1.01341	0.57887	0.415037
Eif4ebp2	ENSMUSG00000020091	0.176982	-0.755051	-0.748404	0.11472	-0.222392	1.16585
Eif4enif1	ENSMUSG00000020454	0.451695	-0.415443	-0.27158	-0.421408	-0.697971
Eif4g1	ENSMUSG00000045983	1.01063	-0.498242	-0.374241	0.0238188	-0.344446
Eif4g2	ENSMUSG00000005610	0.120417	-0.902808	-0.924489	-0.348715	0.468072
Eif4g3	ENSMUSG00000028760	-0.181869	-0.518295	-0.229061	-0.107841	-0.135352
Eif4h	ENSMUSG00000040731	0.896663	0.292417	0.35436	0.763929	-0.662965
Eif5	ENSMUSG00000021282	0.387376	-0.500354	-0.128169	0.493223	0.325095
Eif5a	ENSMUSG00000078812	0.990481	0.752648	1.05933	0.331277	0.163499	-0.152717
Eif5b	ENSMUSG00000026083	0.254726	0.447592	0.981647	0.183612	-0.268105
Eif6	ENSMUSG00000027613	0.510206	0.787734	1.09239	0.687146	-0.777608
Elac2	ENSMUSG00000020549	0.750156	-0.0516212	0.174091	0.303107	-0.823122
Elavl1	ENSMUSG00000040028	0.227488	-0.425759	-0.481981	0.346648	1.32193
Elavl2	ENSMUSG00000008489	-3.30763	-0.856383	-0.913065	-0.329996	1.15754
Elavl3	ENSMUSG00000003410	-2.33736	0.387984	0.856872	0.452543	0.494765
Elavl4	ENSMUSG00000028546	-2.46164	-0.232905	-0.121712	-0.206354	-0.165059
Elf2	ENSMUSG00000037174	0.355144	-0.495357	-0.505057	0.368653	0.5025
Elfn1	ENSMUSG00000048988	0.450692	0.192512	0.255541	0.597349	-0.857981
Elk1	ENSMUSG00000009406	0.246271	-0.194745	-0.120458	-0.0398379	0.308122
Elk3	ENSMUSG00000008398	0.835165	0.222731	0.240212	0.171744	1.18442
Elk4	ENSMUSG00000026436	0.348613	-1.20012	-0.368566	0.165412	-0.621488
Elmo1	ENSMUSG00000041112	-2.04629	-0.486525	0.875846	-0.176132	1.02466
Elmo2	ENSMUSG00000017670	0.0785505	-0.182501	-0.2249	-0.394365	-0.669176
Elmod1	ENSMUSG00000041986	0.076397	0	0	0.0265852	-0.316259
Elmod2	ENSMUSG00000035151	-0.240178	-0.836828	-1.17068	-0.7217	0.289507
Elmod3	ENSMUSG00000056698	-0.0926637	0.166849	0.479308	-0.169197	0.137504
Elof1	ENSMUSG00000013822	0.0996725	1.05245	1.33393	0.436995	0.459432
Elovl1	ENSMUSG00000006390	1.33396	0.421832	0.389633	-0.158208	0.870717
Elovl2	ENSMUSG00000021364	-2.68315	0	0	-0.89169	1
Elovl4	ENSMUSG00000032262	-2.43356	-0.560658	-0.397196	-0.58626	-0.137504
Elovl5	ENSMUSG00000032349	0.593818	-0.564641	-0.7452	-1.01591	1.2824
Elovl6	ENSMUSG00000041220	0.953132	-0.4739	-0.523858	-0.305681	-0.169925
Elovl7	ENSMUSG00000021696	0.45617	-0.443218	-0.892725	0.247533	0.459432
Elp2	ENSMUSG00000024271	-0.363101	-0.357981	-0.142882	-0.430432	-1.19994
Emb	ENSMUSG00000021728	-0.0192178	-0.152279	-0.286143	0.31253	-1.34104
Emcn	ENSMUSG00000054690	0	0	0	0.147375	0
Emd	ENSMUSG00000001964	0.436813	0.527698	0.353409	-0.00196229	0.273018
Eme2	ENSMUSG00000073436	0	-0.423467	-1.61564	-0.0580688	0.137504
Emg1	ENSMUSG00000004268	0.614561	0.569161	0.557655	0.236507	0.584963
Eml1	ENSMUSG00000058070	-0.359349	-0.440823	0.0363488	-0.457531	0
Eml2	ENSMUSG00000040811	-0.40065	0.18135	0.410444	0.0816883	-0.678072
Eml4	ENSMUSG00000032624	0.398767	-0.583085	-0.562568	0.413661	0.14439
Emp3	ENSMUSG00000040212	2.29932	0.818315	0.645054	0.485236	2.45943
Emx2	ENSMUSG00000043969	1.15111	-1.05961	0	0.579812	0
Enah	ENSMUSG00000022995	0.3393	-0.717118	-0.281703	0.300073	-0.584963
Enc1	ENSMUSG00000041773	0.406277	-0.780776	-0.810394	-0.549862	-0.371256
Endog	ENSMUSG00000015337	0.854456	0.973348	1.35645	0.346036	0
Eng	ENSMUSG00000026814	1.27523	0.711323	0.0420926	0.317836	0.277534
Enkur	ENSMUSG00000026679	-1.39634	0.232904	0.224923	-0.0446592	-1.1375
Eno1	ENSMUSG00000063524	0.643809	0.383448	0.717857	-0.00558196	0.143591
Eno2	ENSMUSG00000004267	-2.23599	0.176449	0.451722	-0.188678	-0.33787
Enoph1	ENSMUSG00000029326	0.443949	0.504228	0.309627	-0.278921	-0.36257
Enpp2	ENSMUSG00000022425	-1.12492	0	0	0.11938	0.869106
Enpp4	ENSMUSG00000023961	0.28756	-0.750893	-0.778846	-0.463471	-0.160465
Enpp5	ENSMUSG00000023960	-1.93551	-0.234308	-0.41116	-0.945672	-0.176251
Enpp6	ENSMUSG00000038173	-2.5283	-0.829233	-0.0113178	-0.604961	1.09311
Ensa	ENSMUSG00000038619	-0.303568	0.231381	0.575831	0.0332671	-0.514573
Entpd2	ENSMUSG00000015085	0.224505	0.428287	0.0618009	-0.316602	1.10434
Entpd4	ENSMUSG00000022066	0.388635	-0.0430435	-0.21405	-0.443223	-0.36257
Entpd6	ENSMUSG00000033068	1.28227	0.190209	0.209051	-0.697134	-1.32193
Eny2	ENSMUSG00000022338	-0.209135	0.503669	0.537987	0.115368	-0.807355
Ep300	ENSMUSG00000055024	-0.509538	-0.694292	-0.752124	-0.041397	0.245112
Ep400	ENSMUSG00000029505	-0.107921	-0.644404	-0.686571	-0.103317	1.09433
Epas1	ENSMUSG00000024140	1.42121	-0.248981	0	0.576258	1.21842
Epb4.1l2	ENSMUSG00000019978	0.897612	-0.420556	-0.616089	0.780085	1.46395
Epb4.1l4b	ENSMUSG00000028434	-1.13001	0	0	0.899092	0.115477
Epc2	ENSMUSG00000069495	-0.286458	-0.684884	-0.609071	0.0986933	-1.36257
Epdr1	ENSMUSG00000002808	-0.11237	-0.126953	-0.494042	0.499229	-1.26303
Epha4	ENSMUSG00000026235	-1.29225	-0.689678	0	-0.517997	-0.830075
Epha5	ENSMUSG00000029245	-1.64318	0	0	0.0671487	0.140863
Epha6	ENSMUSG00000055540	-1.47908	-0.610218	0	-0.541373	-0.203092	-0.197009
Epha7	ENSMUSG00000028289	-2.20279	0.57006	-1.05066	-0.975171	-0.662965	-0.474732
Ephb2	ENSMUSG00000028664	0.195887	0.0543968	0	-0.438169	-1.11548
Ephb3	ENSMUSG00000005958	1.68664	-0.15657	-0.758052	0.741272	0.222392
Ephb6	ENSMUSG00000029869	-0.643797	-0.223978	1.7811	-0.210642	-0.584963
Ephx1	ENSMUSG00000038776	0.294565	0.612042	0.489347	0.123043	-0.400538
Ephx4	ENSMUSG00000033805	-0.324095	-0.409143	-1.83056	0.123292	0.0780025
Epm2aip1	ENSMUSG00000046785	-0.531876	-0.946797	-1.73204	0.135416	-0.332575
Epn1	ENSMUSG00000035203	0.617455	0.460521	0.620117	1.24305	-0.308122
Epn2	ENSMUSG00000001036	0.829749	-0.144922	-0.22061	-0.201102	0.243926
Eprs	ENSMUSG00000026615	0.896168	-0.282953	0.00275085	-0.374463	0.516576
Eps15	ENSMUSG00000028552	-1.20542	-0.661341	-0.835652	-0.24735	0.141661
Eps15l1	ENSMUSG00000006276	0.0095434	-0.118104	-0.0642945	-0.47947	-0.704544
Eps8	ENSMUSG00000015766	0.908846	-0.610912	0	-0.0573771	0.823122
Epsti1	ENSMUSG00000022014	-2.05537	-0.436752	-0.861737	0.221803	0.321928
Eral1	ENSMUSG00000020832	0.370019	0.247875	-0.0231143	-0.465366	-1
Erap1	ENSMUSG00000021583	-0.109195	-0.733011	-0.7655	-0.427806	1.55943
Erc1	ENSMUSG00000030172	0.31787	-1.32371	-0.680394	0.44584	-0.36257
Erc2	ENSMUSG00000040640	-2.44957	-0.588177	-0.0722414	0.0932577	-0.825971
Ercc1	ENSMUSG00000003549	0.194614	0.725312	1.11018	-0.0374716	-1.32193
Ercc3	ENSMUSG00000024382	0.600044	-0.00131425	-0.184708	-0.0372637	-0.304855
Ercc8	ENSMUSG00000021694	-0.46313	-0.0118577	-0.303183	0.0208537	0
Erf	ENSMUSG00000040857	0.801259	0.287341	0.602747	0.516669	-0.514573
Ergic1	ENSMUSG00000001576	0.636684	-0.0150245	-0.086063	-0.313337	-1.06413
Ergic2	ENSMUSG00000030304	0.108073	-0.230445	-0.19202	-0.479526	-0.321928
Ergic3	ENSMUSG00000005881	0.776209	0.5771	0.748354	-0.389883	0.0565835
Erh	ENSMUSG00000021131	0.0345409	0.384045	0.325121	0.232654	-0.311202
Eri1	ENSMUSG00000031527	0.36387	-0.896472	-0.828062	0.326628	0.874469
Eri2	ENSMUSG00000030929	0.00149412	-1.1134	-1.40855	-0.710138	0.263034
Eri3	ENSMUSG00000033423	0.572161	0.688872	0.736478	0.269957	0
Erich1	ENSMUSG00000051978	-0.448577	0.242676	0.516447	-0.0184808	-0.206451
Erlec1	ENSMUSG00000020311	0.420578	-0.145887	-0.435045	-0.133245	0.0641303
Erlin1	ENSMUSG00000025198	1.10696	-0.447528	-0.756463	-0.651727	0.63743
Erlin2	ENSMUSG00000031483	0.858581	-0.409164	-0.533803	-0.777365	-0.378512
Ermn	ENSMUSG00000026830	-2.15819	0	0	-0.308093	0.632268
Ermp1	ENSMUSG00000046324	1.09271	-0.809627	-1.19278	-0.0586299	1.04891
Ero1l	ENSMUSG00000021831	0.751285	-0.87366	-0.681635	-0.224257	0.234465
Ero1lb	ENSMUSG00000057069	-0.285461	-0.616662	-1.10488	0.120198	1.152
Erp29	ENSMUSG00000029616	1.34015	0.784141	0.840459	-0.12845	0.29956
Erp44	ENSMUSG00000028343	1.29922	0.221846	0.101206	-0.596067	0.78136
Errfi1	ENSMUSG00000028967	0.152902	-0.592219	-0.794347	-0.126361	0.234465
Esam	ENSMUSG00000001946	0.656985	-0.169763	-0.31217	0.0276752	1.24101
Esco1	ENSMUSG00000024293	-0.528338	-1.06205	-1.12441	-0.196763	0.206451
Esd	ENSMUSG00000021996	-0.0119363	-0.0629391	-0.105129	0.402617	0.7176
Esf1	ENSMUSG00000045624	-0.384883	0.0302008	0.249695	0.0360093	-0.866733
Esyt3	ENSMUSG00000037681	1.64404	-0.0926326	-0.805477	0.180812	-1.32193
Etf1	ENSMUSG00000024360	0.485271	-0.265186	-0.170443	0.368533	-0.306661
Etfa	ENSMUSG00000032314	0.38486	-0.132644	-0.0840765	0.173921	0.0874628
Etfb	ENSMUSG00000004610	0.6112	1.14345	1.55487	0.423767	-0.932886
Etfdh	ENSMUSG00000027809	0.167197	-0.449531	-0.58129	-0.424081	0.0824622
Ethe1	ENSMUSG00000064254	1.25288	0.716077	0.916491	0.439264	0
Etnk1	ENSMUSG00000030275	0.186614	-0.694487	-0.90769	0.258819	1
Ets1	ENSMUSG00000032035	1.6112	-0.565808	-0.635297	-0.269037	0.415037
Etv1	ENSMUSG00000004151	-2.2369	-0.685399	-0.467425	-0.180595	-0.460974
Etv5	ENSMUSG00000013089	-1.06743	-0.33546	-0.348815	-0.24818	0.174029
Evi2a	ENSMUSG00000078771	-1.7551	0.8387	1.06194	-0.0396758	0.584963
Evl	ENSMUSG00000021262	-0.361224	0.468423	0.719354	0.722246	-0.111031
Ewsr1	ENSMUSG00000009079	0.158283	0.0530435	0.142813	0.676567	-1.17585
Exd2	ENSMUSG00000032705	-0.127503	-0.384291	-0.683154	-0.581174	0.060121
Exoc2	ENSMUSG00000021357	-0.190447	-0.407678	-0.386435	-0.620602	0.147557
Exoc3	ENSMUSG00000034152	-0.0536062	-0.133619	-0.123318	-0.286286	-0.432959
Exoc4	ENSMUSG00000029763	-0.45805	-0.576256	-0.360762	-0.228852	0.881356
Exoc5	ENSMUSG00000061244	-0.167994	-1.13349	-0.742625	0.310006	-0.328949
Exoc6	ENSMUSG00000053799	-0.191269	-0.357249	-0.262673	-0.858005	-0.767827
Exoc6b	ENSMUSG00000033769	-0.939944	-0.709305	-0.319342	-0.107955	-0.169925
Exoc7	ENSMUSG00000020792	-0.203259	0.110556	-0.0130239	-0.543423	-0.334419
Exoc8	ENSMUSG00000074030	0.83902	-0.51718	-0.610406	0.141919	-0.415037
Exosc4	ENSMUSG00000034259	0.568243	1.05294	0.939647	0.139671	-0.263034
Exosc5	ENSMUSG00000061286	0.915324	1.25133	1.35336	0.415544	1.41504
Exosc7	ENSMUSG00000025785	0.252927	0.565388	0.772157	-0.240272	-1.1375
Exosc8	ENSMUSG00000027752	0.546215	0.737137	0.578999	-0.139695	-0.125531
Exosc9	ENSMUSG00000027714	-0.571542	-0.129682	0.00076816	-0.175105	-0.175087
Ext1	ENSMUSG00000061731	1.31531	-0.0950086	0.0529277	-0.0133614	0.241008
Ext2	ENSMUSG00000027198	1.18547	0.0343962	-0.168278	-0.0742567	0.241008
Extl1	ENSMUSG00000028838	0.919621	-0.0558739	0.146832	-0.674751	-0.777608
Extl2	ENSMUSG00000027963	0.670747	-0.508208	-0.842984	-0.748622	-0.234465
Extl3	ENSMUSG00000021978	0.492942	-0.342964	-0.172943	-0.17788	0.252766
Eya1	ENSMUSG00000025932	-1.99724	-0.776438	0.159801	-0.132607	2.6845
Eya3	ENSMUSG00000028886	0.410721	-0.334354	-0.368444	-0.125652	0.5025
Ezh1	ENSMUSG00000006920	0.94322	-0.17433	-0.44514	-0.498351	-0.765535
Ezr	ENSMUSG00000052397	0.916743	0.0487225	0.152381	0.48717	1.04731
F2r	ENSMUSG00000048376	-0.287672	-0.271625	-0.770207	-0.48691	0.25634
F3	ENSMUSG00000028128	2.05483	0.700786	-0.0667328	-0.432026	1.5025
Fa2h	ENSMUSG00000033579	-0.420704	1.85898	-0.327837	0.430749	-0.367732
Faah	ENSMUSG00000034171	-1.68045	0.0231272	-0.173764	-0.391885	-0.527247
Fabp3	ENSMUSG00000028773	1.94353	1.43229	0.684278	0.386918	-0.893085
Fabp5	ENSMUSG00000027533	-2.3738	0.614446	0.803499	0.164798	-0.125531
Fabp7	ENSMUSG00000019874	-4.3761	0	0	0.610419	-0.83289
Fads1	ENSMUSG00000010663	0.650306	-0.343726	-0.548217	-0.250027	0.67516
Fads2	ENSMUSG00000024665	0.243448	-0.384124	-0.132345	-0.0390711	0.967334
Fads3	ENSMUSG00000024664	1.30456	0.195718	0.135071	0.64326	1.19265
Fads6	ENSMUSG00000044788	-0.367924	-0.255735	-0.251965	0.318482	-1
Faf1	ENSMUSG00000010517	0.446168	-0.161257	-0.00765244	0.694552	0.321928
Faf2	ENSMUSG00000025873	0.460139	-0.202211	-0.108462	-0.639925	-0.4975
Fahd1	ENSMUSG00000045316	-0.47059	0.657402	0.353607	0.173202	-0.893085
Fahd2a	ENSMUSG00000027371	-1.31913	0.495292	-0.0547188	0.096374	-0.584963
Faim	ENSMUSG00000032463	-0.355602	0.517717	0.755107	0.428361	0.584963
Faim2	ENSMUSG00000023011	-2.82406	-0.126121	0.431042	-0.675733	0.253119	-0.707904
Far1	ENSMUSG00000030759	-0.130687	-0.984756	-0.951007	-0.325146	0.0297473
Far2	ENSMUSG00000030303	-1.56545	0.311272	0.0683425	-0.568212	0.657112
Farp1	ENSMUSG00000025555	-0.810712	-0.310765	-0.428118	0.153152	1.27302
Fars2	ENSMUSG00000021420	-0.377809	0.5376	0.835386	0.0775542	-0.29956
Farsa	ENSMUSG00000003808	0.609861	0.358763	0.637273	-0.486244	-0.540568
Farsb	ENSMUSG00000026245	0.112948	-0.45398	-0.298735	-0.2731	1
Fasn	ENSMUSG00000025153	0.772873	-0.398667	-0.661072	0.425652	0.392915
Fastk	ENSMUSG00000028959	0.619188	0.381178	0.256086	0.409013	-0.230298
Fastkd1	ENSMUSG00000027086	0.0090399	-0.566415	-0.404512	-0.533968	0.710493
Fastkd2	ENSMUSG00000025962	-0.305749	-0.761002	-1.26183	-0.663661	-0.652077
Fastkd3	ENSMUSG00000021532	0.400869	-0.275117	-0.307043	-0.243313	0.596367
Fau	ENSMUSG00000038274	0.490874	1.39671	1.58908	0.751848	-0.706269
Fbl	ENSMUSG00000046865	0.74941	0.691042	0.965517	0.659882	-0.758992
Fbll1	ENSMUSG00000051062	-2.76351	-0.208245	0.925718	0.917588	-0.0565835
Fbln1	ENSMUSG00000006369	1.04906	0.239259	0.0325963	-0.290462	1.22239
Fbxl16	ENSMUSG00000025738	-1.91086	0.0473168	-0.0902605	0.498825	0.346176
Fbxl17	ENSMUSG00000023965	-0.361024	-0.309732	-0.325526	0.600731	-0.556393
Fbxl2	ENSMUSG00000032507	-1.1271	-0.0692522	-0.198139	-0.692001	-1
Fbxl3	ENSMUSG00000022124	-0.382575	-0.778098	-0.775143	0.180403	0.36257
Fbxl5	ENSMUSG00000039753	-0.0309704	-0.592041	-0.665218	-0.226947	0.253757
Fbxo10	ENSMUSG00000048232	0.168202	-0.269578	-0.372203	-0.337624	-0.308122
Fbxo11	ENSMUSG00000005371	-0.341002	-1.20707	-1.22709	0.19396	-0.0118741
Fbxo16	ENSMUSG00000034532	-2.99639	-0.0534351	0.302699	-0.117248	0.485427
Fbxo18	ENSMUSG00000058594	-0.111208	-0.30866	-0.412037	-0.194167	0.203533
Fbxo2	ENSMUSG00000041556	1.32939	1.02321	1.02468	1.26447	-0.652077
Fbxo22	ENSMUSG00000032309	0.328094	0.0746114	0.0131333	-0.200012	-0.0506261
Fbxo25	ENSMUSG00000038365	-1.34972	0.0812228	0.180584	-0.329453	-0.142019
Fbxo28	ENSMUSG00000047539	-0.0144295	-0.543712	-0.381409	0.5028	2.43296
Fbxo3	ENSMUSG00000027180	-0.339539	-0.640255	-0.528605	-0.251504	-0.122857
Fbxo31	ENSMUSG00000052934	-1.26585	0.359702	0.316112	0.58034	0.125531
Fbxo31	ENSMUSG00000031811	-0.115647	0.597533	0.844267	0.601921	0.125531
Fbxo33	ENSMUSG00000035329	0.292462	-0.721635	-0.845114	0.353229	-0.36257
Fbxo34	ENSMUSG00000037536	0.26858	-0.0467925	-0.183952	0.290656	-0.0473057
Fbxo38	ENSMUSG00000042211	0.221664	-0.72366	-0.5059	-0.534343	-0.241008
Fbxo44	ENSMUSG00000029001	-2.17451	0.475943	0.513675	0.254158	-0.900464
Fbxo6	ENSMUSG00000055401	1.24269	0.748755	0.676807	0.165346	-0.29956
Fbxo7	ENSMUSG00000001786	0.775148	-0.0674807	0.207353	-0.0386659	0.925999
Fbxo8	ENSMUSG00000038206	-0.312774	-0.184497	-0.602987	-0.381191	0.893085
Fbxo9	ENSMUSG00000001366	0.419436	-0.0181267	-0.0276356	0.564445	0.446402
Fbxw11	ENSMUSG00000020271	-0.0145951	-0.782682	-0.887191	-0.551526	0.250543
Fbxw2	ENSMUSG00000035949	0.317505	0.0864916	0.201161	0.230074	-0.0801703
Fbxw4	ENSMUSG00000040913	-0.260968	0.619366	0.598008	0.529312	0
Fbxw5	ENSMUSG00000015095	-0.457449	0.130059	0.0967921	-0.135421	0.754888
Fcer1g	ENSMUSG00000058715	1.10169	0.000447699	-2.46007	0.478245	0.752072
Fcf1	ENSMUSG00000021243	-0.357966	0.10158	0.560485	0.137498	0.0995357
Fchsd2	ENSMUSG00000030691	-0.29079	-0.454169	-0.729341	-0.367493	1.58496
Fcrls	ENSMUSG00000015852	-0.550561	0	0	0.0355695	2.41504
Fdft1	ENSMUSG00000021273	0.0372986	0.285313	0.446864	-0.53867	0.811555
Fdps	ENSMUSG00000059743	0.29875	0.385515	0.788701	-0.179864	0.807355
Fdx1l	ENSMUSG00000079677	0.427567	1.2104	1.04581	0.736959	-0.736966
Fech	ENSMUSG00000024588	0.851713	-0.255069	-0.0820179	0.0823345	0
Fem1a	ENSMUSG00000043683	0.396256	-0.0803653	-0.241657	0.358189	-1.078
Fem1b	ENSMUSG00000032244	0.0919243	-0.967737	-0.917746	0.412865	-0.109624
[truncated: 5,008 more rows]
