# Supplementary material for: RNA localization is a key determinant of neurite-enriched proteome
Source: Nat Commun. 2017 Sep 19;8:583. doi: 10.1038/s41467-017-00690-6 (PMC5605627; doi:10.1038/s41467-017-00690-6)
Supplement: Supplementary file 7 — Supplementary Data 6 [file 41467_2017_690_MOESM7_ESM.xlsx]

## Sheet: circRNA analysis
coord	strand	gene_name	gene_id	log2FC_circ_Neurite.circ_Soma	padj_circ_Neurite.circ_Soma	log2FC_linear_Neurite.linear_Soma	padj_linear_Neurite.linear_Soma	log2FC_circ_Neurite.linear_Neurite	padj_circ_Neurite.linear_Neurite	log2FC_circ_Soma.linear_Soma	padj_circ_Soma.linear_Soma	mean_Neurite_circ	mean_Neurite_linear	mean_Soma_circ	mean_Soma_linear
chr14:55563115-55597830	-	Myh6	ENSMUSG00000040752	2.31634	0.416356	-0.349645	0.859487	0.00889936	0.989897	-2.65709	0.00688705	6.84	6.8	4.39	7.24
chrX:165334246-165337718	+	Arhgap6	ENSMUSG00000031355	2.30242	0.713293	0.814974	0.69887	1.62579	0.301055	0.138336	0.982085	6.21	4.36	3.42	2.38
chr1:155086385-155087625	-	Lamc1	ENSMUSG00000026478	1.84899	0.933559	-0.996937	0.594789	1.27029	0.384872	-1.57563	0.38797	5.22	3.01	3.11	4.76
chr2:121311531-121352639	+			1.76987	0.981768	0.506663	0.873718	0.796463	0.733373	-0.46674	0.920629	4.72	3.63	2.54	1.58
chr3:145903512-145904268	+	Lpar3	ENSMUSG00000036832	1.73831	0.981768	0.793113	0.72599	0.0311	0.985559	-0.914095	0.824999	4.02	3.32	2.12	2.5
chr5:137753102-137753461	-	Trip6	ENSMUSG00000023348	1.68579	0.981768	-0.203849	0.970085	0.197337	0.908298	-1.6923	0.38797	4.38	4.15	2.4	3.28
chr7:81649063-81649528	-	Slco3a1	ENSMUSG00000025790	1.6342	0.981768	0.173684	0.970085	-0.0806822	0.955113	-1.54119	0.409506	4.46	3.89	2.56	4.1
chr12:78378348-78433316	+	Fut8	ENSMUSG00000021065	1.5339	0.933621	-0.396222	0.860767	1.13172	0.383966	-0.798397	0.731732	6.74	4.88	5.08	5.89
chr11:100985547-101020449	+			1.52859	0.981768	0.809449	0.720808	-1.68553	0.326198	-2.40467	0.210248	3.71	5.35	1.99	3.77
chr19:24420727-24434641	-	Pip5k1b	ENSMUSG00000024867	1.46599		0.0245521		1.16552		-0.275913		4.23	1.66	2.5	2.78
chr1:152253592-152254707	+	Tpr	ENSMUSG00000006005	1.39301		3.40114		-2.83517		-0.827045		3.68	4.88	1.86	3.1
chr3:27519527-27542011	-	Fndc3b	ENSMUSG00000039286	1.3304	0.981768	0.608114	0.773535	-0.14464	0.939048	-0.866929	0.802405	4.23	3.93	2.71	3.12
chr11:78133488-78135268	+	Spag5	ENSMUSG00000002055	1.29455	0.981768	-2.84936	0.0357641	2.25383	0.114143	-1.89008	0.265438	4.13	1.89	2.86	4.06
chr7:97104041-97110871	-	Eed	ENSMUSG00000030619	1.29231	0.981768	-0.280536	0.937548	1.06361	0.50075	-0.509241	0.899875	5.45	3.08	4	4.31
chr14:120724016-120724634	+	Mbnl2	ENSMUSG00000022139	1.26359	0.981768	2.27936	0.137344	0.122025	0.939048	1.1378	0.609911	5.44	3.91	4.04	2.83
chr8:87295683-87296214	-	Nfix	ENSMUSG00000001911	1.25104		0.0576581		-0.791605		-1.98499		3.92	3.1	2.58	4.78
chr13:61003221-61040975	-			1.24378	0.981768	-0.376116	0.873718	-1.12042	0.408802	-2.74032	0.0378004	3.95	5.02	2.62	5.41
chr14:58352715-58353255	-	Lats2	ENSMUSG00000021959	1.22253		3.52224		-3.94417		-1.64446		4.77	4.34	2.83	4.06
chr17:78712464-78715086	+	Crim1	ENSMUSG00000024074	1.21187	0.981768	-0.117169	0.975011	-0.642605	0.722146	-1.97164	0.208231	4.23	4.39	2.95	4.75
chr8:88399533-88403709	+	Phkb	ENSMUSG00000036879	1.20463	0.981768	3.05062	0.0103524	-1.97021	0.139314	-0.124225	0.982085	4.49	6.08	3.25	3.09
chr14:73051823-73083578	-	Fndc3a	ENSMUSG00000033487	1.18921	0.981768	-1.78127	0.365467	-0.479044	0.830468	-3.44952	0.0312645	4.4	4.41	3.2	5.47
chr1:191610515-191622560	+	Ptpn14	ENSMUSG00000026604	1.13311	0.981768	-1.91529	0.249526	4.32687	0.000718066	1.27847	0.503574	5.81	1.26	4.58	2.67
chr17:78679313-78680706	+	Crim1	ENSMUSG00000024074	1.13293	0.981768	0.890577	0.607408	-0.852206	0.56817	-1.09456	0.574657	4.52	4.85	3.23	4.53
chr13:98699366-98706816	-	Arhgef28	ENSMUSG00000021662	1.12594	0.981768	-0.277603	0.949868	1.3827	0.399307	-0.0208456	0.998539	4.88	2.88	3.56	2.84
chr16:35449489-35466743	-	Pdia5	ENSMUSG00000022844	1.12265		0.426723		-1.71578		-2.4117		3.63	5.06	2.67	4.97
chr4:35031019-35031638	-	Mob3b	ENSMUSG00000073910	1.11132	0.981768	-1.68578	0.293235	0.744603	0.683369	-2.0525	0.208231	4.75	3.48	3.55	5.11
chr14:31159984-31164135	-	Cacna1d	ENSMUSG00000015968	1.10813	0.981768	0.113262	0.975403	-1.66499	0.312594	-2.65986	0.128518	3.53	4.68	2.45	4.96
chr4:136326871-136330559	-	Ephb2	ENSMUSG00000028664	1.10736	0.981768	-5.21009	0.000145051	3.22081	0.0340281	-3.09663	0.069729	4.81	0.88	3.61	6.07
chr15:98980065-99016525	+	Spats2	ENSMUSG00000051934	1.08935	0.981768	5.36488	5.0696e-06	-1.54995	0.282552	2.72557	0.0796493	4.53	5.89	3.45	0.81
chr10:116536999-116539254	-	Frs2	ENSMUSG00000020170	1.07987	0.981768	1.24799	0.526863	-0.393284	0.851761	-0.225166	0.96945	5.24	5.16	3.86	3.09
chr4:56919087-56925002	-	Tmem245	ENSMUSG00000055296	1.07775	0.981768	0.0855842	0.979188	1.18886	0.467643	0.196698	0.974592	5.1	3.44	2.83	3.1
chr7:121202054-121203933	-	Rras2	ENSMUSG00000055723	1.07425	0.981768	-0.402448	0.909337	1.73065	0.326198	0.253951	0.96945	6.67	3.36	5.39	3.59
chr2:153500594-153542694	+			1.05146	0.981768	-0.115884	0.975011	-0.646405	0.748254	-1.81375	0.353907	3.62	3.79	2.5	4.51
chr9:64008628-64009248	-	Zwilch	ENSMUSG00000032400	1.04286	0.981768	-1.18372	0.583792	0.782773	0.71971	-1.4438	0.505875	5.08	2.83	3.43	4.9
chr17:68150099-68152369	+	Lama1	ENSMUSG00000032796	1.03798	0.981768	-1.20932	0.494524	2.04922	0.129863	-0.198081	0.96945	4.79	2.48	3.79	3.47
chr12:83441649-83443486	+	Sipa1l1	ENSMUSG00000042700	1.02569	0.981768	-0.157293	0.970085	0.273416	0.871796	-0.909569	0.604343	5.57	5.2	4.42	5.11
chr11:6213791-6217083	+	Ogdh	ENSMUSG00000020456	0.990508	0.981768	2.37979	0.0883362	-0.191483	0.908298	1.1978	0.553719	5.14	4.47	4.04	2.6
chr2:118902672-118907361	+	Casc5	ENSMUSG00000027326	0.954152	0.981768	-1.11376	0.607408	-0.236462	0.907067	-2.30438	0.210888	5.32	5.39	4.25	4.74
chr2:18014411-18068499	+	Mllt10	ENSMUSG00000026743	0.950042	0.981768	-0.793837	0.635131	-0.242201	0.892074	-1.98608	0.141894	6.01	5.94	4.95	6.86
chr12:13489192-13490850	+	Nbas	ENSMUSG00000020576	0.945658	0.981768	-1.02084	0.582919	1.78602	0.204601	-0.180475	0.974592	4.17	1.8	3.13	3.29
chr2:10359574-10383099	+	Sfmbt2	ENSMUSG00000061186	0.943095	0.981768	0.447806	0.88762	0.382713	0.860287	-0.112576	0.985457	6.12	4.12	5.03	4.36
chr9:42245198-42252671	-	Tbcel	ENSMUSG00000037287	0.874247	0.981768	0.884295	0.596782	-0.73275	0.642445	-0.722701	0.824999	4.07	4.63	3.11	3.69
chr18:75239857-75242161	+	Dym	ENSMUSG00000035765	0.874116	0.981768	2.32514	0.113606	-0.93162	0.575171	0.519403	0.896283	4.87	5.3	3.87	2.59
chr11:75565383-75572930	+	Ywhae	ENSMUSG00000020849	0.86377	0.981768	1.74519	0.347367	-1.71085	0.294352	-0.829433	0.824999	3.41	4.27	2.55	3.53
chr5:100904708-100914874	-	Lin54	ENSMUSG00000035310	0.844213	0.981768	0.0359409	0.983183	1.2807	0.311486	0.472432	0.893528	4.96	3.27	4.04	3.59
chr3:9264535-9265420	+	Zbtb10	ENSMUSG00000069114	0.843993	0.981768	-0.678315	0.819334	-0.263066	0.907067	-1.78537	0.462766	4.07	2.84	2.96	3.88
chr15:85222068-85223936	+	Atxn10	ENSMUSG00000016541	0.838719	0.981768	-0.171068	0.970085	0.444871	0.788658	-0.564915	0.862788	4.53	3.9	3.68	3.99
chr2:129636224-129636973	+	Stk35	ENSMUSG00000037885	0.831541	0.981768	1.51572	0.36613	-1.003	0.51542	-0.318827	0.948665	4.13	4.67	3.32	3.41
chr12:58426511-58433446	+	Mipol1	ENSMUSG00000047022	0.82389	0.981768	2.28536	0.113606	-1.10893	0.467643	0.352549	0.9421	4.43	4.54	3.48	3.15
chr19:41620365-41630191	+	Lcor	ENSMUSG00000025019	0.82358		0.53497		-0.83885		-1.12746		4.22	3.38	3.01	3.44
chr11:75505699-75506234	+	Crk	ENSMUSG00000017776	0.798252	0.981768	2.49306	0.139787	-2.15857	0.200189	-0.463762	0.918308	3.7	5.31	2.91	2.33
chr8:79868539-79889059	-	Arhgap10	ENSMUSG00000037148	0.798192	0.981768	-0.310258	0.903836	0.570501	0.726392	-0.537949	0.862788	6.06	5	5.18	5.67
chr13:37980740-37991656	+	Rreb1	ENSMUSG00000039087	0.78855	0.981768	-0.345371	0.928896	1.09326	0.549449	-0.0406586	0.998539	4.93	2.83	4.03	3.08
chr17:80844770-80859387	-	Sos1	ENSMUSG00000024241	0.785486	0.981768	0.478013	0.748091	-0.403453	0.788658	-0.710926	0.754263	4.13	4.54	3.23	4.08
chr5:143851799-143852608	-	Rnf216	ENSMUSG00000045078	0.785365	0.981768	-2.17008	0.259568	0.684578	0.755211	-2.27087	0.239724	4.54	3.59	3.56	4.03
chr6:134012082-134087435	+	Etv6	ENSMUSG00000030199	0.781916	0.981768	1.23308	0.475785	-0.457013	0.793273	-0.00585085	0.998539	5.74	5.31	4.78	4.77
chr15:102130234-102134576	+	Espl1	ENSMUSG00000058290	0.761948	0.981768	0.186121	0.970085	-0.456298	0.8466	-1.03212	0.754263	4.8	3.47	3.55	4.66
chr8:89384325-89386009	-	N4bp1	ENSMUSG00000031652	0.745983	0.981768	-0.40701	0.864788	0.40346	0.829127	-0.749534	0.805574	4.27	3.94	3.68	3.91
chr1:24092250-24093450	-	Fam135a	ENSMUSG00000026153	0.744656	0.981768	-0.481531	0.873718	0.719771	0.743362	-0.506416	0.909492	4.97	3.79	3.99	3.57
chr15:61938703-61939020	+	Pvt1	ENSMUSG00000097039	0.717331	0.981768	0.268455	0.909337	0.465066	0.755211	0.0161906	0.998539	5.57	5.07	4.73	4.52
chr6:35027981-35030226	-	Cnot4	ENSMUSG00000038784	0.707813	0.981768	1.31631	0.467854	-0.116679	0.939048	0.491815	0.899875	5.1	4.3	4.25	3.57
chr6:120820784-120826364	+	Bcl2l13	ENSMUSG00000009112	0.699947	0.981768	1.26353	0.575073	-0.871176	0.687122	-0.307596	0.959793	4.45	4.25	3.68	3.05
chr19:4784724-4794009	-	Rbm4:Gm21992	ENSMUSG00000094936:ENSMUSG00000096370	0.690734	0.981768	-0.683827	0.645773	-0.210719	0.893423	-1.58528	0.233886	6.21	6.02	5.48	7.15
chr1:33685240-33687278	-	Prim2	ENSMUSG00000026134	0.68052	0.981768	-0.00315409	0.997839	-1.82097	0.294352	-2.50464	0.194146	3.67	4.25	2.59	5.46
chr5:65957228-65985787	+	Ube2k	ENSMUSG00000029203	0.672483		2.44446		-2.8596		-1.08763		6.39	6.67	5.49	5.69
chr5:111775503-111778594	+	Pitpnb	ENSMUSG00000050017	0.66724	0.981768	-1.26991	0.583995	1.93505	0.282552	-0.00209885	0.998539	5.56	2.41	4.66	3.44
chr8:83324000-83324294	-	Gab1	ENSMUSG00000031714	0.663253	0.981768	-5.17357	4.3474e-05	4.73003	0.000718066	-1.1068	0.588351	4.23	0.27	3.51	4.08
chr6:108763621-108768607	+	Arl8b	ENSMUSG00000030105	0.658312	0.981768	-1.42763	0.347367	0.185957	0.907067	-1.89999	0.209033	3.44	3.12	2.86	4.84
chr4:8505102-8509640	+	Rab2a	ENSMUSG00000047187	0.642585	0.981768	-1.65417	0.225617	0.18073	0.907067	-2.11603	0.125412	4.48	4.13	3.79	5.68
chr17:65941631-65944394	-	Vapa	ENSMUSG00000024091	0.619326	0.981768	0.852291	0.645773	0.42605	0.829743	0.659015	0.857791	6.04	4.67	5.4	4.26
chr6:47451167-47452589	+	Cul1	ENSMUSG00000029686	0.618409	0.981768	0.158334	0.975011	0.608193	0.788658	0.148118	0.983433	4.16	3.11	3.45	1.6
chr9:65806136-65806528	+	Csnk1g1	ENSMUSG00000032384	0.618124	0.981768	1.194	0.575073	-1.9331	0.248602	-1.35722	0.553719	3.15	5.27	2.61	3.22
chr8:87387957-87388451	+	Farsa	ENSMUSG00000003808	0.615597	0.981768	1.87618	0.123333	-1.52127	0.21611	-0.26069	0.951343	4.77	6.08	4.15	4.24
chr1:169164823-169167779	-	Uck2	ENSMUSG00000026558	0.615425	0.981768	0.170203	0.970085	1.05468	0.408802	0.609453	0.829561	5.05	3.67	4.26	3.77
chr7:119902898-119903153	+	Tead1	ENSMUSG00000055320	0.60822	0.981768	3.89605	0.00394313	-2.91735	0.040855	0.370477	0.943912	5.39	6.77	4.67	3.93
chr7:123502150-123503614	-	Pik3c2a	ENSMUSG00000030660	0.604325	0.981768	-0.44637	0.860767	2.22388	0.0938593	1.17318	0.537928	5.68	2.79	5.05	3.42
chr16:11116888-11128796	-	Txndc11	ENSMUSG00000022498	0.603692	0.981768	0.766702	0.623821	0.0990182	0.939048	0.262029	0.948665	5.38	5.21	4.75	4.18
chr16:24442867-24457028	+	Lpp	ENSMUSG00000033306	0.596978	0.981768	-1.04162	0.526863	-0.0688966	0.959616	-1.70749	0.265438	3.7	3.78	3.13	4.57
chr8:126819258-126829568	+	Galnt2:Gm20388	ENSMUSG00000089704:ENSMUSG00000092329	0.59347	0.981768	-0.649938	0.723842	1.87175	0.145417	0.62834	0.847449	5.53	2.89	4.97	4.18
chr5:107047090-107111032	-	Zfp644:Gm28039	ENSMUSG00000049606:ENSMUSG00000098302	0.57463	0.981768	2.22371	0.0923559	-2.18024	0.0900364	-0.531162	0.887161	7.44	9.21	6.94	7.39
chr15:88641727-88642589	-	Alg12	ENSMUSG00000035845	0.571732	0.981768	-0.0622512	0.980828	1.19065	0.384872	0.556668	0.875623	4.41	2.76	3.83	3.25
chr6:134708637-134711452	-	Dusp16	ENSMUSG00000030203	0.567784		1.27723		0.548715		1.25816		5.23	2.62	4.53	1.49
chr8:111380622-111380853	+	Zfhx3	ENSMUSG00000038872	0.550914	0.981768	1.86814	0.225617	-1.79757	0.21611	-0.480341	0.909492	3.43	4.67	2.38	3.34
chrX:140781225-140783962	+	Alg13	ENSMUSG00000041718	0.537028	0.981768	-0.815708	0.645773	0.132326	0.939048	-1.22041	0.533836	4.72	4.08	3.93	4.85
chr2:144081076-144081340	-	Snx5	ENSMUSG00000027423	0.531473	0.981768	1.29639	0.591973	-4.29326	0.00772459	-3.52834	0.0530639	4.09	6.98	3.34	5.86
chr13:69651768-69654781	-	Papd7	ENSMUSG00000034575	0.516239	0.981768	-1.95411	0.36613	2.38594	0.170325	-0.0844038	0.993693	5.25	1.29	4.62	3.67
chr4:59527146-59537348	-	Ptbp3	ENSMUSG00000028382	0.506401	0.981768	-0.433711	0.903836	0.838895	0.694439	-0.101216	0.986883	5.77	3.95	5.22	3.5
chr3:157635196-157638258	+	Ankrd13c	ENSMUSG00000039988	0.488792		5.22144		-4.65028		0.0823704		4.23	6.69	3.64	2.76
chr11:74742495-74803717	+	Smg6	ENSMUSG00000038290	0.486444	0.981768	-0.278384	0.94906	-0.301735	0.892074	-1.06656	0.693346	4.27	3.4	3.43	5.01
chr15:85189884-85195789	+	Atxn10	ENSMUSG00000016541	0.481889	0.981768	-3.15247	0.0835191	0.632703	0.793199	-3.00165	0.130481	4.02	2.56	3.55	4.8
chr6:50093718-50113648	+	Mpp6	ENSMUSG00000038388	0.481271		1.46768		-0.637876		0.348532		4.87	4.9	4.36	3.84
chr6:140582210-140596606	+	Aebp2	ENSMUSG00000030232	0.478944	0.981768	1.31522	0.403424	-1.86497	0.145417	-1.0287	0.592195	4.31	5.94	3.58	4.69
chr8:113504453-113544995	-	Ddx19a,Ddx19b	ENSMUSG00000015023,ENSMUSG00000033658	0.478442	0.981768	0.0384847	0.983183	0.198603	0.901117	-0.241354	0.952087	5.65	5.03	5.06	5.35
chr13:49027666-49029447	-	Fam120a	ENSMUSG00000038014	0.461321	0.981768	-0.304714	0.908209	0.589755	0.728253	-0.176281	0.96945	5.18	4.3	4.67	4.53
chr8:125906427-125907343	+	Tcf25:Gm20388	ENSMUSG00000001472:ENSMUSG00000092329	0.461311	0.981768	-1.43637	0.407389	0.97616	0.549449	-0.921524	0.731732	4.32	2.48	3.76	4.6
chr7:134007834-134008175	+	Hirip3	ENSMUSG00000042606	0.43099	0.981768	0.0549874	0.981197	-0.233767	0.899155	-0.609769	0.862788	3.81	3.46	3.39	4.01
chr4:9510959-9538085	-	Asph	ENSMUSG00000028207	0.427739	0.981768	0.359603	0.928896	-0.553961	0.812247	-0.622096	0.896283	3.56	4.25	3.21	2.01
chr12:56281238-56353845	+	Srp54b	ENSMUSG00000079108	0.424222	0.981768	0.861536	0.720808	0.76925	0.747696	1.20657	0.678467	5.31	3.23	4.8	2.21
chr15:8089851-8091359	+	Nup155	ENSMUSG00000022142	0.42374	0.981768	-2.49895	0.128772	1.46193	0.384872	-1.46076	0.494578	4.75	1.8	4.28	5.57
chr8:48984790-48986210	-	Wwc2	ENSMUSG00000031563	0.421618	0.981768	-1.10913	0.645773	-0.153915	0.939048	-1.68466	0.471182	3.75	3.18	2.7	4.33
chr11:70688248-70707190	+	Rabep1	ENSMUSG00000020817	0.421268	0.981768	0.112477	0.975011	0.400943	0.788658	0.0921515	0.983433	7	6.58	6.55	6.02
chr7:66496337-66502587	+	Ube3a	ENSMUSG00000025326	0.413562	0.981768	-0.0667379	0.979188	0.535687	0.748254	0.0553874	0.993693	4.73	3.98	4.3	3.99
chr17:56491056-56495479	+	Kdm4b	ENSMUSG00000024201	0.412102	0.981768	-1.23808	0.478283	-0.0410262	0.984756	-1.69121	0.340648	3.87	3.73	3.41	4.66
chr17:80443834-80452981	-	Hnrnpll	ENSMUSG00000024095	0.40293	0.981768	-0.941041	0.645773	0.244982	0.90445	-1.09899	0.687454	4.96	3.1	4.47	5.59
chr2:139803343-139883235	-	Tasp1	ENSMUSG00000039033	0.392789	0.981768	-2.99054	0.00791511	0.321117	0.85607	-3.06221	0.00836714	5.5	5.03	5.03	7.75
chr18:7901494-7906042	+	Wac	ENSMUSG00000024283	0.391792	0.981768	-1.40013	0.36613	1.10098	0.421392	-0.690935	0.824999	4.23	2.61	3.79	4.58
chr2:153177925-153182914	+	Asxl1	ENSMUSG00000042548	0.389946	0.981768	0.0342101	0.98494	-1.54263	0.383966	-1.89837	0.38773	5.11	5.91	4.68	4.75
chr8:74891803-74904205	-	Eps15l1	ENSMUSG00000006276	0.387591		-0.849732		0.617496		-0.619827		4.04	2.91	3.58	2.45
chr15:73222189-73225174	-	Ptk2	ENSMUSG00000022607	0.380655		-0.195974		0.670337		0.0937088		5.26	4.41	4.83	3.71
chr1:63194970-63195145	-	Ndufs1	ENSMUSG00000025968	0.32675	0.981768	-0.123253	0.975011	-0.114861	0.949314	-0.564863	0.896283	4.03	2.75	3.6	4.2
chr4:130274069-130286463	+	Pum1	ENSMUSG00000028580	0.32673	0.981768	-0.560043	0.72984	0.748378	0.575171	-0.138395	0.976356	6.34	5.03	5.99	6.09
chr5:111182823-111185785	-	Ep400	ENSMUSG00000029505	0.326327	0.981768	1.94544	0.0991961	-1.83758	0.112905	-0.218462	0.959793	6.03	7.72	5.73	5.74
chr9:96492369-96511918	-	Rasa2	ENSMUSG00000032413	0.320161	0.981768	-0.812995	0.645773	1.67189	0.209562	0.538737	0.887161	7.55	5.15	7.18	6.07
chr2:74406998-74411683	-	Lnp	ENSMUSG00000009207	0.318956	0.981768	-1.14681	0.526863	0.956727	0.546206	-0.509037	0.896283	4.4	2.63	4.06	4.35
chr2:60617788-60635799	-	Rbms1	ENSMUSG00000026970	0.31698	0.981768	1.06534	0.533678	-0.189029	0.907067	0.559329	0.875623	5.55	5.12	5.15	4.39
chr14:35504868-35508291	+	Wapl	ENSMUSG00000041408	0.289036	0.981768	0.176867	0.970085	-0.136023	0.939048	-0.248192	0.96945	3.65	4.15	3.79	3.16
chr5:36278201-36278781	+	Afap1	ENSMUSG00000029094	0.275789	0.981768	-0.366402	0.908209	1.63021	0.301055	0.988019	0.722164	4.76	2.86	4.45	2.28
chr8:81895683-81896263	-	Smad1	ENSMUSG00000031681	0.271425	0.981768	-1.61504	0.445955	1.43811	0.412211	-0.44835	0.920629	5.49	3.68	5.26	3.23
chrX:98409113-98410917	-	Snx12	ENSMUSG00000046032	0.26631		0.219553		-1.37268		-1.41944		4.66	4.09	4.31	5.87
chr13:35907778-35908444	+	Cdyl	ENSMUSG00000059288	0.252132		1.97415		0.452928		2.17494		7.55	5.69	7.26	4.73
chr11:43518036-43518979	+	Pwwp2a	ENSMUSG00000044950	0.251436	0.981768	1.1611	0.542041	-0.37765	0.851761	0.532015	0.896283	6.27	5.25	5.96	5.15
chr5:44149461-44164898	-	Fbxl5	ENSMUSG00000039753	0.244989	0.981768	3.8846	0.0103524	-3.45642	0.0281236	0.183192	0.980142	4.28	5.63	4.04	3.28
chr17:66785420-66787731	-	Mtcl1	ENSMUSG00000052105	0.243037	0.981768	0.934037	0.645773	1.34102	0.408802	2.03202	0.263066	4.69	2.18	4.42	1.89
chr9:100605572-100612959	+	Stag1	ENSMUSG00000037286	0.228051	0.981768	1.44291	0.433881	-0.312723	0.882957	0.902137	0.754263	4.22	4.32	4.06	2.39
chr15:97915401-97917564	-	Senp1	ENSMUSG00000033075	0.221031	0.981768	-1.77491	0.284392	1.9236	0.183513	-0.0723477	0.993693	4.69	2.59	4.48	3.55
chr6:134491670-134492063	-	Lrp6	ENSMUSG00000030201	0.218089	0.981768	1.45895	0.433881	1.24741	0.421392	2.48827	0.129718	4.89	2.85	4.68	1.7
chr12:117556303-117562683	+	Esyt2	ENSMUSG00000021171	0.215792	0.981768	0.705459	0.645773	-1.76192	0.145417	-1.27225	0.432436	4.58	6.1	4.37	5.59
chr18:77335988-77344628	+	Pias2	ENSMUSG00000025423	0.211873	0.981768	0.209809	0.970085	-0.327743	0.892074	-0.329807	0.952087	4.1	3.31	3.88	3.44
chr11:80063710-80064628	+	Rhot1	ENSMUSG00000017686	0.199852	0.981768	-3.23749	0.0375568	1.62541	0.354228	-1.81193	0.38797	3.59	1.34	3.36	4.37
chr2:72784603-72809571	-	Sp3	ENSMUSG00000027109	0.197263	0.981768	0.18804	0.964405	-0.51218	0.750198	-0.521403	0.873476	5.36	5.5	5.21	5.76
chr2:146850451-146852175	+	Xrn2	ENSMUSG00000027433	0.173346	0.981768	-0.848223	0.688136	0.989694	0.575171	-0.0318758	0.998539	4.53	3.25	4.58	3.22
chr2:70606919-70625052	-	Tlk1	ENSMUSG00000041997	0.170361	0.981768	-2.05005	0.264731	1.59008	0.34515	-0.630332	0.888328	7.33	4.32	7.12	6.17
chr19:30113554-30113787	+	Uhrf2	ENSMUSG00000024817	0.167557	0.981768	1.49076	0.503937	0.300512	0.893423	1.62372	0.462766	4.8	3.33	4.54	1.94
chr11:104211801-104240140	-	Kansl1	ENSMUSG00000018412	0.161896	0.981768	4.78934	0.000562039	-3.76837	0.0128043	0.859078	0.824999	5.31	8.08	5.11	3.09
chr4:34786581-34787235	-	Zfp292	ENSMUSG00000039967	0.160548	0.981768	0.986144	0.594789	0.24702	0.893423	1.07262	0.592195	5.79	4.53	5.6	4.26
chr17:13119244-13137376	-	Acat3	ENSMUSG00000062480	0.159261	0.981768	-1.5654	0.393838	2.61705	0.0677457	0.892393	0.763992	6.39	3.25	6.02	4.07
chr4:108151478-108159222	+	Zcchc11	ENSMUSG00000034610	0.1562	0.981768	-1.49228	0.293235	1.7627	0.145417	0.114215	0.982085	6.21	4.43	6.15	5.52
chr1:53313473-53338936	-	Pms1	ENSMUSG00000026098	0.148886		3.88119		-4.12162		-0.389316		4.49	5.79	4.34	4.19
chr2:24669047-24680587	-	Ehmt1	ENSMUSG00000036893	0.146395	0.981768	-2.77286	0.0357641	-0.329708	0.871796	-3.24896	0.0169402	3.5	3.89	3.01	5.97
chr11:54357081-54381998	+	Rapgef6	ENSMUSG00000037533	0.13637	0.981768	-1.69115	0.476544	-0.0357117	0.985559	-1.86323	0.458356	4.46	3.41	4.39	4.6
chr5:122195732-122199238	+	Atxn2	ENSMUSG00000042605	0.132487	0.981768	0.380455	0.908209	0.039399	0.985559	0.287367	0.959793	4.15	3.42	4.16	3.02
chr3:88769734-88770250	+	Ash1l	ENSMUSG00000028053	0.12808	0.981768	-1.95992	0.0835191	-0.218885	0.893423	-2.30688	0.056432	3.82	3.98	3.56	5.93
chr3:88805695-88811799	+	Ash1l	ENSMUSG00000028053	0.119317	0.981768	-0.880007	0.72599	0.796342	0.748254	-0.202983	0.977008	4.42	1.88	4.29	3.28
chr2:104449028-104449343	+	Cstf3	ENSMUSG00000027176	0.113656	0.981768	-0.614417	0.69887	-1.14773	0.375449	-1.8758	0.171732	4.04	5.01	3.92	5.79
chr6:88305477-88308636	-	Eefsec	ENSMUSG00000033216	0.0956716	0.981768	1.26071	0.511402	0.434795	0.830468	1.59983	0.38797	5.25	4.81	5.15	2.45
chr4:120843223-120862863	-	Rlf	ENSMUSG00000049878	0.0831894	0.981768	-0.262428	0.950335	0.765224	0.710987	0.419606	0.918308	4.8	2.74	4.71	4.06
chr6:3495510-3505466	+	Vps50	ENSMUSG00000001376	0.0809495	0.981768	2.2526	0.114584	-1.71993	0.260174	0.451727	0.909492	3.12	4.68	2.83	2.41
chr5:148262229-148266764	+	Pan3	ENSMUSG00000029647	0.0768528	0.981768	-1.61333	0.380432	1.91813	0.210123	0.227952	0.96945	5.35	2.44	5.34	4.65
chr13:107700280-107700896	-	Ipo11	ENSMUSG00000042590	0.0722357	0.981768	4.06167	0.0113774	-5.19184	0.00126615	-1.20241	0.716587	3.35	6.68	3.41	4.12
chr17:35150210-35150692	+	Vars	ENSMUSG00000007029	0.0705131	0.981768	-1.38937	0.566563	-0.485855	0.8466	-1.94574	0.396101	4.31	3.42	4.29	4.53
chr16:93610040-93629252	+			0.0703669	0.981768	-3.25225	0.0083061	1.99377	0.145417	-1.32885	0.462766	5.1	2.91	4.96	5.48
chrX:53887972-53891565	+	Slc9a6	ENSMUSG00000060681	0.0697986	0.981768	1.59791	0.433881	-1.89138	0.278104	-0.36326	0.948665	3.47	5.72	3.14	2.52
chr12:52720801-52762700	-	Strn3	ENSMUSG00000020954	0.0691494	0.981768	1.53313	0.139787	-1.36515	0.171688	0.0988245	0.982085	6.98	8.33	6.91	6.8
chr9:120859291-120868647	+	Ctnnb1	ENSMUSG00000006932	0.068781	0.981768	-2.07708	0.214505	1.37344	0.387123	-0.772417	0.824999	4.26	2.28	4.06	4.82
chr15:12269383-12272906	+	Golph3	ENSMUSG00000022200	0.061122	0.981768	-0.252628	0.928896	-0.269212	0.882957	-0.582962	0.861021	3.61	3.63	3.54	4.22
chr16:58424674-58433576	+	Dcbld2	ENSMUSG00000035107	0.059937	0.981768	-2.72905	0.0494255	0.622844	0.751029	-2.16614	0.200107	3.83	2.52	3.81	6
chr10:127679366-127679774	+	Timeless	ENSMUSG00000039994	0.0543273		3.95211		-5.19985		-1.30207		2.57	5.39	3.33	4.94
chr16:32950378-32961830	+	Lrch3	ENSMUSG00000022801	0.0484266		0.303887		1.03061		1.28607		6.25	2.96	6.18	3.8
chr18:73822312-73837693	-	Smad4	ENSMUSG00000024515	0.0441209	0.984191	0.108833	0.975011	0.445381	0.793273	0.510093	0.889778	5.35	4.38	5.32	4.55
chr4:141072751-141078307	-	Spen	ENSMUSG00000040761	0.0137859	0.995555	-1.98488	0.0835191	1.05448	0.408802	-0.944183	0.584648	4.13	3.05	4.13	4.88
chr9:65642429-65643302	-	Zfp609	ENSMUSG00000040524	0.0130509	0.995555	-0.278542	0.903836	4.7718	8.77071e-10	4.4802	1.14978e-08	7.77	2.88	7.68	3.16
chr2:166765135-166766992	+	Cse1l	ENSMUSG00000002718	0.0129213	0.995555	-0.596407	0.811662	-1.07553	0.549449	-1.68486	0.409506	3.46	4.22	3.47	4
chr7:117170585-117175280	+	Ipo7	ENSMUSG00000066232	0.000474355	0.999655	0.991612	0.645773	-1.24988	0.467643	-0.258741	0.96945	4.05	4.24	4.39	4.63
chr8:107702493-107726478	+	Cbfb	ENSMUSG00000031885	-0.00809497	0.995555	-0.274459	0.928896	-0.824747	0.581536	-1.09111	0.557344	5.15	5.66	5.2	5.83
chr3:103114232-103115436	+	Trim33	ENSMUSG00000033014	-0.00875822	0.995555	-1.20906	0.380432	1.52853	0.202192	0.328227	0.914845	4.36	2.71	4.35	3.91
chr12:3442474-3457209	+	Asxl2	ENSMUSG00000037486	-0.0103612	0.995555	0.279607	0.950335	-1.83382	0.287746	-1.54385	0.471182	3.56	4.64	3.54	3.95
chr4:73952869-73961553	+	Kdm4c	ENSMUSG00000028397	-0.018277	0.995555	0.277742	0.93664	-1.67219	0.270157	-1.37617	0.462766	3.17	4.32	3.26	4.75
chr12:112830788-112856594	+	Mark3	ENSMUSG00000007411	-0.0282371		-0.760314		-0.85725		-1.58933		4.46	5.35	4.5	4.83
chr16:33421407-33435060	+	Zfp148	ENSMUSG00000022811	-0.0365345		3.65062		-1.52293		2.16422		5.33	3.11	5.49	2.45
chr17:26403228-26404303	+	Luc7l	ENSMUSG00000024188	-0.0445679		0.72585		-1.28291		-0.512492		3.43	5.23	3.83	3.27
chr7:54057042-54064249	+	Gtf2h1	ENSMUSG00000006599	-0.0530024		2.47975		-0.861058		1.67169		4	3.07	4.11	1.84
chr18:75274444-75286573	+	Dym	ENSMUSG00000035765	-0.0558799	0.984191	1.42583	0.526863	-0.922787	0.683369	0.558926	0.909492	4.07	3.68	4.22	2.49
chr11:6484523-6485220	+	Ccm2	ENSMUSG00000000378	-0.0559577	0.981768	-0.0685471	0.979188	-2.13875	0.103545	-2.15134	0.135661	3.11	5.05	3.29	5.53
chr11:93766473-93773772	+	Mbtd1	ENSMUSG00000059474	-0.0667696		4.4707		-4.92028		-0.382809		3.88	6.35	3.95	3.9
chr11:84006581-84009189	+	Acaca	ENSMUSG00000020532	-0.0686093	0.981768	0.917028	0.644482	-1.72913	0.269535	-0.743494	0.828758	3.4	4.32	3.51	3.93
chr14:27466145-27466509	+	Arf4	ENSMUSG00000021877	-0.0718712	0.981768	-0.702201	0.809718	-1.04162	0.643323	-1.67195	0.494578	2.34	2.65	2.44	4.31
chr14:22335848-22336720	+	Kat6b	ENSMUSG00000021767	-0.0811537	0.981768	4.39893	8.91257e-06	0.0963214	0.939048	4.5764	5.14084e-06	5.81	5.6	5.83	1.28
chr5:118542505-118545738	-	Fbxw8	ENSMUSG00000032867	-0.0865522	0.981768	1.08687	0.526863	-1.27764	0.380915	-0.104217	0.983433	3.53	4.54	3.85	3.77
chr1:38110461-38142497	-	Rev1	ENSMUSG00000026082	-0.0940667	0.981768	-0.0656569	0.981197	-0.685251	0.748254	-0.656842	0.875623	4.49	3.84	4.6	5.27
chr5:28684814-28694853	+	Rbm33	ENSMUSG00000048271	-0.098797	0.981768	-1.66229	0.261504	0.340155	0.851761	-1.22334	0.471182	4.58	3.86	4.59	5.66
chr18:81106331-81114617	-	Atp9b	ENSMUSG00000024566	-0.1072	0.981768	4.59984	0.00217149	-4.18329	0.00758254	0.523754	0.909492	4.54	7.26	4.65	2.91
chr6:37853533-37881500	+	Trim24	ENSMUSG00000029833	-0.119929	0.981768	0.389134	0.908209	-0.77884	0.710987	-0.269777	0.963743	5.69	4.38	5.8	6
chr5:147071081-147083311	+	Cdk8	ENSMUSG00000029635	-0.131523	0.981768	0.890034	0.635131	-1.46816	0.320792	-0.446606	0.909492	3.81	4.41	3.97	4.34
chr4:117255205-117287846	+	Eri3	ENSMUSG00000033423	-0.137667		3.32956		-3.59593		-0.128705		5.15	6.37	5.43	5.43
chr11:104285236-104287782	-	Kansl1	ENSMUSG00000018412	-0.145786	0.981768	2.98786	0.0588423	-1.94332	0.258017	1.19033	0.646411	4.27	4.63	4.43	2.85
chr7:128191352-128200913	+	Mettl9,RP24-417N13.5:Mettl9	ENSMUSG00000030876,ENSMUSG00000108954:ENSMUSG00000030876	-0.151997	0.981768	2.24054	0.0632077	1.37592	0.282552	3.76846	0.000333346	6.94	4.96	7.1	2.94
chr7:52171211-52171840	-	Ap2a1	ENSMUSG00000060279	-0.161399		-2.00438		1.08851		-0.754465		4.2	3.06	4.51	3.96
chr2:92054206-92070881	+	Phf21a	ENSMUSG00000058318	-0.161809	0.981768	-0.7631	0.645773	2.86858	0.0143332	2.26729	0.0943167	6.67	3.31	6.84	3.84
chr4:148755292-148761325	-	Ube4b	ENSMUSG00000028960	-0.162405	0.981768	-1.53051	0.511402	-0.520812	0.838801	-1.88892	0.409506	2.23	2.88	3.42	4.42
chr7:140139727-140142118	+	Zranb1	ENSMUSG00000030967	-0.171983	0.981768	-0.398182	0.903836	1.80542	0.254575	1.57922	0.423018	6.23	3.86	6.4	3.39
chr13:58293083-58300431	-	Ubqln1	ENSMUSG00000005312	-0.177836	0.981768	4.88307	5.0696e-06	-1.26992	0.347207	3.79099	0.00086631	4.84	5.73	4.87	1.3
chr7:107083672-107104050	-	Rnf169	ENSMUSG00000058761	-0.186857	0.981768	1.9225	0.0973399	0.0691627	0.955113	2.17852	0.069729	5.92	5.53	6.12	3.73
chr10:52264413-52265073	-	Zfa-ps	ENSMUSG00000049576	-0.190954	0.981768	-1.65684	0.225047	1.21429	0.349689	-0.251596	0.952087	5.12	3.46	5.29	5.47
chr5:36861922-36867697	-	Tbc1d14	ENSMUSG00000029192	-0.192533	0.981768	1.24451	0.526863	-1.76321	0.269535	-0.326168	0.948665	3.22	4.7	3.88	3.84
chr6:47490676-47527666	-	Ezh2	ENSMUSG00000029687	-0.217001	0.981768	-0.166008	0.965491	0.513074	0.734623	0.564068	0.825867	7.15	6.36	7.39	6.65
chr17:86497852-86520086	-	Srbd1	ENSMUSG00000024135	-0.232529	0.981768	1.19956	0.526863	-0.981396	0.560546	0.450689	0.909492	3.84	3.93	4.29	3.83
chr2:155263596-155266521	-	Ncoa6	ENSMUSG00000038369	-0.239375	0.981768	2.58834	0.0455882	-0.723795	0.683369	2.10392	0.18638	3.96	4.28	4.13	1.91
chr1:157800284-157809690	-	Cep350	ENSMUSG00000033671	-0.241191	0.981768	-1.32599	0.511402	-0.680857	0.748254	-1.76566	0.372172	4.1	3.48	4.33	6.38
chr13:94111711-94126034	+	Homer1	ENSMUSG00000007617	-0.269249	0.981768	-1.02387	0.591973	-1.39051	0.354228	-2.14513	0.189579	4.43	5.67	4.76	6.05
chr2:156732132-156764390	-			-0.27048	0.981768	-1.27582	0.445955	1.97459	0.137331	0.969252	0.640359	5.25	3.16	5.46	3.76
chr11:52050339-52058623	+	Skp1a	ENSMUSG00000036309	-0.271256		-3.19953		-0.277833		-3.20611		3.42	3.62	3.68	4.42
chr5:31768605-31770613	+	Zfp512	ENSMUSG00000062761	-0.273551	0.981768	1.23558	0.575073	-1.79777	0.294352	-0.288642	0.962199	3.65	3.67	3.96	4.14
chr12:53617066-53643623	+	Arhgap5	ENSMUSG00000035133	-0.284752	0.981768	0.627149	0.639849	1.15141	0.258854	2.06331	0.0312645	7.26	6.11	7.63	5.45
chr5:119043342-119043579	+	Med13l	ENSMUSG00000018076	-0.2851	0.981768	0.179276	0.970085	1.01124	0.554026	1.47561	0.462766	7.38	5.85	7.72	4.11
chr1:16379902-16453275	-	Stau2	ENSMUSG00000025920	-0.28912		3.34914		-4.38989		-0.751635		4.57	6.97	4.91	5.62
chr9:63464493-63467038	+	Aagab	ENSMUSG00000037257	-0.289748	0.981768	1.23542	0.580705	-1.19807	0.51029	0.327101	0.952087	3.17	4.19	3.45	2.14
chr15:93254445-93295676	+	Pphln1	ENSMUSG00000036167	-0.290045	0.981768	-0.0775197	0.980347	-2.02848	0.206437	-1.81595	0.368488	2.81	4.96	3.22	4.07
chr19:28605363-28606476	-	Glis3	ENSMUSG00000052942	-0.291541	0.981768	3.2571	0.0333875	-1.3071	0.434316	2.24154	0.230325	4.05	3.95	4.28	1.95
chr19:54061944-54062873	+	Shoc2	ENSMUSG00000024976	-0.302559	0.981768	-0.549606	0.830499	2.98962	0.0331931	2.74258	0.0831001	6.39	2.36	6.73	2.98
chr12:104229560-104260086	+	Unc79	ENSMUSG00000021198	-0.306804	0.981768	-0.785414	0.69887	-1.16721	0.467643	-1.64582	0.38797	3.67	4.04	3.98	5.2
chr13:36323991-36338363	+	Fars2	ENSMUSG00000021420	-0.323516		4.08283		-2.96272		1.44362		3.39	5.02	3.84	1.17
chr2:73497737-73517960	-	Chn1	ENSMUSG00000056486	-0.324917	0.981768	-0.980673	0.645773	-2.7567	0.0900364	-3.41245	0.0361521	2.47	4.17	2.59	6.77
chr18:6111683-6115848	-	Arhgap12	ENSMUSG00000041225	-0.333341	0.981768	0.773832	0.69887	-0.334186	0.871796	0.772988	0.824999	5.09	5.47	5.49	3.45
chr9:107593461-107593779	-	Sema3f	ENSMUSG00000034684	-0.333353		5.82536		-5.14622		1.0125		2.25	5.66	3.43	1.9
chr2:121061309-121062605	-	Trp53bp1	ENSMUSG00000043909	-0.339831	0.981768	0.894235	0.591973	-1.56357	0.260174	-0.3295	0.929557	3.13	4.59	3.45	3.53
chr3:66798439-66800512	+	Rsrc1	ENSMUSG00000034544	-0.352344	0.981768	3.37653	0.00126242	-2.46359	0.0360399	1.26528	0.462766	3.36	5.92	3.7	2.5
chr11:30955458-30961586	+	Asb3	ENSMUSG00000020305	-0.352957	0.981768	-0.383464	0.873718	-0.0293016	0.985559	-0.0598081	0.993693	3.36	3.53	3.97	4.05
chr7:20022287-20022867	-	Mark4	ENSMUSG00000030397	-0.362481	0.981768	-2.19516	0.137344	3.21099	0.0143332	1.3783	0.458356	4.23	0.88	4.58	2.98
chr1:140977750-141007062	+	Dennd1b	ENSMUSG00000056268	-0.368466	0.981768	1.74527	0.36613	-2.10968	0.204601	0.00405082	0.998539	3.13	4.56	3.5	2.69
chr13:84390835-84399845	+	Tmem161b	ENSMUSG00000035762	-0.371237	0.981768	2.4097	0.202994	-2.42592	0.156326	0.355021	0.952087	2.42	4.53	3.54	2.41
chr16:17013401-17018568	+	Mapk1	ENSMUSG00000063358	-0.372184	0.981768	-2.058	0.0682292	0.341981	0.840789	-1.34384	0.369195	4.55	4.25	5	6.08
chr1:183886525-183892050	-	Enah	ENSMUSG00000022995	-0.376648	0.981768	1.64847	0.407389	-1.50006	0.383966	0.525059	0.909492	4.05	4.95	4.41	3.03
chr5:24853179-24855758	-	Kmt2c	ENSMUSG00000038056	-0.378287		3.41124		-5.20258		-1.41306		2.72	7.36	4.04	5.16
chr6:134456214-134463437	-	Lrp6	ENSMUSG00000030201	-0.3846	0.981768	3.74608	0.0083061	-3.96994	0.00726649	0.160742	0.982085	3.53	7.39	4.2	3.02
chr2:119728342-119729469	+	Mga	ENSMUSG00000033943	-0.393112	0.981768	-2.86616	0.0534542	-0.247186	0.90445	-2.72023	0.101015	3.04	2.91	3.61	5.29
chr2:28399074-28399906	+	Ralgds	ENSMUSG00000026821	-0.400362	0.981768	1.57252	0.36613	-0.0245224	0.985559	1.94836	0.245154	3.67	3.36	4.01	1.68
chr11:19898123-19908480	+	Spred2	ENSMUSG00000045671	-0.408049	0.981768	-1.58181	0.36613	1.57379	0.3074	0.400025	0.918308	3.99	1.98	4.53	3.87
chr9:79935237-79951571	+	Senp6	ENSMUSG00000034252	-0.409438	0.981768	3.06381	0.00627847	-1.26102	0.354228	2.21223	0.125194	3.17	4.56	3.77	1.56
chr9:108430920-108436949	+	Qrich1	ENSMUSG00000006673	-0.425886	0.981768	0.486259	0.764711	0.226293	0.892074	1.13844	0.462766	4.7	4.28	4.99	3.95
chr5:73902125-73935394	+	Dcun1d4	ENSMUSG00000051674	-0.427883	0.981768	-0.614746	0.72599	0.831843	0.575171	0.644981	0.827453	4.24	3.1	4.87	4.13
chr4:136124488-136133119	-	Kdm1a	ENSMUSG00000036940	-0.43075		2.7764		-3.1386		0.0685504		2.31	4.02	3.55	3.07
chr3:84707423-84708001	+	Fbxw7	ENSMUSG00000028086	-0.432452	0.981768	0.997997	0.645773	-0.932165	0.642428	0.498284	0.909492	4.01	4.65	4.48	2.37
chr15:35002185-35045400	-	Stk3	ENSMUSG00000022329	-0.437783	0.981768	0.132019	0.970085	-2.18089	0.0331931	-1.61109	0.207105	5.23	7.31	5.75	7.44
chr18:25498215-25503463	+	AW554918	ENSMUSG00000033632	-0.447354	0.981768	1.94381	0.214505	-1.58398	0.294352	0.807184	0.805574	3.69	4.68	4.15	3.08
chr5:117950722-117955648	+	Ksr2	ENSMUSG00000061578	-0.447865		1.51018		-4.14313		-2.18509		3.11	6.13	3.96	4.84
chr3:135318464-135332303	-	Nfkb1	ENSMUSG00000028163	-0.449336	0.981768	-0.161765	0.970085	-0.984799	0.494365	-0.697228	0.824999	3.5	4.45	3.91	4.3
chr15:98570768-98573260	-	Arf3	ENSMUSG00000051853	-0.451951	0.981768	0.768852	0.738262	-1.76586	0.320792	-0.545059	0.909492	2.12	4.45	3.29	2.67
chr5:3747021-3772787	-	Ankib1	ENSMUSG00000040351	-0.465685	0.981768	-1.35715	0.380432	2.57554	0.0292954	1.68408	0.249076	6.23	3.11	6.7	4.5
chr4:126600308-126603267	-	Zmym4	ENSMUSG00000042446	-0.469897	0.981768	1.38112	0.477634	-1.03874	0.549449	0.812281	0.824999	3.76	4.5	4.19	2.4
chr17:63820757-63840236	-	Fbxl17	ENSMUSG00000023965	-0.476144		1.68136		-0.361008		1.7965		4.64	4.27	5.25	3.19
chr1:93281142-93281923	-	Ilkap	ENSMUSG00000026309	-0.481408	0.981768	0.815165	0.622495	-2.29863	0.0615871	-1.00206	0.584648	3.34	5.36	3.91	4.94
chr10:43113677-43115498	+	Pdss2	ENSMUSG00000038240	-0.492617	0.981768	4.0538	0.000467842	-3.04908	0.0185229	1.49733	0.409506	2.97	5.93	3.23	1.93
chr8:3258383-3258934	-	Insr	ENSMUSG00000005534	-0.493512	0.981768	0.963807	0.645773	-0.64476	0.768156	0.812559	0.829561	3.94	3.94	4.51	2.08
chr16:33456962-33468269	+	Zfp148	ENSMUSG00000022811	-0.504378	0.981768	0.663911	0.741721	-2.88213	0.0331931	-1.71384	0.355993	3.88	6.4	4.8	6.35
chr14:28251785-28263235	+	Fam208a	ENSMUSG00000040651	-0.512853	0.981768	0.712145	0.745132	-1.6949	0.301252	-0.4699	0.909492	4.64	5.71	5.19	4.53
chr5:96557962-96563151	-	Cnot6l	ENSMUSG00000034724	-0.513407	0.981768	0.666855	0.72599	-0.215914	0.90445	0.964347	0.67484	4.44	3.87	5.03	3.9
chr9:22692025-22692440	+	Bbs9	ENSMUSG00000035919	-0.525238		1.0032		-1.17069		0.357748		3.52	3.8	4.11	1.95
chr1:89260679-89276583	+	Gigyf2	ENSMUSG00000048000	-0.537536	0.981768	-0.373379	0.873718	1.69055	0.171688	1.85471	0.199901	6.75	4.34	7.32	5.1
chr16:13697426-13699168	+	Bfar	ENSMUSG00000022684	-0.545965	0.981768	2.03186	0.296878	-0.729431	0.748254	1.84839	0.38797	4.35	3.54	4.97	2.12
chrX:133491274-133508778	-	Tmsb15l	ENSMUSG00000072955	-0.549603	0.981768	0.127648	0.975011	-0.267853	0.892074	0.409398	0.912967	4.01	3.9	4.61	3.4
chr14:55515958-55516109	+	Pabpn1:Gm20521	ENSMUSG00000022194:ENSMUSG00000092232	-0.561611	0.981768	1.43871	0.467854	-3.94431	0.00726649	-1.94398	0.318056	2.07	6.15	3.05	4.89
chr3:14587310-14588313	+	E2f5	ENSMUSG00000027552	-0.562901	0.981768	1.04537	0.645773	-1.47085	0.412211	0.137416	0.983433	3.86	4.28	4.55	3.38
chr13:55335256-55349438	+	Nsd1	ENSMUSG00000021488	-0.571666	0.981768	-1.68845	0.407389	0.103196	0.955113	-1.01359	0.754263	3.81	3.65	4.48	3.56
chr1:140936577-140959548	+	Dennd1b	ENSMUSG00000056268	-0.5849	0.981768	1.65322	0.284392	-2.77686	0.0264214	-0.538733	0.887161	4.68	7.09	5.33	5.49
chr14:123991904-123999211	-	Nalcn	ENSMUSG00000000197	-0.590518	0.981768	-0.0703206	0.979188	-2.37374	0.0825754	-1.85354	0.230325	1.95	5	3.09	4.74
chr8:72137293-72234883	-			-0.594717	0.981768	1.80354	0.1815	-1.25253	0.349689	1.14572	0.494578	4.68	5.87	5.27	3.65
chr2:154983510-154989219	+	Itch	ENSMUSG00000027598	-0.601079		0.694343		-2.34723		-1.0518		1.77	3.07	3.13	4.13
chr12:101854207-101857851	-	Rps6ka5	ENSMUSG00000021180	-0.603829	0.981768	0.565431	0.822673	-3.47344	0.0185229	-2.30418	0.207105	1.85	5.52	2.8	4.72
chr1:180253265-180255444	-	Gm28062	ENSMUSG00000100725	-0.605855		-1.11032		-0.911579		-1.41605		2.77	3.01	3.43	4.28
chr1:64597423-64622903	+	Creb1	ENSMUSG00000025958	-0.606779	0.981768	-1.39209	0.467854	-0.66897	0.748254	-1.45428	0.462766	3.44	3.49	4.17	4.89
chr9:22448189-22483508	+	Bbs9	ENSMUSG00000035919	-0.620429	0.981768	1.24886	0.380432	-2.46405	0.0331931	-0.594765	0.829561	3.33	5.61	3.91	4.62
chr8:40126245-40134570	+	Tusc3	ENSMUSG00000039530	-0.622874	0.981768	0.0518482	0.981197	-1.23127	0.383966	-0.55655	0.875623	3.46	4.52	4.05	4.49
chr2:157861732-157884563	+	Rprd1b	ENSMUSG00000027651	-0.629374	0.981768	0.679198	0.745132	-0.635083	0.753624	0.673489	0.862788	3.56	3.9	4.26	2.73
chr1:157021116-157044565	+	Stx6	ENSMUSG00000026470	-0.651676		5.11101		-4.20555		1.55713		5.32	7.43	6.09	4.26
chr14:25009540-25012176	-	Dlg5	ENSMUSG00000021782	-0.651871	0.981768	2.43384	0.0835191	-3.01331	0.0281236	0.0723995	0.993693	2.88	5.95	3.85	3.23
chr2:146714757-146717020	+	Kiz	ENSMUSG00000074749	-0.661232	0.981768	0.178363	0.970085	-0.266857	0.895684	0.572738	0.893528	3.48	3.93	4.41	2.65
chr11:98124784-98129172	+	Cdk12	ENSMUSG00000003119	-0.663728		5.35249		-5.29767		0.718556		3.29	5.36	4.19	3.32
chr15:82655661-82687714	-	Tcf20	ENSMUSG00000041852	-0.670387	0.981768	1.07583	0.511402	1.79044	0.139314	3.53666	0.000811273	5.69	3.52	6.44	2.81
chr6:84939319-84955030	-	Exoc6b	ENSMUSG00000033769	-0.673849	0.981768	-0.0292173	0.98494	-1.7968	0.145417	-1.15216	0.462766	3.46	5.33	4.14	5.09
chr15:81462044-81462942	+	Ep300	ENSMUSG00000055024	-0.685534		0.686463		-3.60354		-2.23155		4	3.98	5.02	6.58
chr17:74641245-74644427	-	Memo1	ENSMUSG00000058704	-0.693279	0.981768	-1.55667	0.296878	-0.66958	0.724573	-1.53297	0.369195	2.87	3.35	3.35	5.03
chr18:65798404-65816286	+	Zfp532	ENSMUSG00000042439	-0.698614	0.981768	3.21313	0.00593388	-3.71975	0.00148087	0.191986	0.96945	5.45	8.67	6.27	6.02
chr1:89776943-89778514	+	Dgkd	ENSMUSG00000070738	-0.698814	0.981768	0.514776	0.859459	-1.3899	0.399307	-0.176306	0.977008	2.57	4.05	4.19	3.94
chr1:66847623-66854178	-	Kansl1l	ENSMUSG00000026004	-0.704744	0.981768	0.117538	0.975011	-2.27872	0.117681	-1.45643	0.462766	3.91	6.07	4.87	5.48
chr12:70403311-70404949	+	Klhdc2	ENSMUSG00000020978	-0.712078	0.981768	-2.10578	0.0380098	0.319459	0.8466	-1.07424	0.462766	3.43	3.04	4.17	5.27
chr9:72439558-72441167	+	Rfx7	ENSMUSG00000037674	-0.7469	0.981768	-0.221638	0.937588	-0.953893	0.459157	-0.428631	0.896283	4.29	5.16	5.11	5.31
chr16:14138436-14140465	-	Marf1	ENSMUSG00000060657	-0.747411	0.981768	1.80683	0.277394	-1.12971	0.467643	1.42453	0.462766	4.18	4.88	5.19	3.14
chr12:3617606-3686862	+	Dtnb	ENSMUSG00000071454	-0.756496	0.981768	2.87961	0.00293065	-0.441868	0.762323	3.19424	0.000811273	5.37	5.7	6.19	2.83
chr2:48725809-48728993	+	Acvr2a	ENSMUSG00000052155	-0.761066	0.981768	1.11337	0.583792	-1.09014	0.51029	0.784287	0.824999	4.44	4.47	5.42	4.05
chr19:27900523-27911971	-	Rfx3	ENSMUSG00000040929	-0.764485	0.981768	-3.49677	0.0159459	1.45141	0.399307	-1.28088	0.583299	3.35	1.05	4.14	5.16
chr3:90145578-90145916	+	Gatad2b	ENSMUSG00000042390	-0.770319	0.981768	-0.257695	0.964812	-1.9018	0.294352	-1.38918	0.574985	2.59	3.21	3.55	4.4
chr4:48617453-48663290	+	Tmeff1	ENSMUSG00000028347	-0.77893	0.981768	-0.114869	0.975011	0.433512	0.788658	1.09757	0.494578	5.84	5.09	6.68	5.16
chr5:34185761-34211527	+	Whsc1	ENSMUSG00000057406	-0.789377	0.981768	-0.396625	0.900294	1.1851	0.431801	1.57785	0.38797	6.91	5.18	7.76	4.72
chr9:64052238-64062416	-	Map2k1	ENSMUSG00000004936	-0.794582	0.981768	0.72011	0.645773	-2.08056	0.100188	-0.565869	0.862788	2.73	5.63	4.43	5
chr1:91501173-91530869	+	Agap1	ENSMUSG00000055013	-0.805692	0.981768	0.964589	0.609281	-2.02759	0.148889	-0.257307	0.959793	3.81	5.39	4.71	4.34
chr8:70406880-70432788	-	Psd3	ENSMUSG00000030465	-0.806771		4.6388		-4.28967		1.1559		4.44	5.89	5.6	3.92
chr2:37324897-37330986	+	Rabgap1	ENSMUSG00000035437	-0.80828	0.981768	-1.24654	0.433881	0.256278	0.892074	-0.181982	0.96945	3.12	2.78	4.08	4.01
chr1:91560236-91567846	+	Agap1	ENSMUSG00000055013	-0.812896	0.981768	-2.62933	0.0357641	-1.08254	0.486926	-2.89897	0.0312645	2.51	3.66	3.33	6
chr5:73586225-73612311	-	Fryl	ENSMUSG00000070733	-0.81982	0.981768	-0.0885306	0.979188	-0.626926	0.768156	0.104364	0.986883	3.11	3.18	4.15	3.21
chr3:51103705-51129957	-	Elf2	ENSMUSG00000037174	-0.821477	0.981768	0.671904	0.645773	0.383192	0.793273	1.87657	0.127157	6.21	5.7	7.08	4.8
chr16:72933458-72936031	+	Robo1	ENSMUSG00000022883	-0.830939	0.981768	0.0462124	0.983183	-0.18505	0.919708	0.692101	0.861396	5	4.1	5.93	4.51
chr9:66387869-66414710	-	Usp3	ENSMUSG00000032376	-0.835155	0.981768	1.44642	0.31499	0.0775074	0.955113	2.35909	0.056432	5.9	5.37	6.81	4.13
chr13:9709392-9734712	-	Zmynd11	ENSMUSG00000021156	-0.844756	0.981768	1.04069	0.542041	-1.83263	0.160549	0.0528147	0.993693	4.55	6	5.48	5.13
chr19:56644906-56650774	+	Nhlrc2	ENSMUSG00000025078	-0.856064	0.981768	-1.4258	0.366145	-0.619887	0.748254	-1.18962	0.508341	2.92	3.52	3.95	4.7
chr2:131337720-131342179	+	Smox	ENSMUSG00000027333	-0.87392	0.981768	-0.162195	0.970085	-2.20243	0.10243	-1.49071	0.38797	3.25	5.21	4.17	5.36
chr9:3441055-3460131	+	Cwf19l2	ENSMUSG00000025898	-0.87696	0.981768	-2.48328	0.120154	-0.159406	0.939048	-1.76573	0.38797	1.85	2.3	3.79	5.21
chr8:97889214-97890322	+	Mmp15	ENSMUSG00000031790	-0.889246	0.981768	1.36176	0.526863	-1.36699	0.422855	0.884023	0.824999	4.21	5.1	5.37	3.01
chr17:91100084-91103707	-	Nrxn1	ENSMUSG00000024109	-0.890223	0.981768	-0.541284	0.860767	-1.62322	0.380915	-1.27428	0.609911	1.71	2.64	2.88	4.36
chr2:34287523-34299926	+	Mapkap1	ENSMUSG00000038696	-0.915419	0.981768	-0.932363	0.635131	-0.728475	0.710987	-0.745418	0.824999	3.81	3.79	4.73	5.19
chr12:99728115-99757042	-	Kcnk10	ENSMUSG00000033854	-0.938488		-0.0849964		-1.42119		-0.567701		2.88	4.57	3.96	2.42
chr18:79053223-79056670	-	Setbp1	ENSMUSG00000024548	-0.941082	0.981768	1.78756	0.365467	-2.60408	0.103545	0.124563	0.983433	2.88	5.2	3.98	2.67
chr15:72830402-72862073	-	Trappc9	ENSMUSG00000047921	-0.955912	0.981768	-1.16943	0.645773	-2.86365	0.121656	-3.07717	0.130481	2.11	4.09	3.45	5.06
chr13:104674223-104679365	-	Erbb2ip	ENSMUSG00000021709	-0.95736	0.981768	-0.619909	0.748091	-0.482451	0.80075	-0.145	0.982085	2.52	3.84	4.26	3.94
chr7:75148696-75149241	+	Igf1r	ENSMUSG00000005533	-0.959278	0.981768	-1.34328	0.36613	-1.24657	0.384621	-1.63057	0.26905	2.07	3.98	3.7	5.09
chr4:151204527-151209992	-	Camta1	ENSMUSG00000014592	-0.959431	0.981768	-1.23096	0.433881	0.45915	0.788658	0.187617	0.96945	4.36	3.8	5.37	4.57
chr4:149805632-149909054	+	Rere	ENSMUSG00000039852	-1.0026	0.981768	0.693655	0.607408	-1.75919	0.0710067	-0.0629321	0.986883	5.87	7.63	6.96	7.01
chr9:59273930-59302276	-	Arih1	ENSMUSG00000025234	-1.00564	0.981768	0.904471	0.687484	-2.42685	0.145417	-0.516744	0.909492	2.07	4.72	3.8	3.33
chr6:119870128-119871046	+	Rad52	ENSMUSG00000030166	-1.02023	0.981768	-0.0220912	0.98494	-0.106291	0.939048	0.891851	0.592195	3.78	3.87	4.96	3.95
chr2:25821183-25822468	-	Camsap1	ENSMUSG00000026933	-1.02215	0.981768	-1.50002	0.292315	0.488495	0.768156	0.0106256	0.998539	4.58	3.87	5.71	5.36
chr19:45705355-45715011	-	Fbxw4	ENSMUSG00000040913	-1.0333	0.981768	0.117441	0.975011	-1.61399	0.273108	-0.463244	0.906598	3.86	5.37	5.01	4.66
chr4:82481350-82500019	-	Zdhhc21	ENSMUSG00000028403	-1.03678	0.981768	-1.26612	0.542041	-1.85433	0.282552	-2.08367	0.2639	1.96	4.35	3.86	4.73
chr12:25563056-25624213	+	Mboat2	ENSMUSG00000020646	-1.04739	0.981768	-1.08292	0.433881	0.452648	0.755211	0.41712	0.893528	6.23	5.48	7.37	6.86
chr1:159104274-159109383	-	Rasal2	ENSMUSG00000070565	-1.05174	0.981768	0.309279	0.910654	-3.23572	0.0138861	-1.87471	0.231676	2.29	5.49	3.66	5.57
chr10:121362872-121368565	-	Srgap1	ENSMUSG00000020121	-1.0538	0.981768	1.02685	0.526863	0.486433	0.768156	2.56708	0.0361521	4.97	4.42	6.11	2.87
chr2:168530623-168536476	-	Atp9a	ENSMUSG00000027546	-1.05391	0.981768	0.677364	0.773652	-2.46237	0.139314	-0.73109	0.862788	2.13	4.23	3.85	3.88
chr17:82047149-82048978	-	Slc8a1	ENSMUSG00000054640	-1.07496	0.981768	1.01077	0.645773	-0.623628	0.785978	1.4621	0.529761	4.39	3.54	5.72	3.27
chr16:94605519-94689667	+	Ttc3	ENSMUSG00000040785	-1.07672	0.981768	-0.108026	0.972005	0.804064	0.451032	1.77276	0.0930703	6.32	5.55	7.51	5.55
chr17:26873734-26880076	+	Crebrf	ENSMUSG00000048249	-1.08031	0.981768	3.88723	0.000562039	-3.75175	0.00148087	1.21579	0.494578	5.32	8.52	6.5	5.01
chr2:37436193-37502805	-	Strbp	ENSMUSG00000026915	-1.08109	0.981768	-0.467866	0.873718	-0.193088	0.920482	0.420131	0.920629	2.01	3.09	4.12	2.79
chr6:93742341-93765819	-	Magi1	ENSMUSG00000045095	-1.09116	0.981768	0.663431	0.669781	2.14651	0.0477024	3.9011	4.21821e-05	6.42	3.86	7.6	3.35
chr7:19871884-19872859	+	Rtn2	ENSMUSG00000030401	-1.10763	0.981768	0.7847	0.720808	-2.98197	0.0527873	-1.08964	0.693346	2.04	4.6	3.91	4.71
chr9:45677262-45677627	-	Rnf214	ENSMUSG00000042790	-1.11434	0.981768	1.9247	0.264731	-1.45738	0.375449	1.58166	0.423018	2.37	4.23	4.38	2.12
chrX:19954007-19958945	+	Rp2	ENSMUSG00000060090	-1.116	0.981768	3.52192	0.00358742	-2.68342	0.04749	1.95449	0.230325	2.73	5.65	4.07	1.7
chr7:73270128-73270623	+	Chsy1	ENSMUSG00000032640	-1.15108	0.981768	0.691062	0.645773	-1.41902	0.289284	0.423125	0.896283	2.19	4.38	4.18	3.67
chr1:192695471-192723450	-	Rps6kc1	ENSMUSG00000089872	-1.1602	0.981768	0.996632	0.639849	-2.30408	0.134953	-0.147248	0.982085	4.66	5.44	6.08	5.95
chr8:81642074-81660562	+	Zfp827	ENSMUSG00000071064	-1.16988	0.981768	-0.93683	0.583792	0.156344	0.919708	0.389398	0.909492	5.55	5.13	6.82	5.84
chr10:81831316-81846589	+			-1.17168	0.981768	-0.0639676	0.981197	-3.50459	0.0331931	-2.39688	0.2221	1.02	3.64	2	5.23
chr2:126623203-126624970	-	Trpm7	ENSMUSG00000027365	-1.18407	0.981768	1.91066	0.31499	-3.71099	0.018063	-0.616258	0.896283	1.82	4.93	3.09	2.85
chr5:32780439-32793562	+	Ppp1cb	ENSMUSG00000014956	-1.19397	0.981768	-0.786904	0.69887	-1.32131	0.422252	-0.914251	0.754263	2.47	3.23	3.79	4.01
chr10:12156079-12175362	-	Utrn	ENSMUSG00000019820	-1.22571	0.981768	1.27823	0.513983	-1.5399	0.34515	0.964046	0.731732	3.33	4.77	4.57	2.74
chr10:45138943-45140514	-	Lin28b	ENSMUSG00000063804	-1.23215	0.981768	0.885554	0.596782	-2.11428	0.104696	0.00342179	0.998539	2.9	5	4.33	4.22
chr10:115954373-115986231	-	Cnot2	ENSMUSG00000020166	-1.30049	0.981768	0.525762	0.860767	-2.81347	0.0867798	-0.987212	0.754263	1.67	3.84	3.64	4.71
chr7:105031982-105042523	+	Pak1	ENSMUSG00000030774	-1.33794		-2.95547		0.223514		-1.39401		2	2.07	3.89	4.01
chr14:119443722-119476973	-	Uggt2	ENSMUSG00000042104	-1.39618	0.981768	-0.0996664	0.979188	-0.899909	0.642428	0.396609	0.922524	2.53	3.3	4.11	3.07
chr10:89505291-89539887	+	Anks1b	ENSMUSG00000058589	-1.44985	0.981768	0.750883	0.740455	-3.6031	0.0143332	-1.40237	0.529761	4.08	6.89	6.11	6.76
chr18:23071083-23110811	-	Nol4	ENSMUSG00000041923	-1.45212	0.981768	-0.345244	0.907665	-1.09422	0.467643	0.0126497	0.998539	3.59	3.9	5.24	5.15
chr15:39386611-39448056	+	Rims2	ENSMUSG00000037386	-1.45629	0.981768	-0.600074	0.748091	-0.677016	0.71971	0.179196	0.974592	3.75	4.06	5.6	5.22
chr9:16179393-16182698	-	Fat3	ENSMUSG00000074505	-1.49059	0.898363	-0.163136	0.961127	-2.71368	0.00726649	-1.38623	0.239724	3.56	6.38	5.05	6.56
chr18:79283290-79283919	-	Setbp1	ENSMUSG00000024548	-1.51589		1.07225		-1.21483		1.3733		4.48	4.38	6.33	3.19
chr16:97260505-97278372	-	Dscam	ENSMUSG00000050272	-1.52727	0.981768	-1.50363	0.380432	-2.70238	0.0900364	-2.67873	0.0831001	1.02	4.09	2.28	5.25
chr3:86409792-86423544	+	Lrba	ENSMUSG00000028080	-1.59524	0.981768	1.18301	0.61759	-3.09465	0.0815674	-0.316405	0.959793	1.26	4.1	3.18	2.68
chr11:29605535-29608770	+	Rtn4	ENSMUSG00000020458	-1.59751	0.981768	0.957283	0.645773	-0.253291	0.901117	2.3015	0.189579	3.67	3.86	5.73	2.33
chr2:68196871-68248198	-	Stk39	ENSMUSG00000027030	-1.60292	0.981768	1.43235	0.36203	-3.48909	0.0067862	-0.453823	0.896283	2.69	6.1	4.42	4.92
chr17:6137211-6185298	+	Tulp4	ENSMUSG00000034377	-1.6048	0.933559	-1.17144	0.475785	3.1078	0.00726649	3.54115	0.000979225	7.78	4.37	9.51	4.81
chr14:26322141-26401159	+	Zmiz1	ENSMUSG00000007817	-1.62675	0.981768	-3.05308	0.0588423	-0.397121	0.871796	-1.82345	0.38797	1.12	2.06	3.88	5.45
chr7:89038685-89050522	-	Hdgfrp3	ENSMUSG00000025104	-1.63897	0.713293	0.349527	0.860767	1.07985	0.354228	3.06835	0.000811273	4.72	3.51	6.41	3.27
chr2:142565259-142566727	-	Kif16b	ENSMUSG00000038844	-1.64239	0.981768	3.13525	0.0375568	-3.76894	0.0128043	1.0087	0.745263	1.95	6.21	4.35	2.41
chr3:109328787-109381282	+	Vav3	ENSMUSG00000033721	-1.64759		-2.81635		-0.962517		-2.13127		1.85	1.91	4.44	5.06
chr4:126491500-126493718	+	AU040320	ENSMUSG00000028830	-1.66698	0.981768	1.7048	0.36613	-2.56127	0.121656	0.810505	0.824999	1.26	4.05	3.11	2.05
chr19:60618913-60640197	-	Cacul1	ENSMUSG00000033417	-1.68471	0.981768	-0.853268	0.69887	-0.717268	0.750772	0.114179	0.985457	1.79	1.8	4.21	3.89
chr4:83937597-83939566	-	Bnc2	ENSMUSG00000028487	-1.69112	0.981768	-0.733585	0.720808	-1.39044	0.395918	-0.432903	0.912967	2.51	3.48	4.38	4.31
chr3:63674578-63689935	-	Plch1	ENSMUSG00000036834	-1.71082	0.981768	2.42167	0.246952	-3.69787	0.0331931	0.434615	0.94451	0.91	4.05	3.65	2.56
chr1:135649666-135650326	-	Atp2b4	ENSMUSG00000026463	-1.76465	0.981768	-0.176529	0.970085	-2.82099	0.0900147	-1.23287	0.592195	1.32	4.17	2.83	4.11
chr5:111611943-111612450	+	Ttc28	ENSMUSG00000033209	-1.84107	0.898363	0.131783	0.970085	-2.92693	0.0166177	-0.954078	0.588351	2.35	5.36	4.33	5.1
chr4:59703016-59704210	+	E130308A19Rik	ENSMUSG00000045071	-1.84268	0.981768	-1.4744	0.467854	-1.59755	0.368795	-1.22927	0.592989	2.07	3.42	4.14	3.89
chr1:38591751-38595846	-	Aff3	ENSMUSG00000037138	-1.85682	0.713293	-1.45202	0.228811	-0.717435	0.575171	-0.312631	0.913789	4.21	4.99	6.31	6.62
chr3:122484485-122520985	+	Pde5a	ENSMUSG00000053965	-1.86749		-0.691118		-2.09827		-0.921905		1.67	3.52	4.25	4.85
chr18:55106207-55106462	-	Zfp608	ENSMUSG00000052713	-1.8706	0.981768	2.13465	0.202994	-3.44114	0.0220082	0.564106	0.896283	1.51	4.7	3.98	2.86
chr1:194806540-194813076	-	Syt14	ENSMUSG00000016200	-1.88221	0.933621	-0.997893	0.596782	-1.52757	0.328239	-0.643259	0.862788	2.42	3.82	4.82	5.46
chr6:39954144-39954670	+	Tmem178b	ENSMUSG00000057716	-1.89401	0.898363	-1.21398	0.407389	-2.30026	0.0938593	-1.62023	0.257869	1.51	4.31	3.94	5.31
chr18:67705269-67747513	-			-1.93683	0.981768	0.675728	0.773304	-2.80307	0.0963718	-0.190509	0.976356	0.91	4.45	3.79	3.02
chr11:29300184-29330252	+	Ccdc88a	ENSMUSG00000032740	-1.9525		1.71476		-4.10685		-0.439599		1.26	4.88	3.83	3.93
chr3:29047269-29052523	+	Egfem1	ENSMUSG00000063600	-2.07005	0.898363	-0.830817	0.617667	-2.72918	0.060814	-1.48995	0.368488	0.76	3.98	3.39	4.85
chr18:71701899-71708805	-	Dcc	ENSMUSG00000060534	-2.07863	0.898363	0.922931	0.628838	-3.54004	0.0128043	-0.538477	0.893528	1.55	5.13	4.06	4.21
chr3:55861872-55895042	-	Nbea	ENSMUSG00000027799	-2.10683	0.713293	-1.87817	0.197834	0.291337	0.882957	0.519996	0.888328	3.36	2.62	5.7	5.17
chr8:8639206-8639489	-	Efnb2	ENSMUSG00000001300	-2.11235	0.933621	1.19442	0.583792	-2.45746	0.139314	0.84931	0.824999	1.64	3.81	4.73	3.74
chr9:3634439-3635157	+	Gucy1a2	ENSMUSG00000041624	-2.11461	0.933621	-1.92389	0.270172	-1.68342	0.349689	-1.4927	0.462766	0.75	3.07	3.13	4.25
chr17:27587070-27640478	-	Grm4	ENSMUSG00000063239	-2.12102	0.713293	-1.00865	0.513983	-1.69851	0.163168	-0.586139	0.829561	3.53	5.72	6.17	6.49
chr13:28760239-28761863	-	2610307P16Rik	ENSMUSG00000085936	-2.12905	0.75091	-2.52897	0.0683567	1.56376	0.320792	1.16385	0.551614	2.65	1.46	5.28	3.66
chr18:75679393-75681523	-	Ctif	ENSMUSG00000052928	-2.13278	0.939687	-0.321113	0.937548	-1.74249	0.347207	0.0691782	0.993693	1.82	2.62	4.18	3.38
chr1:52765008-52766599	-	Mfsd6	ENSMUSG00000041439	-2.1506	0.713293	-0.244465	0.915781	-2.9808	0.0111049	-1.07466	0.462766	2.23	5.32	4.52	5.59
chr10:91537915-91599435	-	Rmst	ENSMUSG00000097348	-2.28073	0.713293	2.67557	0.0357641	-0.279607	0.882957	4.67669	1.44666e-05	4.02	4.21	6.43	1.46
chr5:15770076-15773293	+	Cacna2d1	ENSMUSG00000040118	-2.41986	0.75091	1.39791	0.420923	-5.75659	3.28294e-05	-1.93883	0.239724	0.51	6.55	3.51	5.43
chr14:65853751-65858751	-	Fzd3	ENSMUSG00000007989	-2.60915	0.713293	-0.485818	0.855413	-4.11707	0.00726649	-1.99374	0.233886	0.51	4.96	3.54	5.37
chr18:74129545-74130930	-	Mapk4	ENSMUSG00000024558	-2.66296	0.416356	0.621652	0.72984	-0.0151748	0.989573	3.26944	0.00479967	3.11	2.97	6.02	2.52
chr18:64545999-64548474	+	Onecut2	ENSMUSG00000045991	-3.23609	0.416356	-1.91199	0.279966	-0.978229	0.598254	0.345877	0.948665	2.59	2.54	6.32	5.89
