# Supplementary material for: RNA localization is a key determinant of neurite-enriched proteome
Source: Nat Commun. 2017 Sep 19;8:583. doi: 10.1038/s41467-017-00690-6 (PMC5605627; doi:10.1038/s41467-017-00690-6)
Supplement: Supplementary file 8 — Supplementary Data 7 [file 41467_2017_690_MOESM8_ESM.xlsx]

## Sheet: custom RBP annotation
gene_name	transcript_id	gene_id	RBP	Proteomics_log2FC_Neurite_Soma	Proteomics_padj_Neurite_Soma	RNA-related custom GO
Agfg1	ENSMUST00000113444	ENSMUSG00000026159	TRUE	1.23052	0.00102648	RNA transport
Calr	ENSMUST00000003912	ENSMUSG00000003814	TRUE	1.04869	0.00184212	translational control, transcription
Casc3	ENSMUST00000017384	ENSMUSG00000078676	TRUE	1.72847	0.0300576	splicing, RNA transport, RNA stability/decay, translational control
Eif4b	ENSMUST00000078635	ENSMUSG00000058655	TRUE	1.04962	0.00126124	translational control
Eif4h	ENSMUST00000036125	ENSMUSG00000040731	TRUE	1.21829	0.00302606	translational control
Endog	ENSMUST00000015481	ENSMUSG00000015337	TRUE	1.03634	0.0104657	RNA stability/decay, catalytic activity
Hdlbp	ENSMUST00000170883	ENSMUSG00000034088	TRUE	1.02531	0.00168758	RNA transport, translational control
Mbnl2	ENSMUST00000088419	ENSMUSG00000022139	TRUE	3.99975	0.000764901	splicing, RNA transport
Mov10	ENSMUST00000106774	ENSMUSG00000002227	TRUE	2.60274	0.000242663	RNA stability/decay
Mtif3	ENSMUST00000016654	ENSMUSG00000016510	TRUE	2.46428	0.00370308	translational control
Mvp	ENSMUST00000165096	ENSMUSG00000030681	TRUE	3.03918	0.000230214	ribonucleoprotein complex
Nxf7	ENSMUST00000113163	ENSMUSG00000031410	TRUE	5.27594	0.000125316	RNA transport
Parp4	ENSMUST00000161553	ENSMUSG00000054509	TRUE	3.82931	0.000123937	catalytic activity
Peg10	ENSMUST00000166678	ENSMUSG00000092035	TRUE	1.48377	0.00273145	unknown role in RNA metabolism
Rbm3	ENSMUST00000129947	ENSMUSG00000031167	TRUE	1.1846	0.00464797	translational control
Rbm47	ENSMUST00000113726	ENSMUSG00000070780	TRUE	2.02463	0.00489392	RNA editing
Rbms1	ENSMUST00000112510	ENSMUSG00000026970	TRUE	1.24981	0.00140292	unknown role in RNA metabolism
Rbmxl2	ENSMUST00000098135	ENSMUSG00000073894	TRUE	1.82925	0.0083475	processing
Rexo2	ENSMUST00000034524	ENSMUSG00000032026	TRUE	1.30666	0.004696	RNA stability/decay
Rpl26	ENSMUST00000101014	ENSMUSG00000060938	TRUE	1.0831	0.00452297	ribonucleoprotein complex
Rpl31	ENSMUST00000086535	ENSMUSG00000073702	TRUE	1.32863	0.00337393	ribonucleoprotein complex
Rps28	ENSMUST00000173019	ENSMUSG00000067288	TRUE	1.21155	0.0379594	ribonucleoprotein complex
Rrbp1	ENSMUST00000016072	ENSMUSG00000027422	TRUE	1.89479	0.000469613	translational control
Sra1	ENSMUST00000173875	ENSMUSG00000006050	TRUE	1.55024	0.00110753	transcription
Srsf12	ENSMUST00000108159	ENSMUSG00000054679	TRUE	1.12793	0.029148	splicing
Trim25	ENSMUST00000107896	ENSMUSG00000000275	TRUE	1.07611	0.00510871	RNA stability/decay
Wars	ENSMUST00000160477	ENSMUSG00000021266	TRUE	1.61765	0.000374619	catalytic activity
Ybx1	ENSMUST00000079644	ENSMUSG00000028639	TRUE	1.09075	0.00164555	processing, RNA stability/ decay
Zc3hav1	ENSMUST00000114900	ENSMUSG00000029826	TRUE	3.24832	0.000363595	RNA stability/decay, translational control
