# Supplementary material for: RNA localization is a key determinant of neurite-enriched proteome
Source: Nat Commun. 2017 Sep 19;8:583. doi: 10.1038/s41467-017-00690-6 (PMC5605627; doi:10.1038/s41467-017-00690-6)
Supplement: Supplementary file 9 — Supplementary Data 8 [file 41467_2017_690_MOESM9_ESM.xlsx]

## Sheet: A) Localization categories
			Protein & mRNA	Protein & intermediate mRNA	Protein Not mRNA
	Proteomics	log2 neurites / soma	>1	>1	>1
		p-value	<0.05	<0.05	<0.05
	RNA-seq	log2 neurites / soma	>1	<1; >0	<0
		p-value	<0.05
	mean Ribo-seq	log2 neurites / soma	0.84	0.3	0.08
		p-value
		Number of Genes	303	285	73

## Sheet: B) GO enrichment
GO molecular function complete	Mus musculus - REFLIST (22322)	Protein log2FC > 1 & RNA log2FC > 1, p.values < 0.05						GO cellular component complete	Mus musculus - REFLIST (22322)	Protein log2FC > 1 & RNA log2FC > 1
		172 genes used	expected	over/underrepresented	fold enrichment	p-val				172 genes used	expected	over/underrepresented	fold enrichment	p-val
binding (GO:0005488)	12234	136	94.27	+	1.44	8.13e-08		side of membrane (GO:0098552)	494	14	3.81	+	3.68	0.0416
protein binding (GO:0005515)	7794	102	60.06	+	1.7	1.91e-07		contractile fiber (GO:0043292)	202	9	1.56	+	5.78	0.039
integrin binding (GO:0005178)	101	11	0.78	+	14.13	1.8e-06		myofibril (GO:0030016)	188	9	1.45	+	6.21	0.0224
calcium ion binding (GO:0005509)	581	22	4.48	+	4.91	3.26e-06		endoplasmic reticulum part (GO:0044432)	466	14	3.59	+	3.9	0.0221
isomerase activity (GO:0016853)	144	12	1.11	+	10.81	5.81e-06		coated vesicle (GO:0030135)	137	8	1.06	+	7.58	0.0163
protein complex binding (GO:0032403)	841	26	6.48	+	4.01	6.1e-06		contractile fiber part (GO:0044449)	179	9	1.38	+	6.53	0.0153
extracellular matrix binding (GO:0050840)	52	8	0.4	+	19.97	3.05e-05		endocytic vesicle membrane (GO:0030666)	17	4	0.13	+	30.54	0.0131
cell adhesion molecule binding (GO:0050839)	182	12	1.4	+	8.56	7.51e-05		brush border (GO:0005903)	129	8	0.99	+	8.05	0.0106
actin binding (GO:0003779)	373	16	2.87	+	5.57	0.000132		apical part of cell (GO:0045177)	376	13	2.9	+	4.49	0.0104
metal ion binding (GO:0046872)	3351	54	25.82	+	2.09	0.00015		cell leading edge (GO:0031252)	318	12	2.45	+	4.9	0.00988
ion binding (GO:0043167)	3561	56	27.44	+	2.04	0.000176		membrane (GO:0016020)	9129	99	70.34	+	1.41	0.00951
extracellular matrix structural constituent (GO:0005201)	43	7	0.33	+	21.13	0.000179		lytic vacuole (GO:0000323)	428	14	3.3	+	4.25	0.00865
cation binding (GO:0043169)	3390	54	26.12	+	2.07	0.000222		lysosome (GO:0005764)	428	14	3.3	+	4.25	0.00865
catalytic activity (GO:0003824)	5478	73	42.21	+	1.73	0.000622		organelle membrane (GO:0031090)	1495	29	11.52	+	2.52	0.00512
protein disulfide isomerase activity (GO:0003756)	20	5	0.15	+	32.44	0.00185		I band (GO:0031674)	116	8	0.89	+	8.95	0.00493
intramolecular oxidoreductase activity, transposing S-S bonds (GO:0016864)	20	5	0.15	+	32.44	0.00185		plasma membrane part (GO:0044459)	2350	39	18.11	+	2.15	0.00391
macromolecular complex binding (GO:0044877)	1385	29	10.67	+	2.72	0.00286		cellular_component (GO:0005575)	20699	172	159.49	+	1.08	0.00282
growth factor binding (GO:0019838)	133	9	1.02	+	8.78	0.00356		intracellular organelle part (GO:0044446)	5992	75	46.17	+	1.62	0.00201
cytoskeletal protein binding (GO:0008092)	810	21	6.24	+	3.36	0.00427		Z disc (GO:0030018)	101	8	0.78	+	10.28	0.0018
intramolecular oxidoreductase activity (GO:0016860)	49	6	0.38	+	15.89	0.00828		Golgi apparatus (GO:0005794)	1255	27	9.67	+	2.79	0.00172
platelet-derived growth factor binding (GO:0048407)	12	4	0.09	+	43.26	0.0084		cell-cell junction (GO:0005911)	407	15	3.14	+	4.78	0.000947
insulin-like growth factor binding (GO:0005520)	28	5	0.22	+	23.17	0.00947		ruffle (GO:0001726)	125	9	0.96	+	9.34	0.000858
identical protein binding (GO:0042802)	1246	26	9.6	+	2.71	0.012		organelle part (GO:0044422)	6167	78	47.52	+	1.64	0.000644
receptor binding (GO:0005102)	1498	28	11.54	+	2.43	0.0381		intracellular membrane-bounded organelle (GO:0043231)	9933	109	76.54	+	1.42	0.000605
FK506 binding (GO:0005528)	18	4	0.14	+	28.84	0.041		complex of collagen trimers (GO:0098644)	19	5	0.15	+	34.15	0.000576
macrolide binding (GO:0005527)	18	4	0.14	+	28.84	0.041		extracellular space (GO:0005615)	1395	30	10.75	+	2.79	0.000411
peptidyl-prolyl cis-trans isomerase activity (GO:0003755)	38	5	0.29	+	17.08	0.041		intracellular vesicle (GO:0097708)	1086	26	8.37	+	3.11	0.000382
								cytoplasmic vesicle (GO:0031410)	1084	26	8.35	+	3.11	0.000369
								endoplasmic reticulum lumen (GO:0005788)	51	7	0.39	+	17.81	0.000224
								cytoplasmic, membrane-bounded vesicle (GO:0016023)	775	22	5.97	+	3.68	0.000207
								bounding membrane of organelle (GO:0098588)	898	24	6.92	+	3.47	0.000162
								cytoplasmic vesicle part (GO:0044433)	204	12	1.57	+	7.63	0.000102
								plasma membrane (GO:0005886)	4500	65	34.67	+	1.87	9.24e-05
								whole membrane (GO:0098805)	981	26	7.56	+	3.44	5.38e-05
								cytoplasmic vesicle membrane (GO:0030659)	185	12	1.43	+	8.42	3.58e-05
								vesicle membrane (GO:0012506)	214	13	1.65	+	7.88	2e-05
								basement membrane (GO:0005604)	103	10	0.79	+	12.6	1.3e-05
								actin cytoskeleton (GO:0015629)	427	19	3.29	+	5.77	1.47e-06
								extracellular matrix component (GO:0044420)	132	12	1.02	+	11.8	8.85e-07
								cell periphery (GO:0071944)	4614	71	35.55	+	2	8.72e-07
								intracellular organelle (GO:0043229)	10907	124	84.04	+	1.48	6.21e-07
								actomyosin (GO:0042641)	69	10	0.53	+	18.81	2.96e-07
								actin filament bundle (GO:0032432)	65	10	0.5	+	19.97	1.67e-07
								contractile actin filament bundle (GO:0097517)	60	10	0.46	+	21.63	7.77e-08
								stress fiber (GO:0001725)	60	10	0.46	+	21.63	7.77e-08
								cell surface (GO:0009986)	818	28	6.3	+	4.44	5.46e-08
								endoplasmic reticulum (GO:0005783)	1462	39	11.27	+	3.46	9.32e-09
								proteinaceous extracellular matrix (GO:0005578)	340	20	2.62	+	7.63	4.04e-09
								intracellular part (GO:0044424)	12538	142	96.61	+	1.47	2.39e-10
								cell junction (GO:0030054)	1166	37	8.98	+	4.12	2.3e-10
								intracellular (GO:0005622)	12649	143	97.47	+	1.47	1.62e-10
								extracellular matrix (GO:0031012)	396	24	3.05	+	7.87	1.23e-11
								membrane-bounded organelle (GO:0043227)	11109	135	85.6	+	1.58	1.02e-11
								endomembrane system (GO:0012505)	3384	69	26.08	+	2.65	2.72e-12
								organelle (GO:0043226)	11980	142	92.31	+	1.54	1.9e-12
								cell (GO:0005623)	14714	158	113.38	+	1.39	1.4e-12
								cell part (GO:0044464)	14711	158	113.35	+	1.39	1.36e-12
								cell-substrate junction (GO:0030055)	362	26	2.79	+	9.32	1.6e-14
								cell-substrate adherens junction (GO:0005924)	356	26	2.74	+	9.48	1.08e-14
								focal adhesion (GO:0005925)	351	26	2.7	+	9.61	7.71e-15
								cytoplasmic part (GO:0044444)	6546	106	50.44	+	2.1	2.13e-15
								cytoplasm (GO:0005737)	9875	135	76.09	+	1.77	5.64e-17
								anchoring junction (GO:0070161)	444	31	3.42	+	9.06	1.96e-17
								adherens junction (GO:0005912)	427	31	3.29	+	9.42	6.5e-18
								vesicle (GO:0031982)	3418	88	26.34	+	3.34	8.52e-25
								extracellular region (GO:0005576)	4189	97	32.28	+	3.01	7.45e-25
								membrane-bounded vesicle (GO:0031988)	3115	85	24	+	3.54	2.21e-25
								extracellular organelle (GO:0043230)	2552	78	19.66	+	3.97	9.52e-26
								extracellular vesicle (GO:1903561)	2547	78	19.63	+	3.97	8.36e-26
								extracellular region part (GO:0044421)	3641	92	28.06	+	3.28	8.12e-26
								extracellular exosome (GO:0070062)	2534	78	19.53	+	3.99	5.96e-26
GO molecular function complete	Mus musculus - REFLIST (22322)	Protein log2FC > 1 & 0 < RNA log2FC < 1						GO cellular component complete	Mus musculus - REFLIST (22322)	Protein log2FC > 1 & 1> RNA log2FC > 0
		146 genes used	expected	over/underrepresented	fold enrichment	p-val				146 genes used	expected	over/underrepresented	fold enrichment	p-val
cytoskeletal protein binding (GO:0008092)	810	19	5.3	+	3.59	0.00508		extracellular exosome (GO:0070062)	2534	64	16.57	+	3.86	4.87e-20
enzyme binding (GO:0019899)	1838	30	12.02	+	2.5	0.00824		extracellular vesicle (GO:1903561)	2547	64	16.66	+	3.84	6.41e-20
protein binding (GO:0005515)	7794	93	50.98	+	1.82	4.29e-09		extracellular organelle (GO:0043230)	2552	64	16.69	+	3.83	7.12e-20
binding (GO:0005488)	12234	117	80.02	+	1.46	4.01e-07		extracellular region part (GO:0044421)	3641	75	23.81	+	3.15	2.33e-19
								vesicle (GO:0031982)	3418	71	22.36	+	3.18	4.45e-18
								extracellular region (GO:0005576)	4189	78	27.4	+	2.85	9.8e-18
								membrane-bounded vesicle (GO:0031988)	3115	67	20.37	+	3.29	1.88e-17
								cytoplasm (GO:0005737)	9875	110	64.59	+	1.7	2.64e-11
								organelle (GO:0043226)	11980	121	78.36	+	1.54	1.31e-10
								membrane-bounded organelle (GO:0043227)	11109	116	72.66	+	1.6	1.6e-10
								anchoring junction (GO:0070161)	444	21	2.9	+	7.23	2.57e-09
								cytoplasmic part (GO:0044444)	6546	83	42.81	+	1.94	5.12e-09
								adherens junction (GO:0005912)	427	20	2.79	+	7.16	1.07e-08
								intracellular part (GO:0044424)	12538	120	82.01	+	1.46	3.09e-08
								intracellular (GO:0005622)	12649	120	82.73	+	1.45	6.67e-08
								focal adhesion (GO:0005925)	351	17	2.3	+	7.4	2.61e-07
								cell-substrate adherens junction (GO:0005924)	356	17	2.33	+	7.3	3.23e-07
								cell-substrate junction (GO:0030055)	362	17	2.37	+	7.18	4.15e-07
								cell junction (GO:0030054)	1166	29	7.63	+	3.8	6.49e-07
								actin filament (GO:0005884)	93	9	0.61	+	14.8	1.79e-05
								cell part (GO:0044464)	14711	126	96.22	+	1.31	2.44e-05
								cell (GO:0005623)	14714	126	96.24	+	1.31	2.48e-05
								actin cytoskeleton (GO:0015629)	427	16	2.79	+	5.73	3.26e-05
								intracellular organelle (GO:0043229)	10907	102	71.34	+	1.43	0.000271
								extracellular space (GO:0005615)	1395	27	9.12	+	2.96	0.000468
								whole membrane (GO:0098805)	981	22	6.42	+	3.43	0.000597
								membrane region (GO:0098589)	379	13	2.48	+	5.24	0.00185
								vacuole (GO:0005773)	1022	21	6.68	+	3.14	0.00438
								cytoskeleton (GO:0005856)	1893	30	12.38	+	2.42	0.00593
								apical part of cell (GO:0045177)	376	12	2.46	+	4.88	0.00978
								cell leading edge (GO:0031252)	318	11	2.08	+	5.29	0.0113
								polymeric cytoskeletal fiber (GO:0099513)	593	15	3.88	+	3.87	0.0113
								supramolecular fiber (GO:0099512)	593	15	3.88	+	3.87	0.0113
								cell-cell contact zone (GO:0044291)	72	6	0.47	+	12.74	0.0114
								cell-cell junction (GO:0005911)	407	12	2.66	+	4.51	0.0213
								ruffle (GO:0001726)	125	7	0.82	+	8.56	0.026
								intracellular membrane-bounded organelle (GO:0043231)	9933	90	64.97	+	1.39	0.0283
								intercalated disc (GO:0014704)	55	5	0.36	+	13.9	0.043

## Sheet: C) custom neuronal GO
transcript_id	gene_name	Neural_related	Neurite_localized	Neuronal_disease	References	Prot log2FC >1, RNA log2FC >1
ENSMUST00000005532	NID1	Yes	Yes	abnormal development of the prefrontal cortex	19530222; 17013924	TRUE
ENSMUST00000031224	TGFBR3	Yes	No	ALS; alzheimer's	23388633; 16420418; 17660861	TRUE
ENSMUST00000040069	COLEC12	Yes	No	alzheimer	>10	TRUE
ENSMUST00000021554	ACTN1	Yes	No	alzheimer disease	25818835; 26020004; 22982105	TRUE
ENSMUST00000102574	ACADVL	Yes	No	alzheimer, diabetic brains, neurodegeneration > effect on mitochondrial fatty acid metabolism	>10	TRUE
ENSMUST00000022340	NID2	Yes	Yes	alzheimer's		TRUE
ENSMUST00000033824	LAMP1	Yes	No	alzheimer's	16972884	TRUE
ENSMUST00000040912	ANLN	Yes	No	alzheimer's	18524483	TRUE
ENSMUST00000034717	KANK2	Yes	No	alzheimer's	23963291	TRUE
ENSMUST00000047951	FBXO2	Yes	No	alzheimer's	24469452	TRUE
ENSMUST00000070532	FABP3	Yes	No	alzheimer's	25205626	TRUE
ENSMUST00000117944	HS3ST1	Yes	No	alzheimer's	25862742	TRUE
ENSMUST00000016511	PTK6	Yes	No	alzheimer's	26519433	TRUE
ENSMUST00000021607	LGMN	Yes	No	alzheimer's	26549211	TRUE
ENSMUST00000080953	LRP2	Yes	No	alzheimer's	26949399	TRUE
ENSMUST00000039559	THBS1	Yes	No	alzheimer's	27064281	TRUE
ENSMUST00000163963	FAM3C	Yes	No	alzheimer's	27256505	TRUE
ENSMUST00000008035	CTSD	Yes	No	alzheimer's	26943237	TRUE
ENSMUST00000030243	PRKAA2	Yes	No	alzheimer's	20659426; 20221584	TRUE
ENSMUST00000080880	DAB2	Yes	No	alzheimer's	25721469; 25206742	TRUE
ENSMUST00000086399	ICAM1	Yes	No	alzheimer's disease	7706427; 2184955	TRUE
ENSMUST00000045855	HEBP1	Yes	No	alzheimer's, creutzfeld jakob	17321057	TRUE
ENSMUST00000034713	LDLR	Yes	No	alzheimer's, neurodevelopmental defects	27241555	TRUE
ENSMUST00000023550	PDIA5	Yes	Yes	alzheimer's; glaucoma	24037032	TRUE
ENSMUST00000122328	PXDN	Yes	No	alzheimer's; glaucoma; autism	26028559; 22157634	TRUE
ENSMUST00000032825	MFGE8	Yes	No	alzheimer's; parkinson's	25936875; 23647050; 23194669	TRUE
ENSMUST00000161949	PAG1	Yes	No	alzheimer's; schizophrenia	25888034; 25005592	TRUE
ENSMUST00000100420	LOXL2	Yes	No	ALS	24442855	TRUE
ENSMUST00000026122	P4HB	Yes	No	ALS	26000911	TRUE
ENSMUST00000033941	PLAT	Yes	No	ALS	26687981; 27079292	TRUE
ENSMUST00000038942	PBXIP1	Yes	No	astrocytoma	24470547	TRUE
ENSMUST00000098011	TGFB1I1	Yes	No	astrocytoma	25333259	TRUE
ENSMUST00000020277	HKDC1	Yes	No	attention deficit/hyperactivity disorder	20732627	TRUE
ENSMUST00000046856	CHN2	Yes	No	atypical psychosis; prion diseases	24430297; 24132900; 22210626	TRUE
ENSMUST00000075249	PLEKHG3	Yes	No	autism, mental retardation, severe learning defects	21360829	TRUE
ENSMUST00000094154	SERPINH1	Yes	No	autism; alzheimer's	18378158; 25384129	TRUE
ENSMUST00000029400	MME	Yes	No	axonal neuropathy; alzheimer's	25991605	TRUE
ENSMUST00000025403	IMPA2	Yes	No	bipolar disorder, schizophrenia, depression	14699425	TRUE
ENSMUST00000169088	LAMB1	Yes	No	brain and spinal neuronal defects; cobblestone brain malformation	26705335; 23472759	TRUE
ENSMUST00000160207	EGFLAM	Yes	No	brain arteriovenous malformation; depression		TRUE
ENSMUST00000076316	ARHGAP10	Yes	No	brain tumor	12711552; 15375573	TRUE
ENSMUST00000040687	TAX1BP3	Yes	No	candidate genes for ethanol sensitivity	25645515	TRUE
ENSMUST00000028280	COL5A1	Yes	No	carpal tunnel syndrome	24966028	TRUE
ENSMUST00000030121	B4GALT1	Yes	No	cdg	25192513	TRUE
ENSMUST00000035471	LAMA1	Yes	No	cerebellar dysplasia; alzheimer's; lhermitte duclos disease	26599961	TRUE
ENSMUST00000169489	BGN	Yes	No	cerebral small vessel disease, carpal tunnel syndrome	25578324; 25578324	TRUE
ENSMUST00000021028	ITGB3	Yes	No	autism	26689941; 22557981	TRUE
ENSMUST00000028499	ITGAV	Yes	No	medulloblastoma	26689941; 26250335	TRUE
ENSMUST00000028762	TYRO3	Yes	Yes	comprised neurogenesis; alzheimer's	25487541; 22701746; 17980494	TRUE
ENSMUST00000089579	RAB11FIP5	Yes	Yes	depression	25972173	TRUE
ENSMUST00000114357	ST3GAL6	Yes	No	depression	22649524	TRUE
ENSMUST00000074204	SLC6A15	Yes	No	depressive disorder	19147495; 26585320	TRUE
ENSMUST00000090006	ITGB1	Yes	No	down syndrome	26689941	TRUE
ENSMUST00000027752	LAMC1	Yes	No	dysplasia in brain	22961762	TRUE
ENSMUST00000047947	GMPPB	Yes	No	epilepsy	24780531	TRUE
ENSMUST00000057288	PDIA6	Yes	No	frontotemporal dementia; alzheimer's	22028881; 25384129	TRUE
ENSMUST00000107372	TNC	Yes	Yes	glioblastoma	26320116; 16110513	TRUE
ENSMUST00000130132	CD9	Yes	Yes	glioblastoma	26573230; 22687584	TRUE
ENSMUST00000167692	SLC29A1	Yes	No	glioblastoma	20460474	TRUE
ENSMUST00000022663	TNFRSF10B	Yes	No	glioblastoma	23564772	TRUE
ENSMUST00000034339	CDH5	Yes	No	glioblastoma	23645533	TRUE
ENSMUST00000103114	STAT3	Yes	No	glioblastoma	25514975	TRUE
ENSMUST00000093107	P4HA2	Yes	No	glioblastoma	20504876	TRUE
ENSMUST00000077523	SERPINE1	Yes	No	glioblastoma	26741507	TRUE
ENSMUST00000105706	FBXO6	Yes	No	glioma	15665100	TRUE
ENSMUST00000136965	PIK3CB	Yes	No	glioma	16700623	TRUE
ENSMUST00000139801	EGFL7	Yes	No	glioma	19503073	TRUE
ENSMUST00000022287	FST	Yes	No	glioma	20839597	TRUE
ENSMUST00000049400	KANK1	Yes	No	glioma	24399197	TRUE
ENSMUST00000034928	TPM1	Yes	No	glioma	25873252	TRUE
ENSMUST00000115027	CALD1	Yes	No	glioma	19564873; 15161654	TRUE
ENSMUST00000048138	S100A13	Yes	No	glioma	22853710; 16773219; 16171556	TRUE
ENSMUST00000009435	PTTG1IP	Yes	No	glioma	25674221; 12958169	TRUE
ENSMUST00000113438	ADAMTS9	Yes	No	glioma, synaptic structure	25794850; 24753090; 25080592	TRUE
ENSMUST00000113016	GSN	Yes	No	hereditary gelsolin amyloidosis	2691561	TRUE
ENSMUST00000167604	CAPN1	Yes	No	hereditary spastic paraplegia, ganglion cell death, alzheimer's; ALS	27153400; 26306916; 25641096; 25151305	TRUE
ENSMUST00000114868	SFMBT2	Yes	No	huntington's	20089533	TRUE
ENSMUST00000077277	TRIP10	Yes	Yes	huntington's disease	22361215	TRUE
ENSMUST00000031447	ANXA3	Yes	No	huntington's, neurodegeneration	25626709	TRUE
ENSMUST00000173264	YAP1	Yes	No	huntington's,glioblastoma,medulloblastoma,optic fissure closure defects	21666501,24598795,24462371,25201954,19952108,16461361	TRUE
ENSMUST00000147380	CCNA2	Yes	No	huntington's; pituitary adenomas; cerebellar hypoplasia; neuron dyslamination	26165466; 26870179; 24184637	TRUE
ENSMUST00000159388	VANGL1	Yes	Yes	hydrocyphalus; neural tube defects	23567299; 26227058; 19012162	TRUE
ENSMUST00000113163	NXF7	Yes	No	impairment of social exploration and spatio cognitive abilities as well as hippocampal synaptic plasticity	26217206	TRUE
ENSMUST00000023128	ITGA5	Yes	No	machado joseph disease	25143392	TRUE
ENSMUST00000093801	PLSCR1	Yes	No	major depression; hiv associated neurocognitive disorders	20471630; 26569176; 12605885	TRUE
ENSMUST00000060077	CPOX	Yes	No	malignant brain tumors	21824890	TRUE
ENSMUST00000034590	TAGLN	Yes	No	malignant peripheral nerve sheath tumors	25109740	TRUE
ENSMUST00000069449	RRAS2	Yes	No	malignant tumors of the central nervous system; parkinson's	24148564; 21085126; 17571925	TRUE
ENSMUST00000079038	HHIP	Yes	No	medulloblastoma	PMC4510471	TRUE
ENSMUST00000067190	LIFR	Yes	No	melanoma; alzheimer's, parkinson's	26329521	TRUE
ENSMUST00000029603	PRSS12	Yes	No	mental retardation	25653590; 23770366	TRUE
ENSMUST00000114900	ZC3HAV1	Yes	No	multiple sclerosis	22319148	TRUE
ENSMUST00000030187	TLN1	Yes	No	multiple sclerosis; glioma	26025055; 22158841	TRUE
ENSMUST00000111067	LPIN1	Yes	No	neuroblastoma	15226335	TRUE
ENSMUST00000016771	MYH9	Yes	No	neuroblastoma	25931194; 25960282	TRUE
ENSMUST00000068045	ACTN4	Yes	No	neuroblastoma; astrocytoma	25960282; 25885339; 20156433	TRUE
ENSMUST00000003575	TPM4	Yes	Yes	neuroblastoma; glioblastoma	24075941; 17694547	TRUE
ENSMUST00000006367	HTRA1	Yes	No	neuroblastoma; neurodegenerative disorders; parkinson's; alzheimer's	24493577; 23016688	TRUE
ENSMUST00000166271	CTSZ	Yes	No	neurodegeneration	21310951	TRUE
ENSMUST00000033136	BAG3	Yes	No	neurodegeneration, alzheimer's	27162137; 26526841	TRUE
ENSMUST00000046212	SLC16A1	Yes	No	neurodegeneration; neuroblastoma	22801498; 23506875; 17000864	TRUE
ENSMUST00000025546	CNDP2	Yes	No	neurodegenerative diseases	25158972; 22410244	TRUE
ENSMUST00000018737	SPARC	Yes	Yes	neurodegenerative diseasess	26500475	TRUE
ENSMUST00000028683	PDIA3	Yes	No	neurodegenerative diseasess	26361352	TRUE
ENSMUST00000167374	RIPK1	Yes	No	neurodegenerative diseasess	27066893	TRUE
ENSMUST00000020171	CTGF	Yes	No	neurodegenerative diseasess	23993699; 24551460	TRUE
ENSMUST00000100213	FMNL3	Yes	No	neurodegenerative disorder	25504045	TRUE
ENSMUST00000088419	MBNL2	Yes	No	neurodegenerative disorders	PMC3885824	TRUE
ENSMUST00000023132	PDE1B	Yes	No	neurodegenerative disorders; parkinson's	23129425	TRUE
ENSMUST00000037828	LDLRAP1	Yes	No	neurodevelopmental defects	16725309	TRUE
ENSMUST00000111757	TOR1AIP2	Yes	No	neurodevelopmental disease	16364897	TRUE
ENSMUST00000001384	CNN1	Yes	No	neurodevelopmental disorder	20368616	TRUE
ENSMUST00000029846	CYR61	Yes	No	neurofibromatosis 2	26923924; 23362279	TRUE
ENSMUST00000030547	HSPG2	Yes	No	neuroleptic induced tardive dyskinesia	21941849	TRUE
ENSMUST00000062804	FUT8	Yes	No	neurologicalal abnormalities	23796784; 15917429	TRUE
ENSMUST00000047923	SEC24D	Yes	Yes	neurologicalal disorders; hyperekplexia	25558065; 25480793	TRUE
ENSMUST00000020311	MICU1	Yes	No	neuromuscular diseases	25809592	TRUE
ENSMUST00000005279	KLF5	Yes	No	neuronal apoptosis, schizophrenia	24770868	TRUE
ENSMUST00000121785	PALLD	Yes	No	neuronal tube closing	15950489	TRUE
ENSMUST00000029699	LMNA	Yes	No	neuropathy; abnormal neuromuscular junctions; axonal neuropathy	19124654; 11799477	TRUE
ENSMUST00000054564	PCOLCE	No	No	No		TRUE
ENSMUST00000019701	DUSP9	No	No	No		TRUE
ENSMUST00000001547	COL1A1	No	No	No		TRUE
ENSMUST00000002809	FKBP7	No	No	No		TRUE
ENSMUST00000003445	FKBP11	No	No	No		TRUE
ENSMUST00000003911	RAD23A	No	No	No		TRUE
ENSMUST00000004784	CNN2	No	No	No		TRUE
ENSMUST00000004968	PLOD3	No	No	No		TRUE
ENSMUST00000008907	MAN1A2	No	No	No		TRUE
ENSMUST00000009789	P4HA1	No	No	No		TRUE
ENSMUST00000016072	RRBP1	No	No	No		TRUE
ENSMUST00000018816	COPZ2	No	No	No		TRUE
ENSMUST00000019199	PLOD1	No	No	No		TRUE
ENSMUST00000019683	RCN3	No	No	No		TRUE
ENSMUST00000019723	D17WSU104E	No	No	No		TRUE
ENSMUST00000020149	IKBIP	No	No	No		TRUE
ENSMUST00000023101	SLC38A4	No	No	No		TRUE
ENSMUST00000025419	PPIC	No	No	No		TRUE
ENSMUST00000025490	PRRC1	No	No	No		TRUE
ENSMUST00000025681	CDC42BPG	No	No	No		TRUE
ENSMUST00000025831	DOCK8	No	No	No		TRUE
ENSMUST00000027409	DES	No	No	No		TRUE
ENSMUST00000028135	FAM129B	No	No	No		TRUE
ENSMUST00000028392	DNAJC10	No	No	No		TRUE
ENSMUST00000028554	LPCAT4	No	No	No		TRUE
ENSMUST00000028610	CAT	No	No	No		TRUE
ENSMUST00000029266	ANXA5	No	No	No		TRUE
ENSMUST00000029658	ENPEP	No	No	No		TRUE
ENSMUST00000029771	F3	No	No	No		TRUE
ENSMUST00000030202	GLIPR2	No	No	No		TRUE
ENSMUST00000030296	TXNDC12	No	No	No		TRUE
ENSMUST00000030560	TINAGL1	No	No	No		TRUE
ENSMUST00000030760	NECAP2	No	No	No		TRUE
ENSMUST00000031750	ARHGEF5	No	No	No		TRUE
ENSMUST00000032057	GFPT1	No	No	No		TRUE
ENSMUST00000032191	SUMF1	No	No	No		TRUE
ENSMUST00000034745	MYO1E	No	No	No		TRUE
ENSMUST00000034756	ANXA2	No	No	No		TRUE
ENSMUST00000035086	PDCD6IP	No	No	No		TRUE
ENSMUST00000036426	PRSS35	No	No	No		TRUE
ENSMUST00000037399	BLVRB	No	No	No		TRUE
ENSMUST00000038128	TMEM109	No	No	No		TRUE
ENSMUST00000038684	FHL3	No	No	No		TRUE
ENSMUST00000039990	LEPREL1	No	No	No		TRUE
ENSMUST00000040344	GNS	No	No	No		TRUE
ENSMUST00000040583	HEATR5A	No	No	No		TRUE
ENSMUST00000041284	INADL	No	No	No		TRUE
ENSMUST00000043517	PVR	No	No	No		TRUE
ENSMUST00000048116	SLC7A1	No	No	No		TRUE
ENSMUST00000049484	GXYLT1	No	No	No		TRUE
ENSMUST00000049755	LRRC1	No	No	No		TRUE
ENSMUST00000058488	TMED3	No	No	No		TRUE
ENSMUST00000062389	PCGF5	No	No	No		TRUE
ENSMUST00000066134	RPIA	No	No	No		TRUE
ENSMUST00000071750	COL12A1	No	No	No		TRUE
ENSMUST00000073691	LIMA1	No	No	No		TRUE
ENSMUST00000076532	SERPINB6C	No	No	No		TRUE
ENSMUST00000077472	CHST15	No	No	No		TRUE
ENSMUST00000077955	CCDC102A	No	No	No		TRUE
ENSMUST00000079784	MYL3	No	No	No		TRUE
ENSMUST00000084881	CRTAP	No	No	No		TRUE
ENSMUST00000089874	MCC	No	No	No		TRUE
ENSMUST00000091436	CUBN	No	No	No		TRUE
ENSMUST00000096241	EML3	No	No	No		TRUE
ENSMUST00000098066	GM20459	No	No	No		TRUE
ENSMUST00000098134	PPFIBP2	No	No	No		TRUE
ENSMUST00000099139	RBMS2	No	No	No		TRUE
ENSMUST00000099270	THBD	No	No	No		TRUE
ENSMUST00000100722	CCT6B	No	No	No		TRUE
ENSMUST00000105228	ITGA7	No	No	No		TRUE
ENSMUST00000106259	GAA	No	No	No		TRUE
ENSMUST00000106643	PARVA	No	No	No		TRUE
ENSMUST00000107402	LEPREL4	No	No	No		TRUE
ENSMUST00000107896	TRIM25	No	No	No		TRUE
ENSMUST00000109375	ELMO3	No	No	No		TRUE
ENSMUST00000110551	SORD	No	No	No		TRUE
ENSMUST00000111230	TAGLN2	No	No	No		TRUE
ENSMUST00000112201	GORASP2	No	No	No		TRUE
ENSMUST00000115028	ITGB5	No	No	No		TRUE
ENSMUST00000116309	ECHDC2	No	No	No		TRUE
ENSMUST00000127177	ARHGAP29	No	No	No		TRUE
ENSMUST00000133446	FKBP14	No	No	No		TRUE
ENSMUST00000155098	PDLIM7	No	No	No		TRUE
ENSMUST00000159816	FILIP1L	No	No	No		TRUE
ENSMUST00000160708	STXBP2	No	No	No		TRUE
ENSMUST00000160987	SRGN	No	No	No		TRUE
ENSMUST00000163441	TEX264	No	No	No		TRUE
ENSMUST00000164479	STARD10	No	No	No		TRUE
ENSMUST00000164921	MGAT2	No	No	No		TRUE
ENSMUST00000170588	SMTN	No	No	No		TRUE
ENSMUST00000170668	PTH1R	No	No	No		TRUE
ENSMUST00000170883	HDLBP	No	No	No		TRUE
ENSMUST00000171340	OPLAH	No	No	No		TRUE
ENSMUST00000172095	MYOF	No	No	No		TRUE
ENSMUST00000173078	OTUD4	No	No	No		TRUE
ENSMUST00000098362	MBTPS1	No	No	No		TRUE
ENSMUST00000108883	ANXA6	No	No	No		TRUE
ENSMUST00000160477	WARS	No	No	No		TRUE
ENSMUST00000121418	RAB3IL1	Yes	Yes	No	11516400	TRUE
ENSMUST00000041065	MYO1D	Yes	Yes	No	15809075	TRUE
ENSMUST00000031779	CALU	Yes	Yes	No	22178608	TRUE
ENSMUST00000167671	CKAP4	Yes	Yes	No	22265418	TRUE
ENSMUST00000056177	PACSIN2	Yes	Yes	No	23918399	TRUE
ENSMUST00000076333	PHLDB2	Yes	Yes	No	24120883	TRUE
ENSMUST00000095541	SUSD2	Yes	Yes	No	25724483	TRUE
ENSMUST00000112965	STX3	Yes	Yes	No	22120889; 16598260	TRUE
ENSMUST00000017153	SDC4	Yes	Yes	No	25757361; 10460248	TRUE
ENSMUST00000052678	FLNB	Yes	Yes	No		TRUE
ENSMUST00000079602	AHNAK	Yes	Yes	No	26007245; 20604903	TRUE
ENSMUST00000170397	STRA6	Yes	No	No	9203140	TRUE
ENSMUST00000001595	FKBP10	Yes	No	No	12231433	TRUE
ENSMUST00000034370	SLC12A4	Yes	No	No	12739168	TRUE
ENSMUST00000066532	LIPG	Yes	No	No	15006701	TRUE
ENSMUST00000167714	ME1	Yes	No	No	15018808	TRUE
ENSMUST00000027035	SOX17	Yes	No	No	16988043	TRUE
ENSMUST00000002436	SNX9	Yes	No	No	17681954	TRUE
ENSMUST00000109221	B4GALT5	Yes	No	No	17917074	TRUE
ENSMUST00000168162	PDGFRA	Yes	No	No	18849983	TRUE
ENSMUST00000071982	BMPER	Yes	No	No	19026994	TRUE
ENSMUST00000165096	MVP	Yes	No	No	19029061	TRUE
ENSMUST00000160359	PLOD2	Yes	No	No	19322910	TRUE
ENSMUST00000019283	ISYNA1	Yes	No	No	21841945	TRUE
ENSMUST00000100013	ATP13A3	Yes	No	No	22207337	TRUE
ENSMUST00000097561	CSRP1	Yes	No	No	22288476	TRUE
ENSMUST00000106649	MICAL2	Yes	No	No	22331357	TRUE
ENSMUST00000125094	GPX3	Yes	No	No	22701605	TRUE
ENSMUST00000108115	LSR	Yes	No	No	22909011	TRUE
ENSMUST00000110837	CHST14	Yes	No	No	23360803	TRUE
ENSMUST00000058974	UACA	Yes	No	No	23624502	TRUE
ENSMUST00000153940	LEPRE1	Yes	No	No	23825416	TRUE
ENSMUST00000030028	ERP44	Yes	No	No	23900679	TRUE
ENSMUST00000090287	MYH11	Yes	No	No	24407606	TRUE
ENSMUST00000085679	ARPC1B	Yes	No	No	24595446	TRUE
ENSMUST00000003912	CALR	Yes	No	No	25165435	TRUE
ENSMUST00000057324	FLRT2	Yes	No	No	25374360	TRUE
ENSMUST00000065112	ADAMTS15	Yes	No	No	25510509	TRUE
ENSMUST00000006128	RCN1	Yes	No	No	25992960	TRUE
ENSMUST00000030797	VAMP3	Yes	No	No	26387718	TRUE
ENSMUST00000022369	VCL	Yes	No	No	26491999	TRUE
ENSMUST00000041416	VNN1	Yes	No	No	26993135	TRUE
ENSMUST00000088552	MYL9	Yes	No	No	24407606	TRUE
ENSMUST00000144270	KIT	Yes	No	No	>10	TRUE
ENSMUST00000031080	FAM114A1	Yes	No	No	>10	TRUE
ENSMUST00000047762	GATA6	Yes	No	No	>10	TRUE
ENSMUST00000057410	FBLN1	Yes	No	No	>10	TRUE
ENSMUST00000171815	GATA4	Yes	No	No	>10	TRUE
ENSMUST00000057572	MYO1C	Yes	No	No	PMC3844053	TRUE
ENSMUST00000020403	CSRP2	Yes	No	No	18256252	TRUE
ENSMUST00000055190	BAIAP2L1	Yes	No	No	26691752	TRUE
ENSMUST00000072921	COBLL1	Yes	No	No	25130324	TRUE
ENSMUST00000029941	PDLIM5	Yes	Yes	paranoid schizophrenia	26925374; 25524223	TRUE
ENSMUST00000114299	FLNA	Yes	Yes	parkinson's	26972007, 22434607	TRUE
ENSMUST00000041377	LYN	Yes	No	parkinson's	16529858	TRUE
ENSMUST00000005548	HMOX1	Yes	No	parkinson's	27057372	TRUE
ENSMUST00000026698	PODXL	Yes	No	parkinson's	20706633; 26864383	TRUE
ENSMUST00000159620	MANF	Yes	No	parkinson's	22120531; 26616211	TRUE
ENSMUST00000065014	LAMB2	Yes	No	parkinson's disease; pierson syndrome	21069393; 17256789	TRUE
ENSMUST00000044691	BAG2	Yes	No	parkinson's, neurodegeneration	25985852; 24383081	TRUE
ENSMUST00000030986	LRPAP1	Yes	No	parkinson's; alzheimer's	24504617; 26856603; 14959998	TRUE
ENSMUST00000033899	COL4A2	Yes	No	porencephaly	26708157; 22209246	TRUE
ENSMUST00000115274	PDGFRB	Yes	No	primary familial brain calcification; alzheimer's	26599395	TRUE
ENSMUST00000087316	CAPN6	Yes	No	prion disease, motorneuron apoptosis	23497022; 15973149	TRUE
ENSMUST00000115746	CLCN5	Yes	No	psychomotor and growth retardation	25670966	TRUE
ENSMUST00000023088	NAGA	Yes	No	schindler/kanzaki disease; severe neurologicalal disorders; neuroaxonal dystrophy	14685826	TRUE
ENSMUST00000169248	PTGFRN	Yes	No	schizophrenia	19850283	TRUE
ENSMUST00000072899	CGNL1	Yes	No	schizophrenia	24163246	TRUE
ENSMUST00000005234	WDR1	Yes	No	schizophrenia	21688384,2769341,2769340	TRUE
ENSMUST00000011400	ADAM19	Yes	No	schizophrenia	22683825; 22590542	TRUE
ENSMUST00000168624	TXNDC5	Yes	No	schizophrenia	19694819	TRUE
ENSMUST00000089174	CCDC134	Yes	No	schizophrenia, alzeimer disease	26733343	TRUE
ENSMUST00000002284	PLAUR	Yes	No	schizophrenia; autism; epilepsy	24211452	TRUE
ENSMUST00000029639	SNX7	Yes	No	schizophrenia; bipolar disorder	27245499; 26666201	TRUE
ENSMUST00000095313	PAWR	Yes	No	schizophrenia; depression	18281137; 20735158	TRUE
ENSMUST00000031795	FKBP9	Yes	No	scrapie, creutzfeld jakob	24833721	TRUE
ENSMUST00000031668	COL1A2	Yes	No	scrapie	23497022	TRUE
ENSMUST00000087883	COL3A1	Yes	No	scrapie ; neocortical dyslamination	23497022	TRUE
ENSMUST00000046157	FNDC3B	Yes	No	sporadic parkinson's disease; glioblastoma	26227905; 26295306	TRUE
ENSMUST00000111156	HSPB1	Yes	Yes	tauopathies	27152617; 24985029	TRUE
ENSMUST00000167123	EPHB3	Yes	No	temporal lobe epilepsy	26930615	TRUE
ENSMUST00000039135	DOCK5	Yes	No	various	25022758	TRUE
ENSMUST00000111802	ERP29	Yes	No	various	25204493	TRUE
ENSMUST00000033898	COL4A1	Yes	No	walker warburg syndrome; neuronal localization defects	21625620	TRUE
ENSMUST00000106774	MOV10	Yes	Yes	x mental retardation	25464849	TRUE
